# Supplementary material for: Acetylation of histones and non-histone proteins is not a mere consequence of ongoing transcription
Source: Nat Commun. 2024 Jun 11;15:4962. doi: 10.1038/s41467-024-49370-2 (PMC11166988; doi:10.1038/s41467-024-49370-2)
Supplement: Supplementary file 4 — Supplementary Data 1 [file 41467_2024_49370_MOESM4_ESM.xlsx]

## Sheet: Column Definitions
Column Definitions
Mass_spectrometry setup: Biological replicate, SILAC label, treatment condition, and experiment type for mass spectrometry-based quantification of lysine acetylated (AcK) peptides and proteins.
Raw file name	Name of the raw data file
Experiment	Name of the biological replicate
SILAC-Light	Treatment condition of the SILAC-Light channel
SILAC-Medium	Treatment condition of the SILAC-Medium channel
SILAC-Heavy	Treatment condition of the SILAC-Heavy channel
Type	Type of the Experiment, Acetyl lysine IP or Proteome
ActD_NVP-2: List of AcK sites quantified after inhibition of transcription by ActinomycinD or NVP-2. P-values and log2 fold changes are from two-sided t-test.
Acetyl_K_id	Unique id from Acetyl (K)Sites.txt of the MaxQuant search results
AcetylK_Site	Acetylation site (denoted as the gene name and modification position of assigned protein)
Localization_prob	Localiztion probability of AcK-site (>= 0.9 localization probability filtered)
Proteins	UniProt identifiers for all protein matches
Gene_names	Gene names form FASTA file
Protein_names	Protein names from FASTA file
Positions_within_proteins	Positions for all protein matches
Number_of_Acetyl_(K)	Number of AcK sites found on the peptide(s) harboring the AcK site
PEP	Posterior error probability of the identification
Score	Andromeda score of the peptide identification
Delta_score	The difference between best and second-best Andromeda score of the peptide identification
Intensity	Total intensity of all the isotopic patterns in the label cluster associated with the identified amino acid sequence
Ratio.NVP-2/Control_Exp1_LS	The AcK-site normalized SILAC Ratio between treatment with NVP-2 vs. control (experiment 1 label-switch)
Ratio.NVP-2/Control_Exp2	The AcK-site normalized SILAC Ratio between treatment with NVP-2 vs. control (experiment 2)
Ratio.NVP-2/Control_Exp2_LS	The AcK-site normalized SILAC Ratio between treatment with NVP-2 vs. control (experiment 2 label-switch)
Ratio.NVP-2/Control_Exp3	The AcK-site normalized SILAC Ratio between treatment with NVP-2 vs. control (experiment 3)
Ratio.NVP-2/Control_Exp3_LS	The AcK-site normalized SILAC Ratio between treatment with NVP-2 vs. control (experiment 3 label-switch)
Ratio.NVP-2/Control_Exp4	The AcK-site normalized SILAC Ratio between treatment with NVP-2 vs. control (experiment 4)
Ratio.ActD/Control_Exp1_LS	The AcK-site normalized SILAC Ratio between treatment with ActinomycinD vs. control (experiment 1 label-switch)
Ratio.ActD/Control_Exp2	The AcK-site normalized SILAC Ratio between treatment with ActinomycinD vs. control (experiment 2)
Ratio.ActD/Control_Exp2_LS	The AcK-site normalized SILAC Ratio between treatment with ActinomycinD vs. control (experiment 2 label-switch)
Ratio.ActD/Control_Exp3	The AcK-site normalized SILAC Ratio between treatment with ActinomycinD vs. control (experiment 3)
Ratio.ActD/Control_Exp3_LS	The AcK-site normalized SILAC Ratio between treatment with ActinomycinD vs. control (experiment 3 label-switch)
Ratio.ActD/Control_Exp4	The AcK-site normalized SILAC Ratio between treatment with ActinomycinD vs. control (experiment 4)
Median_Ratio.ActD/Control	Median SILAC Ratio between ActinomycinD vs. control
Median_Ratio.NVP-2/Control	Median SILAC Ratio between NVP-2 vs. control
pval_adj_NVP-2	Benjamini-Hochberg corrected p-values from two-sided t-tests comparing normalized SILAC Ratio between treatment with NVP-2 vs. control
log2_FC.NVP-2/Control	Log2 transformed fold changes from two-sided t-tests comparing normalized SILAC Ratio between treatment with NVP-2 vs. control
pval_adj_ActD	Benjamini-Hochberg corrected p-values from two-sided t-tests comparing normalized SILAC Ratio between treatment with ActinomycinD vs. control
log2_FC.ActD/Control	Log2 transformed fold changes from two-sided t-tests comparing normalized SILAC Ratio between treatment with ActinomycinD vs. control
ActD_NVP-2_CoreHistones: List of acetylated peptides quantified in core histones (H2A, H2B, H3, H4) after inhibition of transcription by ActinomycinD or NVP-2.
Modified_Peptide_id	Unique id of from modificationSpecificPeptides.txt of the MaxQuant search results
Acetyl_K_ids	Unique ids from Acetyl (K)Sites.txt of the MaxQuant search results
Histone_site	Histone acetylation site (denoted as the simplified histone name and modification position of the assigned protein)
Gene_Names	Gene names form FASTA file
Proteins	UniProt identifiers for all protein matches
Protein_Names	Protein names from FASTA file
Histone	Histone name
Modifications	Post-translational modifications contained within the identified peptide sequence.
Modified_sequence	Peptide sequence including modifications (abbreviation of the modification in brackets before the modified aminoacid). The sequence is starts and ends with an underscore.
PEP	Posterior error probability of the modified peptide identification
Score	Andromeda score of the modified peptide identification
Delta_score	The difference between best and second-best Andromeda score of the modified peptide identification
Acetyl_(K)	Number of Acetyl (K) on this peptide
Unique_(Groups)	Indicates if this peptide is unique to a single protein group in the proteinGroups file.
Unique_(Proteins)	Indicates if this peptide is unique to a single protein sequence in the fasta file.
Ratio.NVP-2/Control_Exp1_LS	The normalized SILAC Ratio between treatment with NVP-2 vs. control (experiment 1 label-switch)
Ratio.NVP-2/Control_Exp2	The normalized SILAC Ratio between treatment with NVP-2 vs. control (experiment 2)
Ratio.NVP-2/Control_Exp2_LS	The normalized SILAC Ratio between treatment with NVP-2 vs. control (experiment 2 label-switch)
Ratio.NVP-2/Control_Exp3	The normalized SILAC Ratio between treatment with NVP-2 vs. control (experiment 3)
Ratio.NVP-2/Control_Exp3_LS	The normalized SILAC Ratio between treatment with NVP-2 vs. control (experiment 3 label-switch)
Ratio.NVP-2/Control_Exp4	The normalized SILAC Ratio between treatment with NVP-2 vs. control (experiment 4)
Ratio.ActD/Control_Exp1_LS	The normalized SILAC Ratio between treatment with ActinomycinD vs. control (experiment 1 label-switch)
Ratio.ActD/Control_Exp2	The normalized SILAC Ratio between treatment with ActinomycinD vs. control (experiment 2)
Ratio.ActD/Control_Exp2_LS	The normalized SILAC Ratio between treatment with ActinomycinD vs. control (experiment 2 label-switch)
Ratio.ActD/Control_Exp3	The normalized SILAC Ratio between treatment with ActinomycinD vs. control (experiment 3)
Ratio.ActD/Control_Exp3_LS	The normalized SILAC Ratio between treatment with ActinomycinD vs. control (experiment 3 label-switch)
Ratio.ActD/Control_Exp4	The normalized SILAC Ratio between treatment with ActinomycinD vs. control (experiment 4)
TRP: List of AcK sites quantified after inhibition of transcription by Triptolide.
Acetyl_K_id	Unique id from Acetyl (K)Sites.txt of the MaxQuant search results
AcetylK_Site	Acetylation site (denoted as the gene name and modification position of assigned protein)
Localization_prob	Localiztion probability of AcK-site (>= 0.9 localization probability filtered)
Proteins	UniProt identifiers for all protein matches
Gene_names	Gene names form FASTA file
Protein_names	Protein names from FASTA file
Positions_within_proteins	Positions for all protein matches
Number_of_Acetyl_(K)	Number of AcK sites found on the peptide(s) harboring the AcK site
PEP	Posterior error probability of the identification
Score	Andromeda score of the peptide identification
Delta_score	The difference between best and second-best Andromeda score of the peptide identification
Intensity	Total intensity of all the isotopic patterns in the label cluster associated with the identified amino acid sequence
Ratio.TRP/Control_Exp1	The AcK-site normalized SILAC Ratio between treatment with Triptolide vs. control (experiment 1)
Ratio.TRP/Control_Exp2	The AcK-site normalized SILAC Ratio between treatment with Triptolide vs. control (experiment 1)
Median_Ratio.TRP/Control	Median SILAC Ratio between Triptolide vs. control
TRP_CoreHistones: List of acetylated peptides quantified in core histones (H2A, H2B, H3, H4) after inhibition of transcription by Triptolide.
Modified_Peptide_id	Unique id of from modificationSpecificPeptides.txt of the MaxQuant search results
Acetyl_K_ids	Unique ids from Acetyl (K)Sites.txt of the MaxQuant search results
Histone_site	Histone acetylation site (denoted as the simplified histone name and modification position of the assigned protein)
Gene_Names	Gene names form FASTA file
Proteins	UniProt identifiers for all protein matches
Protein_Names	Protein names from FASTA file
Histone	Histone name
Modifications	Post-translational modifications contained within the identified peptide sequence.
Modified_sequence	Peptide sequence including modifications (abbreviation of the modification in brackets before the modified aminoacid). The sequence is starts and ends with an underscore.
PEP	Posterior error probability of the modified peptide identification
Score	Andromeda score of the modified peptide identification
Delta_score	The difference between best and second-best Andromeda score of the modified peptide identification
Acetyl_(K)	Number of Acetyl (K) on this peptide
Unique_(Groups)	Indicates if this peptide is unique to a single protein group in the proteinGroups file.
Unique_(Proteins)	Indicates if this peptide is unique to a single protein sequence in the fasta file.
Ratio.TRP/Control_Exp1	The normalized SILAC Ratio between treatment with Triptolide vs. control (experiment 1)
Ratio.TRP/Control_Exp2	The normalized SILAC Ratio between treatment with Triptolide vs. control (experiment 1)
IF_intensities_H3K27ac: Immunofluorescence intensities of cells stained with H3K27ac after treatment with DMSO, ActD, NVP-2, Trp, A485.
Row	Row of the 96-well plate
Column	Column of the 96-well plate
X	X-coordinate of the imaged cell within the well
Y	Y-coordinate of the imaged cell within the well
Compound	Compound of the treatment
Log2 FC nuclei selected A488 median	Log2 fold change median intensity of the A488 secondary antibody detecting H3K27ac
IF_intensities_H2BK120ub: Immunofluorescence intensities of cells stained with H2BK120ub after treatment with DMSO, ActD, NVP-2, Trp, A485.
Row	Row of the 96-well plate
Column	Column of the 96-well plate
X	X-coordinate of the imaged cell within the well
Y	Y-coordinate of the imaged cell within the well
Compound	Compound of the treatment
Log2 FC nuclei selected A488 median	Log2 fold change median intensity of the A488 secondary antibody detecting H2BK120ub
H3K27ac ChIP-seq peaks: Genomic position of H3K27ac ChIP-seq peaks and their regulation by ActD or NVP-2 treatment.
id	peak id.
Chr	H3K27ac called peak position in ESC (mm10).
Start
End
H3K27ac rpm value in control condition	H3K27ac ChIP-seq reads enrichment (rpm).
H3K27ac rpkm-normalized log2FC (NVP-2 100nM treatment for 120 min / control)	H3K27ac peak changes after NVP-2 treatment, calculated by rpkm-normalization.
H3K27ac spike-in-normalized log2FC (NVP-2 100nM treatment for 120 min / control)	H3K27ac peak changes after NVP-2 treatment, calculated by spike-in-normalization.
H3K27ac rpkm-normalized log2FC (ActD 80nM treatment for 120 min / control)	H3K27ac peak changes after ActD treatment, calculated by rpkm-normalization.
H3K27ac spike-in-normalized log2FC (ActD 80nM treatment for 120 min / control)	H3K27ac peak changes after ActD treatment, calculated by spike-in-normalization.
H3K27ac peak position Class	H3K27ac peak position classification used in the figure5: P; prmoter region of active gene, inactive.P; promoter region of inactive gene, gb; gene body region of active genes, intergenic; intergenic region.
Chr (Overlapping ATAC-seq peak summit)	Overlapping ATAC-seq peak summit position in ESC (mm10).
Start (Overlapping ATAC-seq peak summit)
End (Overlapping ATAC-seq peak summit)
EU-seq changes after Trp tx: Nascent transcription changes, quantified by EU-seq, after triptolide treatment.
Symbol	gene name
transcriptId	transcriptId
Type	transcript type (protein coding or lincRNA).
Chr	genomic coordinates of gene position (mm10).
Start
End
Strand
EU-seq TPM	EU-seq control TPM.
EUSeq log2FC (Triptolide 500nM treatment for 120 min/control)	EU-seq log2FC (Triptolide 500nM treatment for 120 min/ control), normalized by mitochondorial gene exppression.
IF_intensities_H3K27ac: Immunofluorescence intensities of cells stained with H3K27ac (antibody: CST#8173) after treatment with DMSO, ActD, NVP-2, A485.
Row	Row of the 96-well plate
Column	Column of the 96-well plate
X	X-coordinate of the imaged cell within the well
Y	Y-coordinate of the imaged cell within the well
Compound	Compound of the treatment
Log2 FC nuclei selected A488 median	Log2 fold change median intensity of the A488 secondary antibody detecting H3K27ac

## Sheet: Mass_spectrometry_setup
Raw_file_name	Experiment	SILAC-Light	SILAC-Medium	SILAC-Heavy	Type
20220818_EXPL10_nLC10_TL_SA_AcKIP_mESC_WT_L-DMSO_M-100nM-NVP2_H-1ugml-ActD-2h_Exp2_F01	Exp2	DMSO	NVP-2	Actinomycin D	Acetyl lysine IP
20220818_EXPL10_nLC10_TL_SA_AcKIP_mESC_WT_L-DMSO_M-100nM-NVP2_H-1ugml-ActD-2h_Exp2_F02	Exp2	DMSO	NVP-2	Actinomycin D	Acetyl lysine IP
20220818_EXPL10_nLC10_TL_SA_AcKIP_mESC_WT_L-DMSO_M-100nM-NVP2_H-1ugml-ActD-2h_Exp2_F03	Exp2	DMSO	NVP-2	Actinomycin D	Acetyl lysine IP
20220818_EXPL10_nLC10_TL_SA_AcKIP_mESC_WT_L-DMSO_M-100nM-NVP2_H-1ugml-ActD-2h_Exp2_F04	Exp2	DMSO	NVP-2	Actinomycin D	Acetyl lysine IP
20220818_EXPL10_nLC10_TL_SA_AcKIP_mESC_WT_L-DMSO_M-100nM-NVP2_H-1ugml-ActD-2h_Exp2_F05	Exp2	DMSO	NVP-2	Actinomycin D	Acetyl lysine IP
20220818_EXPL10_nLC10_TL_SA_AcKIP_mESC_WT_L-DMSO_M-100nM-NVP2_H-1ugml-ActD-2h_Exp2_F06	Exp2	DMSO	NVP-2	Actinomycin D	Acetyl lysine IP
20220818_EXPL10_nLC10_TL_SA_AcKIP_mESC_WT_L-DMSO_M-100nM-NVP2_H-1ugml-ActD-2h_Exp2_F07	Exp2	DMSO	NVP-2	Actinomycin D	Acetyl lysine IP
20220818_EXPL10_nLC10_TL_SA_AcKIP_mESC_WT_L-DMSO_M-100nM-NVP2_H-1ugml-ActD-2h_Exp2_F08	Exp2	DMSO	NVP-2	Actinomycin D	Acetyl lysine IP
20220818_EXPL10_nLC10_TL_SA_AcKIP_mESC_WT_L-DMSO_M-100nM-NVP2_H-1ugml-ActD-2h_Exp2_F09	Exp2	DMSO	NVP-2	Actinomycin D	Acetyl lysine IP
20220818_EXPL10_nLC10_TL_SA_AcKIP_mESC_WT_L-DMSO_M-100nM-NVP2_H-1ugml-ActD-2h_Exp2_F10	Exp2	DMSO	NVP-2	Actinomycin D	Acetyl lysine IP
20220818_EXPL10_nLC10_TL_SA_AcKIP_mESC_WT_L-DMSO_M-100nM-NVP2_H-1ugml-ActD-2h_Exp2_F11	Exp2	DMSO	NVP-2	Actinomycin D	Acetyl lysine IP
20220818_EXPL10_nLC10_TL_SA_AcKIP_mESC_WT_L-DMSO_M-100nM-NVP2_H-1ugml-ActD-2h_Exp2_F12	Exp2	DMSO	NVP-2	Actinomycin D	Acetyl lysine IP
20220818_EXPL10_nLC10_TL_SA_AcKIP_mESC_WT_L-DMSO_M-100nM-NVP2_H-1ugml-ActD-2h_Exp2_F13	Exp2	DMSO	NVP-2	Actinomycin D	Acetyl lysine IP
20220818_EXPL10_nLC10_TL_SA_AcKIP_mESC_WT_L-DMSO_M-100nM-NVP2_H-1ugml-ActD-2h_Exp2_F14	Exp2	DMSO	NVP-2	Actinomycin D	Acetyl lysine IP
20220818_EXPL10_nLC10_TL_SA_AcKIP_mESC_WT_L-DMSO_M-100nM-NVP2_H-1ugml-ActD-2h_Exp2_F15	Exp2	DMSO	NVP-2	Actinomycin D	Acetyl lysine IP
20220818_EXPL10_nLC10_TL_SA_AcKIP_mESC_WT_L-DMSO_M-100nM-NVP2_H-1ugml-ActD-2h_Exp2_F16	Exp2	DMSO	NVP-2	Actinomycin D	Acetyl lysine IP
20220818_EXPL10_nLC10_TL_SA_AcKIP_mESC_WT_L-DMSO_M-100nM-NVP2_H-1ugml-ActD-2h_Exp2_F17	Exp2	DMSO	NVP-2	Actinomycin D	Acetyl lysine IP
20220818_EXPL10_nLC10_TL_SA_AcKIP_mESC_WT_L-DMSO_M-100nM-NVP2_H-1ugml-ActD-2h_Exp2_F18	Exp2	DMSO	NVP-2	Actinomycin D	Acetyl lysine IP
20220818_EXPL10_nLC10_TL_SA_AcKIP_mESC_WT_L-DMSO_M-100nM-NVP2_H-1ugml-ActD-2h_Exp2_F19	Exp2	DMSO	NVP-2	Actinomycin D	Acetyl lysine IP
20220818_EXPL10_nLC10_TL_SA_AcKIP_mESC_WT_L-DMSO_M-100nM-NVP2_H-1ugml-ActD-2h_Exp2_F20	Exp2	DMSO	NVP-2	Actinomycin D	Acetyl lysine IP
20220818_EXPL10_nLC10_TL_SA_AcKIP_mESC_WT_L-DMSO_M-100nM-NVP2_H-1ugml-ActD-2h_Exp2_F21	Exp2	DMSO	NVP-2	Actinomycin D	Acetyl lysine IP
20220818_EXPL10_nLC10_TL_SA_AcKIP_mESC_WT_L-DMSO_M-100nM-NVP2_H-1ugml-ActD-2h_Exp2_F22	Exp2	DMSO	NVP-2	Actinomycin D	Acetyl lysine IP
20220818_EXPL10_nLC10_TL_SA_AcKIP_mESC_WT_L-DMSO_M-100nM-NVP2_H-1ugml-ActD-2h_Exp2_F23	Exp2	DMSO	NVP-2	Actinomycin D	Acetyl lysine IP
20220818_EXPL10_nLC10_TL_SA_AcKIP_mESC_WT_L-DMSO_M-100nM-NVP2_H-1ugml-ActD-2h_Exp2_F24	Exp2	DMSO	NVP-2	Actinomycin D	Acetyl lysine IP
20220822_EXPL4_nLC2_TL_SA_AcKIP_mESC_WT_L-DMSO_M-100nM-NVP2_H-1ugml-ActD-2h_Exp3_F01	Exp3	DMSO	NVP-2	Actinomycin D	Acetyl lysine IP
20220822_EXPL4_nLC2_TL_SA_AcKIP_mESC_WT_L-DMSO_M-100nM-NVP2_H-1ugml-ActD-2h_Exp3_F02	Exp3	DMSO	NVP-2	Actinomycin D	Acetyl lysine IP
20220822_EXPL4_nLC2_TL_SA_AcKIP_mESC_WT_L-DMSO_M-100nM-NVP2_H-1ugml-ActD-2h_Exp3_F03	Exp3	DMSO	NVP-2	Actinomycin D	Acetyl lysine IP
20220822_EXPL4_nLC2_TL_SA_AcKIP_mESC_WT_L-DMSO_M-100nM-NVP2_H-1ugml-ActD-2h_Exp3_F04	Exp3	DMSO	NVP-2	Actinomycin D	Acetyl lysine IP
20220822_EXPL4_nLC2_TL_SA_AcKIP_mESC_WT_L-DMSO_M-100nM-NVP2_H-1ugml-ActD-2h_Exp3_F05	Exp3	DMSO	NVP-2	Actinomycin D	Acetyl lysine IP
20220822_EXPL4_nLC2_TL_SA_AcKIP_mESC_WT_L-DMSO_M-100nM-NVP2_H-1ugml-ActD-2h_Exp3_F06	Exp3	DMSO	NVP-2	Actinomycin D	Acetyl lysine IP
20220822_EXPL4_nLC2_TL_SA_AcKIP_mESC_WT_L-DMSO_M-100nM-NVP2_H-1ugml-ActD-2h_Exp3_F07	Exp3	DMSO	NVP-2	Actinomycin D	Acetyl lysine IP
20220822_EXPL4_nLC2_TL_SA_AcKIP_mESC_WT_L-DMSO_M-100nM-NVP2_H-1ugml-ActD-2h_Exp3_F08	Exp3	DMSO	NVP-2	Actinomycin D	Acetyl lysine IP
20220822_EXPL4_nLC2_TL_SA_AcKIP_mESC_WT_L-DMSO_M-100nM-NVP2_H-1ugml-ActD-2h_Exp3_F09	Exp3	DMSO	NVP-2	Actinomycin D	Acetyl lysine IP
20220822_EXPL4_nLC2_TL_SA_AcKIP_mESC_WT_L-DMSO_M-100nM-NVP2_H-1ugml-ActD-2h_Exp3_F10	Exp3	DMSO	NVP-2	Actinomycin D	Acetyl lysine IP
20220822_EXPL4_nLC2_TL_SA_AcKIP_mESC_WT_L-DMSO_M-100nM-NVP2_H-1ugml-ActD-2h_Exp3_F11	Exp3	DMSO	NVP-2	Actinomycin D	Acetyl lysine IP
20220822_EXPL4_nLC2_TL_SA_AcKIP_mESC_WT_L-DMSO_M-100nM-NVP2_H-1ugml-ActD-2h_Exp3_F12	Exp3	DMSO	NVP-2	Actinomycin D	Acetyl lysine IP
20220822_EXPL4_nLC2_TL_SA_AcKIP_mESC_WT_L-DMSO_M-100nM-NVP2_H-1ugml-ActD-2h_Exp3_F13	Exp3	DMSO	NVP-2	Actinomycin D	Acetyl lysine IP
20220822_EXPL4_nLC2_TL_SA_AcKIP_mESC_WT_L-DMSO_M-100nM-NVP2_H-1ugml-ActD-2h_Exp3_F14	Exp3	DMSO	NVP-2	Actinomycin D	Acetyl lysine IP
20220822_EXPL4_nLC2_TL_SA_AcKIP_mESC_WT_L-DMSO_M-100nM-NVP2_H-1ugml-ActD-2h_Exp3_F15	Exp3	DMSO	NVP-2	Actinomycin D	Acetyl lysine IP
20220822_EXPL4_nLC2_TL_SA_AcKIP_mESC_WT_L-DMSO_M-100nM-NVP2_H-1ugml-ActD-2h_Exp3_F16	Exp3	DMSO	NVP-2	Actinomycin D	Acetyl lysine IP
20220822_EXPL4_nLC2_TL_SA_AcKIP_mESC_WT_L-DMSO_M-100nM-NVP2_H-1ugml-ActD-2h_Exp3_F17	Exp3	DMSO	NVP-2	Actinomycin D	Acetyl lysine IP
20220822_EXPL4_nLC2_TL_SA_AcKIP_mESC_WT_L-DMSO_M-100nM-NVP2_H-1ugml-ActD-2h_Exp3_F18	Exp3	DMSO	NVP-2	Actinomycin D	Acetyl lysine IP
20220822_EXPL4_nLC2_TL_SA_AcKIP_mESC_WT_L-DMSO_M-100nM-NVP2_H-1ugml-ActD-2h_Exp3_F19	Exp3	DMSO	NVP-2	Actinomycin D	Acetyl lysine IP
20220822_EXPL4_nLC2_TL_SA_AcKIP_mESC_WT_L-DMSO_M-100nM-NVP2_H-1ugml-ActD-2h_Exp3_F20	Exp3	DMSO	NVP-2	Actinomycin D	Acetyl lysine IP
20220822_EXPL4_nLC2_TL_SA_AcKIP_mESC_WT_L-DMSO_M-100nM-NVP2_H-1ugml-ActD-2h_Exp3_F21	Exp3	DMSO	NVP-2	Actinomycin D	Acetyl lysine IP
20220822_EXPL4_nLC2_TL_SA_AcKIP_mESC_WT_L-DMSO_M-100nM-NVP2_H-1ugml-ActD-2h_Exp3_F22	Exp3	DMSO	NVP-2	Actinomycin D	Acetyl lysine IP
20220822_EXPL4_nLC2_TL_SA_AcKIP_mESC_WT_L-DMSO_M-100nM-NVP2_H-1ugml-ActD-2h_Exp3_F23	Exp3	DMSO	NVP-2	Actinomycin D	Acetyl lysine IP
20220822_EXPL4_nLC2_TL_SA_AcKIP_mESC_WT_L-DMSO_M-100nM-NVP2_H-1ugml-ActD-2h_Exp3_F24	Exp3	DMSO	NVP-2	Actinomycin D	Acetyl lysine IP
20230220_EXPL4_nLC10_TL_SA_AcKIP_mESC_WT_L-1ugml-ActD_M-DMSO_H-100nM-NVP2-2h_Exp1_F01	Exp1_LS	Actinomycin D	DMSO	NVP-2	Acetyl lysine IP
20230220_EXPL4_nLC10_TL_SA_AcKIP_mESC_WT_L-1ugml-ActD_M-DMSO_H-100nM-NVP2-2h_Exp1_F02	Exp1_LS	Actinomycin D	DMSO	NVP-2	Acetyl lysine IP
20230220_EXPL4_nLC10_TL_SA_AcKIP_mESC_WT_L-1ugml-ActD_M-DMSO_H-100nM-NVP2-2h_Exp1_F03	Exp1_LS	Actinomycin D	DMSO	NVP-2	Acetyl lysine IP
20230220_EXPL4_nLC10_TL_SA_AcKIP_mESC_WT_L-1ugml-ActD_M-DMSO_H-100nM-NVP2-2h_Exp1_F04	Exp1_LS	Actinomycin D	DMSO	NVP-2	Acetyl lysine IP
20230220_EXPL4_nLC10_TL_SA_AcKIP_mESC_WT_L-1ugml-ActD_M-DMSO_H-100nM-NVP2-2h_Exp1_F05	Exp1_LS	Actinomycin D	DMSO	NVP-2	Acetyl lysine IP
20230220_EXPL4_nLC10_TL_SA_AcKIP_mESC_WT_L-1ugml-ActD_M-DMSO_H-100nM-NVP2-2h_Exp1_F06	Exp1_LS	Actinomycin D	DMSO	NVP-2	Acetyl lysine IP
20230220_EXPL4_nLC10_TL_SA_AcKIP_mESC_WT_L-1ugml-ActD_M-DMSO_H-100nM-NVP2-2h_Exp1_F07	Exp1_LS	Actinomycin D	DMSO	NVP-2	Acetyl lysine IP
20230220_EXPL4_nLC10_TL_SA_AcKIP_mESC_WT_L-1ugml-ActD_M-DMSO_H-100nM-NVP2-2h_Exp1_F08_20230221134425	Exp1_LS	Actinomycin D	DMSO	NVP-2	Acetyl lysine IP
20230220_EXPL4_nLC10_TL_SA_AcKIP_mESC_WT_L-1ugml-ActD_M-DMSO_H-100nM-NVP2-2h_Exp1_F09	Exp1_LS	Actinomycin D	DMSO	NVP-2	Acetyl lysine IP
20230220_EXPL4_nLC10_TL_SA_AcKIP_mESC_WT_L-1ugml-ActD_M-DMSO_H-100nM-NVP2-2h_Exp1_F10	Exp1_LS	Actinomycin D	DMSO	NVP-2	Acetyl lysine IP
20230220_EXPL4_nLC10_TL_SA_AcKIP_mESC_WT_L-1ugml-ActD_M-DMSO_H-100nM-NVP2-2h_Exp1_F11	Exp1_LS	Actinomycin D	DMSO	NVP-2	Acetyl lysine IP
20230220_EXPL4_nLC10_TL_SA_AcKIP_mESC_WT_L-1ugml-ActD_M-DMSO_H-100nM-NVP2-2h_Exp1_F12	Exp1_LS	Actinomycin D	DMSO	NVP-2	Acetyl lysine IP
20230220_EXPL4_nLC10_TL_SA_AcKIP_mESC_WT_L-1ugml-ActD_M-DMSO_H-100nM-NVP2-2h_Exp2_F01	Exp2_LS	Actinomycin D	DMSO	NVP-2	Acetyl lysine IP
20230220_EXPL4_nLC10_TL_SA_AcKIP_mESC_WT_L-1ugml-ActD_M-DMSO_H-100nM-NVP2-2h_Exp2_F02	Exp2_LS	Actinomycin D	DMSO	NVP-2	Acetyl lysine IP
20230220_EXPL4_nLC10_TL_SA_AcKIP_mESC_WT_L-1ugml-ActD_M-DMSO_H-100nM-NVP2-2h_Exp2_F03	Exp2_LS	Actinomycin D	DMSO	NVP-2	Acetyl lysine IP
20230220_EXPL4_nLC10_TL_SA_AcKIP_mESC_WT_L-1ugml-ActD_M-DMSO_H-100nM-NVP2-2h_Exp2_F04	Exp2_LS	Actinomycin D	DMSO	NVP-2	Acetyl lysine IP
20230220_EXPL4_nLC10_TL_SA_AcKIP_mESC_WT_L-1ugml-ActD_M-DMSO_H-100nM-NVP2-2h_Exp2_F05	Exp2_LS	Actinomycin D	DMSO	NVP-2	Acetyl lysine IP
20230220_EXPL4_nLC10_TL_SA_AcKIP_mESC_WT_L-1ugml-ActD_M-DMSO_H-100nM-NVP2-2h_Exp2_F06	Exp2_LS	Actinomycin D	DMSO	NVP-2	Acetyl lysine IP
20230220_EXPL4_nLC10_TL_SA_AcKIP_mESC_WT_L-1ugml-ActD_M-DMSO_H-100nM-NVP2-2h_Exp2_F07	Exp2_LS	Actinomycin D	DMSO	NVP-2	Acetyl lysine IP
20230220_EXPL4_nLC10_TL_SA_AcKIP_mESC_WT_L-1ugml-ActD_M-DMSO_H-100nM-NVP2-2h_Exp2_F08	Exp2_LS	Actinomycin D	DMSO	NVP-2	Acetyl lysine IP
20230220_EXPL4_nLC10_TL_SA_AcKIP_mESC_WT_L-1ugml-ActD_M-DMSO_H-100nM-NVP2-2h_Exp2_F09	Exp2_LS	Actinomycin D	DMSO	NVP-2	Acetyl lysine IP
20230220_EXPL4_nLC10_TL_SA_AcKIP_mESC_WT_L-1ugml-ActD_M-DMSO_H-100nM-NVP2-2h_Exp2_F10	Exp2_LS	Actinomycin D	DMSO	NVP-2	Acetyl lysine IP
20230220_EXPL4_nLC10_TL_SA_AcKIP_mESC_WT_L-1ugml-ActD_M-DMSO_H-100nM-NVP2-2h_Exp2_F11	Exp2_LS	Actinomycin D	DMSO	NVP-2	Acetyl lysine IP
20230220_EXPL4_nLC10_TL_SA_AcKIP_mESC_WT_L-1ugml-ActD_M-DMSO_H-100nM-NVP2-2h_Exp2_F12	Exp2_LS	Actinomycin D	DMSO	NVP-2	Acetyl lysine IP
20230224_EXPL4_nLC10_TL_SA_AcKIP_mESC_WT_L-DMSO_M-100nM-NVP2_H-1ugml-ActD-2h_Exp4_F01	Exp4	DMSO	NVP-2	Actinomycin D	Acetyl lysine IP
20230224_EXPL4_nLC10_TL_SA_AcKIP_mESC_WT_L-DMSO_M-100nM-NVP2_H-1ugml-ActD-2h_Exp4_F02	Exp4	DMSO	NVP-2	Actinomycin D	Acetyl lysine IP
20230224_EXPL4_nLC10_TL_SA_AcKIP_mESC_WT_L-DMSO_M-100nM-NVP2_H-1ugml-ActD-2h_Exp4_F03	Exp4	DMSO	NVP-2	Actinomycin D	Acetyl lysine IP
20230224_EXPL4_nLC10_TL_SA_AcKIP_mESC_WT_L-DMSO_M-100nM-NVP2_H-1ugml-ActD-2h_Exp4_F04	Exp4	DMSO	NVP-2	Actinomycin D	Acetyl lysine IP
20230224_EXPL4_nLC10_TL_SA_AcKIP_mESC_WT_L-DMSO_M-100nM-NVP2_H-1ugml-ActD-2h_Exp4_F05	Exp4	DMSO	NVP-2	Actinomycin D	Acetyl lysine IP
20230224_EXPL4_nLC10_TL_SA_AcKIP_mESC_WT_L-DMSO_M-100nM-NVP2_H-1ugml-ActD-2h_Exp4_F06	Exp4	DMSO	NVP-2	Actinomycin D	Acetyl lysine IP
20230224_EXPL4_nLC10_TL_SA_AcKIP_mESC_WT_L-DMSO_M-100nM-NVP2_H-1ugml-ActD-2h_Exp4_F07	Exp4	DMSO	NVP-2	Actinomycin D	Acetyl lysine IP
20230224_EXPL4_nLC10_TL_SA_AcKIP_mESC_WT_L-DMSO_M-100nM-NVP2_H-1ugml-ActD-2h_Exp4_F08	Exp4	DMSO	NVP-2	Actinomycin D	Acetyl lysine IP
20230224_EXPL4_nLC10_TL_SA_AcKIP_mESC_WT_L-DMSO_M-100nM-NVP2_H-1ugml-ActD-2h_Exp4_F09	Exp4	DMSO	NVP-2	Actinomycin D	Acetyl lysine IP
20230224_EXPL4_nLC10_TL_SA_AcKIP_mESC_WT_L-DMSO_M-100nM-NVP2_H-1ugml-ActD-2h_Exp4_F10	Exp4	DMSO	NVP-2	Actinomycin D	Acetyl lysine IP
20230224_EXPL4_nLC10_TL_SA_AcKIP_mESC_WT_L-DMSO_M-100nM-NVP2_H-1ugml-ActD-2h_Exp4_F11	Exp4	DMSO	NVP-2	Actinomycin D	Acetyl lysine IP
20230224_EXPL4_nLC10_TL_SA_AcKIP_mESC_WT_L-DMSO_M-100nM-NVP2_H-1ugml-ActD-2h_Exp4_F12	Exp4	DMSO	NVP-2	Actinomycin D	Acetyl lysine IP
20230313_EXPL4_nLC10_TL_SA_AcKIP_mESC_WT_L-1ugml-ActD_M-DMSO_H-100nM-NVP2-2h_Exp3_F01	Exp3_LS	Actinomycin D	DMSO	NVP-2	Acetyl lysine IP
20230313_EXPL4_nLC10_TL_SA_AcKIP_mESC_WT_L-1ugml-ActD_M-DMSO_H-100nM-NVP2-2h_Exp3_F02	Exp3_LS	Actinomycin D	DMSO	NVP-2	Acetyl lysine IP
20230313_EXPL4_nLC10_TL_SA_AcKIP_mESC_WT_L-1ugml-ActD_M-DMSO_H-100nM-NVP2-2h_Exp3_F03	Exp3_LS	Actinomycin D	DMSO	NVP-2	Acetyl lysine IP
20230313_EXPL4_nLC10_TL_SA_AcKIP_mESC_WT_L-1ugml-ActD_M-DMSO_H-100nM-NVP2-2h_Exp3_F04	Exp3_LS	Actinomycin D	DMSO	NVP-2	Acetyl lysine IP
20230313_EXPL4_nLC10_TL_SA_AcKIP_mESC_WT_L-1ugml-ActD_M-DMSO_H-100nM-NVP2-2h_Exp3_F05	Exp3_LS	Actinomycin D	DMSO	NVP-2	Acetyl lysine IP
20230313_EXPL4_nLC10_TL_SA_AcKIP_mESC_WT_L-1ugml-ActD_M-DMSO_H-100nM-NVP2-2h_Exp3_F06	Exp3_LS	Actinomycin D	DMSO	NVP-2	Acetyl lysine IP
20230313_EXPL4_nLC10_TL_SA_AcKIP_mESC_WT_L-1ugml-ActD_M-DMSO_H-100nM-NVP2-2h_Exp3_F07	Exp3_LS	Actinomycin D	DMSO	NVP-2	Acetyl lysine IP
20230313_EXPL4_nLC10_TL_SA_AcKIP_mESC_WT_L-1ugml-ActD_M-DMSO_H-100nM-NVP2-2h_Exp3_F08	Exp3_LS	Actinomycin D	DMSO	NVP-2	Acetyl lysine IP
20230313_EXPL4_nLC10_TL_SA_AcKIP_mESC_WT_L-1ugml-ActD_M-DMSO_H-100nM-NVP2-2h_Exp3_F09	Exp3_LS	Actinomycin D	DMSO	NVP-2	Acetyl lysine IP
20230313_EXPL4_nLC10_TL_SA_AcKIP_mESC_WT_L-1ugml-ActD_M-DMSO_H-100nM-NVP2-2h_Exp3_F10	Exp3_LS	Actinomycin D	DMSO	NVP-2	Acetyl lysine IP
20230313_EXPL4_nLC10_TL_SA_AcKIP_mESC_WT_L-1ugml-ActD_M-DMSO_H-100nM-NVP2-2h_Exp3_F11	Exp3_LS	Actinomycin D	DMSO	NVP-2	Acetyl lysine IP
20230313_EXPL4_nLC10_TL_SA_AcKIP_mESC_WT_L-1ugml-ActD_M-DMSO_H-100nM-NVP2-2h_Exp3_F12	Exp3_LS	Actinomycin D	DMSO	NVP-2	Acetyl lysine IP
20220923_EXPL4_nLC2_TL_SA_AcKIP_mESC_WT_L-Ctrl_H-500nM-TRP-2h_Exp2_F01	Exp2	DMSO		Triptolide	Acetyl lysine IP
20220923_EXPL4_nLC2_TL_SA_AcKIP_mESC_WT_L-Ctrl_H-500nM-TRP-2h_Exp2_F02	Exp2	DMSO		Triptolide	Acetyl lysine IP
20220923_EXPL4_nLC2_TL_SA_AcKIP_mESC_WT_L-Ctrl_H-500nM-TRP-2h_Exp2_F03	Exp2	DMSO		Triptolide	Acetyl lysine IP
20220923_EXPL4_nLC2_TL_SA_AcKIP_mESC_WT_L-Ctrl_H-500nM-TRP-2h_Exp2_F04	Exp2	DMSO		Triptolide	Acetyl lysine IP
20220923_EXPL4_nLC2_TL_SA_AcKIP_mESC_WT_L-Ctrl_H-500nM-TRP-2h_Exp2_F05	Exp2	DMSO		Triptolide	Acetyl lysine IP
20220923_EXPL4_nLC2_TL_SA_AcKIP_mESC_WT_L-Ctrl_H-500nM-TRP-2h_Exp2_F06	Exp2	DMSO		Triptolide	Acetyl lysine IP
20220923_EXPL4_nLC2_TL_SA_AcKIP_mESC_WT_L-Ctrl_H-500nM-TRP-2h_Exp2_F07	Exp2	DMSO		Triptolide	Acetyl lysine IP
20220923_EXPL4_nLC2_TL_SA_AcKIP_mESC_WT_L-Ctrl_H-500nM-TRP-2h_Exp2_F08	Exp2	DMSO		Triptolide	Acetyl lysine IP
20220923_EXPL4_nLC2_TL_SA_AcKIP_mESC_WT_L-Ctrl_H-500nM-TRP-2h_Exp2_F09	Exp2	DMSO		Triptolide	Acetyl lysine IP
20220923_EXPL4_nLC2_TL_SA_AcKIP_mESC_WT_L-Ctrl_H-500nM-TRP-2h_Exp2_F10	Exp2	DMSO		Triptolide	Acetyl lysine IP
20220923_EXPL4_nLC2_TL_SA_AcKIP_mESC_WT_L-Ctrl_H-500nM-TRP-2h_Exp2_F11	Exp2	DMSO		Triptolide	Acetyl lysine IP
20220923_EXPL4_nLC2_TL_SA_AcKIP_mESC_WT_L-Ctrl_H-500nM-TRP-2h_Exp2_F12	Exp2	DMSO		Triptolide	Acetyl lysine IP
20220920_EXPL4_nLC2_TL_SA_AcKIP_mESC_WT_L-Ctrl_H-500nM-TRP-2h_Exp1_F01	Exp1	DMSO		Triptolide	Acetyl lysine IP
20220920_EXPL4_nLC2_TL_SA_AcKIP_mESC_WT_L-Ctrl_H-500nM-TRP-2h_Exp1_F02	Exp1	DMSO		Triptolide	Acetyl lysine IP
20220920_EXPL4_nLC2_TL_SA_AcKIP_mESC_WT_L-Ctrl_H-500nM-TRP-2h_Exp1_F03	Exp1	DMSO		Triptolide	Acetyl lysine IP
20220920_EXPL4_nLC2_TL_SA_AcKIP_mESC_WT_L-Ctrl_H-500nM-TRP-2h_Exp1_F04	Exp1	DMSO		Triptolide	Acetyl lysine IP
20220920_EXPL4_nLC2_TL_SA_AcKIP_mESC_WT_L-Ctrl_H-500nM-TRP-2h_Exp1_F05	Exp1	DMSO		Triptolide	Acetyl lysine IP
20220920_EXPL4_nLC2_TL_SA_AcKIP_mESC_WT_L-Ctrl_H-500nM-TRP-2h_Exp1_F06	Exp1	DMSO		Triptolide	Acetyl lysine IP
20220920_EXPL4_nLC2_TL_SA_AcKIP_mESC_WT_L-Ctrl_H-500nM-TRP-2h_Exp1_F07	Exp1	DMSO		Triptolide	Acetyl lysine IP
20220920_EXPL4_nLC2_TL_SA_AcKIP_mESC_WT_L-Ctrl_H-500nM-TRP-2h_Exp1_F08	Exp1	DMSO		Triptolide	Acetyl lysine IP
20220920_EXPL4_nLC2_TL_SA_AcKIP_mESC_WT_L-Ctrl_H-500nM-TRP-2h_Exp1_F09	Exp1	DMSO		Triptolide	Acetyl lysine IP
20220920_EXPL4_nLC2_TL_SA_AcKIP_mESC_WT_L-Ctrl_H-500nM-TRP-2h_Exp1_F10	Exp1	DMSO		Triptolide	Acetyl lysine IP
20220920_EXPL4_nLC2_TL_SA_AcKIP_mESC_WT_L-Ctrl_H-500nM-TRP-2h_Exp1_F11	Exp1	DMSO		Triptolide	Acetyl lysine IP
20220920_EXPL4_nLC2_TL_SA_AcKIP_mESC_WT_L-Ctrl_H-500nM-TRP-2h_Exp1_F12	Exp1	DMSO		Triptolide	Acetyl lysine IP
20220928_EXPL4_nLC2_TL_SA_Prot_mESC_WT_L-Ctrl_M-100nM-NVP2_H-1ugml-ActD-2h_Exp2_1	Exp2	DMSO	NVP-2	Actinomycin D	Proteome
20220928_EXPL4_nLC2_TL_SA_Prot_mESC_WT_L-Ctrl_M-100nM-NVP2_H-1ugml-ActD-2h_Exp2_2	Exp2	DMSO	NVP-2	Actinomycin D	Proteome
20230308_EXPL4_nLC10_TL_SA_Prot_mESC_WT_L-1ugml-ActD_M-DMSO_H-100nM-NVP2-2h_Exp1_F01	Exp1_LS	Actinomycin D	DMSO	NVP-2	Proteome
20230308_EXPL4_nLC10_TL_SA_Prot_mESC_WT_L-1ugml-ActD_M-DMSO_H-100nM-NVP2-2h_Exp1_F02	Exp1_LS	Actinomycin D	DMSO	NVP-2	Proteome
20230308_EXPL4_nLC10_TL_SA_Prot_mESC_WT_L-1ugml-ActD_M-DMSO_H-100nM-NVP2-2h_Exp1_F03	Exp1_LS	Actinomycin D	DMSO	NVP-2	Proteome
20230308_EXPL4_nLC10_TL_SA_Prot_mESC_WT_L-1ugml-ActD_M-DMSO_H-100nM-NVP2-2h_Exp1_F04	Exp1_LS	Actinomycin D	DMSO	NVP-2	Proteome
20230308_EXPL4_nLC10_TL_SA_Prot_mESC_WT_L-1ugml-ActD_M-DMSO_H-100nM-NVP2-2h_Exp1_F05	Exp1_LS	Actinomycin D	DMSO	NVP-2	Proteome
20230308_EXPL4_nLC10_TL_SA_Prot_mESC_WT_L-1ugml-ActD_M-DMSO_H-100nM-NVP2-2h_Exp1_F06	Exp1_LS	Actinomycin D	DMSO	NVP-2	Proteome
20230308_EXPL4_nLC10_TL_SA_Prot_mESC_WT_L-1ugml-ActD_M-DMSO_H-100nM-NVP2-2h_Exp1_F07	Exp1_LS	Actinomycin D	DMSO	NVP-2	Proteome
20230308_EXPL4_nLC10_TL_SA_Prot_mESC_WT_L-1ugml-ActD_M-DMSO_H-100nM-NVP2-2h_Exp1_F08	Exp1_LS	Actinomycin D	DMSO	NVP-2	Proteome
20230308_EXPL4_nLC10_TL_SA_Prot_mESC_WT_L-1ugml-ActD_M-DMSO_H-100nM-NVP2-2h_Exp1_F09	Exp1_LS	Actinomycin D	DMSO	NVP-2	Proteome
20230308_EXPL4_nLC10_TL_SA_Prot_mESC_WT_L-1ugml-ActD_M-DMSO_H-100nM-NVP2-2h_Exp1_F10	Exp1_LS	Actinomycin D	DMSO	NVP-2	Proteome
20230308_EXPL4_nLC10_TL_SA_Prot_mESC_WT_L-1ugml-ActD_M-DMSO_H-100nM-NVP2-2h_Exp1_F11	Exp1_LS	Actinomycin D	DMSO	NVP-2	Proteome
20230308_EXPL4_nLC10_TL_SA_Prot_mESC_WT_L-1ugml-ActD_M-DMSO_H-100nM-NVP2-2h_Exp1_F12	Exp1_LS	Actinomycin D	DMSO	NVP-2	Proteome
20230308_EXPL4_nLC10_TL_SA_Prot_mESC_WT_L-1ugml-ActD_M-DMSO_H-100nM-NVP2-2h_Exp1_F13	Exp1_LS	Actinomycin D	DMSO	NVP-2	Proteome
20230308_EXPL4_nLC10_TL_SA_Prot_mESC_WT_L-1ugml-ActD_M-DMSO_H-100nM-NVP2-2h_Exp1_F14	Exp1_LS	Actinomycin D	DMSO	NVP-2	Proteome
20230308_EXPL4_nLC10_TL_SA_Prot_mESC_WT_L-1ugml-ActD_M-DMSO_H-100nM-NVP2-2h_Exp1_F15	Exp1_LS	Actinomycin D	DMSO	NVP-2	Proteome
20230308_EXPL4_nLC10_TL_SA_Prot_mESC_WT_L-1ugml-ActD_M-DMSO_H-100nM-NVP2-2h_Exp1_F16	Exp1_LS	Actinomycin D	DMSO	NVP-2	Proteome
20230308_EXPL4_nLC10_TL_SA_Prot_mESC_WT_L-1ugml-ActD_M-DMSO_H-100nM-NVP2-2h_Exp1_F17	Exp1_LS	Actinomycin D	DMSO	NVP-2	Proteome
20230308_EXPL4_nLC10_TL_SA_Prot_mESC_WT_L-1ugml-ActD_M-DMSO_H-100nM-NVP2-2h_Exp1_F18	Exp1_LS	Actinomycin D	DMSO	NVP-2	Proteome
20230308_EXPL4_nLC10_TL_SA_Prot_mESC_WT_L-1ugml-ActD_M-DMSO_H-100nM-NVP2-2h_Exp1_F19	Exp1_LS	Actinomycin D	DMSO	NVP-2	Proteome
20230308_EXPL4_nLC10_TL_SA_Prot_mESC_WT_L-1ugml-ActD_M-DMSO_H-100nM-NVP2-2h_Exp1_F20	Exp1_LS	Actinomycin D	DMSO	NVP-2	Proteome
20230308_EXPL4_nLC10_TL_SA_Prot_mESC_WT_L-1ugml-ActD_M-DMSO_H-100nM-NVP2-2h_Exp1_F21	Exp1_LS	Actinomycin D	DMSO	NVP-2	Proteome
20230308_EXPL4_nLC10_TL_SA_Prot_mESC_WT_L-1ugml-ActD_M-DMSO_H-100nM-NVP2-2h_Exp1_F22	Exp1_LS	Actinomycin D	DMSO	NVP-2	Proteome
20230308_EXPL4_nLC10_TL_SA_Prot_mESC_WT_L-1ugml-ActD_M-DMSO_H-100nM-NVP2-2h_Exp1_F23	Exp1_LS	Actinomycin D	DMSO	NVP-2	Proteome
20230308_EXPL4_nLC10_TL_SA_Prot_mESC_WT_L-1ugml-ActD_M-DMSO_H-100nM-NVP2-2h_Exp1_F24	Exp1_LS	Actinomycin D	DMSO	NVP-2	Proteome
20230308_EXPL4_nLC10_TL_SA_Prot_mESC_WT_L-1ugml-ActD_M-DMSO_H-100nM-NVP2-2h_Exp2_F01	Exp2_LS	Actinomycin D	DMSO	NVP-2	Proteome
20230308_EXPL4_nLC10_TL_SA_Prot_mESC_WT_L-1ugml-ActD_M-DMSO_H-100nM-NVP2-2h_Exp2_F02	Exp2_LS	Actinomycin D	DMSO	NVP-2	Proteome
20230308_EXPL4_nLC10_TL_SA_Prot_mESC_WT_L-1ugml-ActD_M-DMSO_H-100nM-NVP2-2h_Exp2_F03	Exp2_LS	Actinomycin D	DMSO	NVP-2	Proteome
20230308_EXPL4_nLC10_TL_SA_Prot_mESC_WT_L-1ugml-ActD_M-DMSO_H-100nM-NVP2-2h_Exp2_F04	Exp2_LS	Actinomycin D	DMSO	NVP-2	Proteome
20230308_EXPL4_nLC10_TL_SA_Prot_mESC_WT_L-1ugml-ActD_M-DMSO_H-100nM-NVP2-2h_Exp2_F05	Exp2_LS	Actinomycin D	DMSO	NVP-2	Proteome
20230308_EXPL4_nLC10_TL_SA_Prot_mESC_WT_L-1ugml-ActD_M-DMSO_H-100nM-NVP2-2h_Exp2_F06	Exp2_LS	Actinomycin D	DMSO	NVP-2	Proteome
20230308_EXPL4_nLC10_TL_SA_Prot_mESC_WT_L-1ugml-ActD_M-DMSO_H-100nM-NVP2-2h_Exp2_F07	Exp2_LS	Actinomycin D	DMSO	NVP-2	Proteome
20230308_EXPL4_nLC10_TL_SA_Prot_mESC_WT_L-1ugml-ActD_M-DMSO_H-100nM-NVP2-2h_Exp2_F08	Exp2_LS	Actinomycin D	DMSO	NVP-2	Proteome
20230308_EXPL4_nLC10_TL_SA_Prot_mESC_WT_L-1ugml-ActD_M-DMSO_H-100nM-NVP2-2h_Exp2_F09	Exp2_LS	Actinomycin D	DMSO	NVP-2	Proteome
20230308_EXPL4_nLC10_TL_SA_Prot_mESC_WT_L-1ugml-ActD_M-DMSO_H-100nM-NVP2-2h_Exp2_F10	Exp2_LS	Actinomycin D	DMSO	NVP-2	Proteome
20230308_EXPL4_nLC10_TL_SA_Prot_mESC_WT_L-1ugml-ActD_M-DMSO_H-100nM-NVP2-2h_Exp2_F11	Exp2_LS	Actinomycin D	DMSO	NVP-2	Proteome
20230308_EXPL4_nLC10_TL_SA_Prot_mESC_WT_L-1ugml-ActD_M-DMSO_H-100nM-NVP2-2h_Exp2_F12	Exp2_LS	Actinomycin D	DMSO	NVP-2	Proteome
20230308_EXPL4_nLC10_TL_SA_Prot_mESC_WT_L-1ugml-ActD_M-DMSO_H-100nM-NVP2-2h_Exp2_F13	Exp2_LS	Actinomycin D	DMSO	NVP-2	Proteome
20230308_EXPL4_nLC10_TL_SA_Prot_mESC_WT_L-1ugml-ActD_M-DMSO_H-100nM-NVP2-2h_Exp2_F14	Exp2_LS	Actinomycin D	DMSO	NVP-2	Proteome
20230308_EXPL4_nLC10_TL_SA_Prot_mESC_WT_L-1ugml-ActD_M-DMSO_H-100nM-NVP2-2h_Exp2_F15	Exp2_LS	Actinomycin D	DMSO	NVP-2	Proteome
20230308_EXPL4_nLC10_TL_SA_Prot_mESC_WT_L-1ugml-ActD_M-DMSO_H-100nM-NVP2-2h_Exp2_F16	Exp2_LS	Actinomycin D	DMSO	NVP-2	Proteome
20230308_EXPL4_nLC10_TL_SA_Prot_mESC_WT_L-1ugml-ActD_M-DMSO_H-100nM-NVP2-2h_Exp2_F17	Exp2_LS	Actinomycin D	DMSO	NVP-2	Proteome
20230308_EXPL4_nLC10_TL_SA_Prot_mESC_WT_L-1ugml-ActD_M-DMSO_H-100nM-NVP2-2h_Exp2_F18	Exp2_LS	Actinomycin D	DMSO	NVP-2	Proteome
20230308_EXPL4_nLC10_TL_SA_Prot_mESC_WT_L-1ugml-ActD_M-DMSO_H-100nM-NVP2-2h_Exp2_F19	Exp2_LS	Actinomycin D	DMSO	NVP-2	Proteome
20230308_EXPL4_nLC10_TL_SA_Prot_mESC_WT_L-1ugml-ActD_M-DMSO_H-100nM-NVP2-2h_Exp2_F20	Exp2_LS	Actinomycin D	DMSO	NVP-2	Proteome
20230308_EXPL4_nLC10_TL_SA_Prot_mESC_WT_L-1ugml-ActD_M-DMSO_H-100nM-NVP2-2h_Exp2_F21	Exp2_LS	Actinomycin D	DMSO	NVP-2	Proteome
20230308_EXPL4_nLC10_TL_SA_Prot_mESC_WT_L-1ugml-ActD_M-DMSO_H-100nM-NVP2-2h_Exp2_F22	Exp2_LS	Actinomycin D	DMSO	NVP-2	Proteome
20230308_EXPL4_nLC10_TL_SA_Prot_mESC_WT_L-1ugml-ActD_M-DMSO_H-100nM-NVP2-2h_Exp2_F23	Exp2_LS	Actinomycin D	DMSO	NVP-2	Proteome
20230308_EXPL4_nLC10_TL_SA_Prot_mESC_WT_L-1ugml-ActD_M-DMSO_H-100nM-NVP2-2h_Exp2_F24	Exp2_LS	Actinomycin D	DMSO	NVP-2	Proteome
20230310_EXPL4_nLC10_TL_SA_Prot_mESC_WT_L-DMSO_M-100nM-NVP2_H-1ugml-ActD-2h_Exp4_F01	Exp4	DMSO	NVP-2	Actinomycin D	Proteome
20230310_EXPL4_nLC10_TL_SA_Prot_mESC_WT_L-DMSO_M-100nM-NVP2_H-1ugml-ActD-2h_Exp4_F02	Exp4	DMSO	NVP-2	Actinomycin D	Proteome
20230310_EXPL4_nLC10_TL_SA_Prot_mESC_WT_L-DMSO_M-100nM-NVP2_H-1ugml-ActD-2h_Exp4_F03	Exp4	DMSO	NVP-2	Actinomycin D	Proteome
20230310_EXPL4_nLC10_TL_SA_Prot_mESC_WT_L-DMSO_M-100nM-NVP2_H-1ugml-ActD-2h_Exp4_F04	Exp4	DMSO	NVP-2	Actinomycin D	Proteome
20230310_EXPL4_nLC10_TL_SA_Prot_mESC_WT_L-DMSO_M-100nM-NVP2_H-1ugml-ActD-2h_Exp4_F05	Exp4	DMSO	NVP-2	Actinomycin D	Proteome
20230310_EXPL4_nLC10_TL_SA_Prot_mESC_WT_L-DMSO_M-100nM-NVP2_H-1ugml-ActD-2h_Exp4_F06	Exp4	DMSO	NVP-2	Actinomycin D	Proteome
20230310_EXPL4_nLC10_TL_SA_Prot_mESC_WT_L-DMSO_M-100nM-NVP2_H-1ugml-ActD-2h_Exp4_F07	Exp4	DMSO	NVP-2	Actinomycin D	Proteome
20230310_EXPL4_nLC10_TL_SA_Prot_mESC_WT_L-DMSO_M-100nM-NVP2_H-1ugml-ActD-2h_Exp4_F08	Exp4	DMSO	NVP-2	Actinomycin D	Proteome
20230310_EXPL4_nLC10_TL_SA_Prot_mESC_WT_L-DMSO_M-100nM-NVP2_H-1ugml-ActD-2h_Exp4_F09	Exp4	DMSO	NVP-2	Actinomycin D	Proteome
20230310_EXPL4_nLC10_TL_SA_Prot_mESC_WT_L-DMSO_M-100nM-NVP2_H-1ugml-ActD-2h_Exp4_F10	Exp4	DMSO	NVP-2	Actinomycin D	Proteome
20230310_EXPL4_nLC10_TL_SA_Prot_mESC_WT_L-DMSO_M-100nM-NVP2_H-1ugml-ActD-2h_Exp4_F11	Exp4	DMSO	NVP-2	Actinomycin D	Proteome
20230310_EXPL4_nLC10_TL_SA_Prot_mESC_WT_L-DMSO_M-100nM-NVP2_H-1ugml-ActD-2h_Exp4_F12	Exp4	DMSO	NVP-2	Actinomycin D	Proteome
20230310_EXPL4_nLC10_TL_SA_Prot_mESC_WT_L-DMSO_M-100nM-NVP2_H-1ugml-ActD-2h_Exp4_F13	Exp4	DMSO	NVP-2	Actinomycin D	Proteome
20230310_EXPL4_nLC10_TL_SA_Prot_mESC_WT_L-DMSO_M-100nM-NVP2_H-1ugml-ActD-2h_Exp4_F14	Exp4	DMSO	NVP-2	Actinomycin D	Proteome
20230310_EXPL4_nLC10_TL_SA_Prot_mESC_WT_L-DMSO_M-100nM-NVP2_H-1ugml-ActD-2h_Exp4_F15	Exp4	DMSO	NVP-2	Actinomycin D	Proteome
20230310_EXPL4_nLC10_TL_SA_Prot_mESC_WT_L-DMSO_M-100nM-NVP2_H-1ugml-ActD-2h_Exp4_F16	Exp4	DMSO	NVP-2	Actinomycin D	Proteome
20230310_EXPL4_nLC10_TL_SA_Prot_mESC_WT_L-DMSO_M-100nM-NVP2_H-1ugml-ActD-2h_Exp4_F17	Exp4	DMSO	NVP-2	Actinomycin D	Proteome
20230310_EXPL4_nLC10_TL_SA_Prot_mESC_WT_L-DMSO_M-100nM-NVP2_H-1ugml-ActD-2h_Exp4_F18	Exp4	DMSO	NVP-2	Actinomycin D	Proteome
20230310_EXPL4_nLC10_TL_SA_Prot_mESC_WT_L-DMSO_M-100nM-NVP2_H-1ugml-ActD-2h_Exp4_F19	Exp4	DMSO	NVP-2	Actinomycin D	Proteome
20230310_EXPL4_nLC10_TL_SA_Prot_mESC_WT_L-DMSO_M-100nM-NVP2_H-1ugml-ActD-2h_Exp4_F20	Exp4	DMSO	NVP-2	Actinomycin D	Proteome
20230310_EXPL4_nLC10_TL_SA_Prot_mESC_WT_L-DMSO_M-100nM-NVP2_H-1ugml-ActD-2h_Exp4_F21	Exp4	DMSO	NVP-2	Actinomycin D	Proteome
20230310_EXPL4_nLC10_TL_SA_Prot_mESC_WT_L-DMSO_M-100nM-NVP2_H-1ugml-ActD-2h_Exp4_F22	Exp4	DMSO	NVP-2	Actinomycin D	Proteome
20230310_EXPL4_nLC10_TL_SA_Prot_mESC_WT_L-DMSO_M-100nM-NVP2_H-1ugml-ActD-2h_Exp4_F23	Exp4	DMSO	NVP-2	Actinomycin D	Proteome
20230310_EXPL4_nLC10_TL_SA_Prot_mESC_WT_L-DMSO_M-100nM-NVP2_H-1ugml-ActD-2h_Exp4_F24	Exp4	DMSO	NVP-2	Actinomycin D	Proteome
202303118_EXPL4_nLC10_TL_SA_Prot_mESC_WT_L-1ugml-ActD_M-DMSO_H-100nM-NVP2-2h_Exp3_F01	Exp3_LS	Actinomycin D	DMSO	NVP-2	Proteome
202303118_EXPL4_nLC10_TL_SA_Prot_mESC_WT_L-1ugml-ActD_M-DMSO_H-100nM-NVP2-2h_Exp3_F02	Exp3_LS	Actinomycin D	DMSO	NVP-2	Proteome
202303118_EXPL4_nLC10_TL_SA_Prot_mESC_WT_L-1ugml-ActD_M-DMSO_H-100nM-NVP2-2h_Exp3_F03	Exp3_LS	Actinomycin D	DMSO	NVP-2	Proteome
202303118_EXPL4_nLC10_TL_SA_Prot_mESC_WT_L-1ugml-ActD_M-DMSO_H-100nM-NVP2-2h_Exp3_F04	Exp3_LS	Actinomycin D	DMSO	NVP-2	Proteome
202303118_EXPL4_nLC10_TL_SA_Prot_mESC_WT_L-1ugml-ActD_M-DMSO_H-100nM-NVP2-2h_Exp3_F05	Exp3_LS	Actinomycin D	DMSO	NVP-2	Proteome
202303118_EXPL4_nLC10_TL_SA_Prot_mESC_WT_L-1ugml-ActD_M-DMSO_H-100nM-NVP2-2h_Exp3_F06	Exp3_LS	Actinomycin D	DMSO	NVP-2	Proteome
202303118_EXPL4_nLC10_TL_SA_Prot_mESC_WT_L-DMSO_M-100nM-NVP2_H-1ugml-ActD-2h_Exp2_F01	Exp2	DMSO	NVP-2	Actinomycin D	Proteome
202303118_EXPL4_nLC10_TL_SA_Prot_mESC_WT_L-DMSO_M-100nM-NVP2_H-1ugml-ActD-2h_Exp2_F01_02	Exp2	DMSO	NVP-2	Actinomycin D	Proteome
202303118_EXPL4_nLC10_TL_SA_Prot_mESC_WT_L-DMSO_M-100nM-NVP2_H-1ugml-ActD-2h_Exp2_F02	Exp2	DMSO	NVP-2	Actinomycin D	Proteome
202303118_EXPL4_nLC10_TL_SA_Prot_mESC_WT_L-DMSO_M-100nM-NVP2_H-1ugml-ActD-2h_Exp2_F03	Exp2	DMSO	NVP-2	Actinomycin D	Proteome
202303118_EXPL4_nLC10_TL_SA_Prot_mESC_WT_L-DMSO_M-100nM-NVP2_H-1ugml-ActD-2h_Exp2_F04	Exp2	DMSO	NVP-2	Actinomycin D	Proteome
202303118_EXPL4_nLC10_TL_SA_Prot_mESC_WT_L-DMSO_M-100nM-NVP2_H-1ugml-ActD-2h_Exp2_F05	Exp2	DMSO	NVP-2	Actinomycin D	Proteome
202303118_EXPL4_nLC10_TL_SA_Prot_mESC_WT_L-DMSO_M-100nM-NVP2_H-1ugml-ActD-2h_Exp2_F06	Exp2	DMSO	NVP-2	Actinomycin D	Proteome
202303118_EXPL4_nLC10_TL_SA_Prot_mESC_WT_L-DMSO_M-100nM-NVP2_H-1ugml-ActD-2h_Exp3_F01	Exp3	DMSO	NVP-2	Actinomycin D	Proteome
202303118_EXPL4_nLC10_TL_SA_Prot_mESC_WT_L-DMSO_M-100nM-NVP2_H-1ugml-ActD-2h_Exp3_F02	Exp3	DMSO	NVP-2	Actinomycin D	Proteome
202303118_EXPL4_nLC10_TL_SA_Prot_mESC_WT_L-DMSO_M-100nM-NVP2_H-1ugml-ActD-2h_Exp3_F03	Exp3	DMSO	NVP-2	Actinomycin D	Proteome
202303118_EXPL4_nLC10_TL_SA_Prot_mESC_WT_L-DMSO_M-100nM-NVP2_H-1ugml-ActD-2h_Exp3_F04	Exp3	DMSO	NVP-2	Actinomycin D	Proteome
202303118_EXPL4_nLC10_TL_SA_Prot_mESC_WT_L-DMSO_M-100nM-NVP2_H-1ugml-ActD-2h_Exp3_F05	Exp3	DMSO	NVP-2	Actinomycin D	Proteome
202303118_EXPL4_nLC10_TL_SA_Prot_mESC_WT_L-DMSO_M-100nM-NVP2_H-1ugml-ActD-2h_Exp3_F06	Exp3	DMSO	NVP-2	Actinomycin D	Proteome
20220928_EXPL4_nLC2_TL_SA_Prot_mESC_WT_L-Ctrl_H-500nM-TRP-2h_Exp1_1	Exp1	DMSO		Triptolide	Proteome
20220928_EXPL4_nLC2_TL_SA_Prot_mESC_WT_L-Ctrl_H-500nM-TRP-2h_Exp2_1	Exp2	DMSO		Triptolide	Proteome
202303118_EXPL4_nLC10_TL_SA_Prot_mESC_WT_L-DMSO_H-500nM-TRP-2h_Exp1_F01	Exp1	DMSO		Triptolide	Proteome
202303118_EXPL4_nLC10_TL_SA_Prot_mESC_WT_L-DMSO_H-500nM-TRP-2h_Exp1_F02	Exp1	DMSO		Triptolide	Proteome
202303118_EXPL4_nLC10_TL_SA_Prot_mESC_WT_L-DMSO_H-500nM-TRP-2h_Exp1_F03	Exp1	DMSO		Triptolide	Proteome
202303118_EXPL4_nLC10_TL_SA_Prot_mESC_WT_L-DMSO_H-500nM-TRP-2h_Exp1_F04	Exp1	DMSO		Triptolide	Proteome
202303118_EXPL4_nLC10_TL_SA_Prot_mESC_WT_L-DMSO_H-500nM-TRP-2h_Exp1_F05	Exp1	DMSO		Triptolide	Proteome
202303118_EXPL4_nLC10_TL_SA_Prot_mESC_WT_L-DMSO_H-500nM-TRP-2h_Exp1_F06	Exp1	DMSO		Triptolide	Proteome
202303118_EXPL4_nLC10_TL_SA_Prot_mESC_WT_L-DMSO_H-500nM-TRP-2h_Exp2_F02	Exp2	DMSO		Triptolide	Proteome
202303118_EXPL4_nLC10_TL_SA_Prot_mESC_WT_L-DMSO_H-500nM-TRP-2h_Exp2_F03	Exp2	DMSO		Triptolide	Proteome
202303118_EXPL4_nLC10_TL_SA_Prot_mESC_WT_L-DMSO_H-500nM-TRP-2h_Exp2_F03_2	Exp2	DMSO		Triptolide	Proteome
202303118_EXPL4_nLC10_TL_SA_Prot_mESC_WT_L-DMSO_H-500nM-TRP-2h_Exp2_F05	Exp2	DMSO		Triptolide	Proteome
202303118_EXPL4_nLC10_TL_SA_Prot_mESC_WT_L-DMSO_H-500nM-TRP-2h_Exp2_F06	Exp2	DMSO		Triptolide	Proteome

## Sheet: ActD_NVP-2
Acetyl_K_id	Name	Histone_site	Localization_prob	Proteins	Gene_names	Protein_names	Positions_within_proteins	Number_of_Acetyl_(K)	PEP	Score	Delta_score	Intensity	Ratio.NVP-2/Control_Exp1_LS	Ratio.NVP-2/Control_Exp2	Ratio.NVP-2/Control_Exp2_LS	Ratio.NVP-2/Control_Exp3	Ratio.NVP-2/Control_Exp3_LS	Ratio.NVP-2/Control_Exp4	Ratio.ActD/Control_Exp1_LS	Ratio.ActD/Control_Exp2	Ratio.ActD/Control_Exp2_LS	Ratio.ActD/Control_Exp3	Ratio.ActD/Control_Exp3_LS	Ratio.ActD/Control_Exp4	Median_Ratio.ActD/Control	Median_Ratio.NVP-2/Control	Mean_Ratio.ActD/Control	Mean_Ratio.NVP-2/Control	pval_adj_NVP-2	log2_FC.NVP-2/Control	pval_adj_ActD	log2_FC.ActD/Control
0	Magohb K16		1	A0A023T778;Q9CQL1;P61327	Magohb;Magoh	Protein mago nashi homolog 2;Protein mago nashi homolog	18;16;16	1	1.13749e-08	111.66	111.66	106100000	1.0629						1.28659						1.28659	1.0629	1.28659	1.0629
1	Magohb K41		1	A0A023T778;Q9CQL1;P61327	Magohb;Magoh	Protein mago nashi homolog 2;Protein mago nashi homolog	43;41;41	1	2.15311e-148	329.37	302.04	874570000	0.98749	1.322	1.1351	1.3928	1.1739	0.84878	1.19497	1.1101	1.38458	1.0575	1.00164	0.96312	1.0838	1.1545	1.11865	1.14335	0.171179	0.173357	0.110126	0.150988
2	Rpgr K59		1	A2ADP5;Q3UWJ5;A2ADP2;Q8CDM3;A0A067XG46;Q9R0X5-4;Q9R0X5-3;Q9R0X5-2;Q9R0X5;Q9R0X5-5	Rpgr	X-linked retinitis pigmentosa GTPase regulator	59;59;59;59;59;21;21;21;21;21	1	2.56199e-05	157.78	135.01	231300000	0.78364	0.81366	1.1146		1.3642	0.85875	0.92816	0.90726	1.32561		1.16562	0.96247	0.96247	0.85875	1.05782	0.98697	0.748004	-0.0528696	0.5756	0.064921
3	Hsf1 K224		1	A0A2R8W6L8;Q52L52;A0A075F5C6;P38532-2;P38532	Hsf1	Heat shock factor protein 1	224;224;224;224;224	1	0.00197335	67.645	47.93	7542400			1.0575						1.44638				1.44638	1.0575	1.44638	1.0575
4	Hsf1 K62		1	A0A2R8W6L8;Q52L52;A0A075F5C6;P38532-2;P38532;A0A2I3BRL6;A0A2I3BQV9;A0A2I3BQX3;A0A1W2P851;P38533-2;P38533	Hsf1;Hsf2	Heat shock factor protein 1;Heat shock factor protein 2	62;62;62;62;62;62;62;62;54;54;54	1	0.00200154	63.181	63.181	9224800				1.0186						0.86552			0.86552	1.0186	0.86552	1.0186
5	Srcap K2559		1	A0A087WP63;A0A087WNX7;A0A087WNL7;A0A087WQ44	Srcap		2559;2578;2674;2735	1	5.86833e-13	140.16	140.16	59483000	1.7824	0.9336	0.75855	0.8904	1.54		1.69036	0.90625	0.919879	0.94533	2.61718		0.94533	0.9336	1.4158	1.18099	0.546047	0.158294	0.306404	0.360346
6	Srcap K3018		1	A0A087WP63;A0A087WNX7;A0A087WNL7;A0A087WQ44;A0A0U1RQA7	Srcap		3018;3037;3133;3194;151	1	3.52692e-24	208.56	182.51	240420000	1.3201	0.93414	1.024	1.0241	1.1421	0.96627	1.76979	0.87578	1.36698	1.0003	1.0598	1.0541	1.05695	1.02405	1.18779	1.06845	0.30467	0.0855196	0.225164	0.207242
7	Zfp120 K160		1	L7N212;F8VPU7;A0A087WNP5;Q8BZW4-2;Q8BZW4	Zfp120;Gm10778;Gm4767	Zinc finger protein 120	160;325;326;161;182	1	1.87975e-10	174.44	9.5107	59253000				0.79327						1.602			1.602	0.79327	1.602	0.79327
8	Zfp120 K300		1	L7N212;F8VPU7;A0A087WNP5;Q8BZW4-2;Q8BZW4;D3YUB7;A0A087WPN2;L7N201;A0A1Y7VJM8;K7N6H3;D3Z5Z2;A0A087WR27;E9QAG8;D3Z5Y8;D3Z1G5;K7N6R7;F7BFU5;E9Q981;A0A087WSF4;G3UY53;A0A0U1RQ46;A0A1B0GRI2;A0A338P6Q3;A0A6I8MX21;A0A6I8MX06;F7CEW8;A2ART4;A2ARW1;A2AHM2;A2BE23;B2KFW1;B2KFW1-2;B8JJZ4;E9QAH2;F6R9A8;Q99LG7;L7N1Z0;L7N248;P08043;Q8C0E6;E9PXJ4;Q8C879;Q3UZY6;Q8K0G9;G3X996;A0A087WPI5;D3Z5P9;A0A1D5RLK0;Q3UES6;A2AL…	Zfp120;Gm10778;Gm4767;Gm3604;Zfp934;Zfp932;Znf431;Gm15446;Gm17655;9830147E19Rik;Gm2381;Gm4631;Gm14434;Gm14410;Zfp931;Gm14305;Zscan20;Zfp808;Zfp605;Zfp958;Gm6871;Zfp2;Zfp286;Zfp712;Zfp202;Zfp956;Zfp119b;Zfp846;Zfp629;Klf7;Zkscan16;Znf394;Gm10324;Gm7221;Zfp935;Zfp217;Zfp936;Znf48;Zfp791;Znf354c;Zkscan7;Klf3;Klf12;Gm5595;Zfp663;Zfp180;AI987944;AW146154;Zfp933;Zfp263;Zfp959;Klf5	Zinc finger protein 120;Zinc finger protein 431;Zinc finger and SCAN domain-containing protein 20;Zinc finger protein 2;Zinc finger protein 394;Zinc finger protein 48;Zinc finger protein 354C;Krueppel-like factor 3;Krueppel-like factor 12;Krueppel-like factor 5;Krueppel-like factor 7	300;437;438;301;322;186;187;183;183;215;125;158;158;185;125;157;30;325;324;265;437;488;402;433;469;352;353;353;157;325;779;350;215;497;240;241;297;404;154;378;135;417;351;425;216;393;203;153;246;677;492;154;101;101;353;243;504;287;286;109;249;272;653;287;81;345;297;526;344;204;207;241;157;200;488;453;390;246	1	0.00052351	173.39	75.594	1983500000	1.5697	0.91432	1.2512	0.86524	1.33	0.88383	1.72843	0.95154	1.50349	1.0876	1.31529	0.71485	1.20144	1.08276	1.21687	1.13572	0.37471	0.144835	0.292971	0.223058
9	1810022K09Rik K21		1	A0A087WNR7;Q0VG62;Q0VG62-1;A0A087WNL9	1810022K09Rik	Uncharacterized protein C8orf59 homolog	21;21;63;21	1	2.58773e-12	174.84	134.49	1565200000	0.73729	1.4611	1.3865	1.4505			1.11832	1.1747	1.32025	1.5825			1.24748	1.4185	1.29894	1.25885	0.329499	0.278839	0.0467304	0.364161
10	Tceb1 K32		1	A0A087WQE6;A0A087WNT1;P83940;A0A087WPE4	Tceb1	Transcription elongation factor B polypeptide 1	32;54;32;32	1	2.15777e-35	227.37	193.81	1427500000	0.84205	1.1004	1.2292	1.2974	1.2186		1.12618	1.0021	0.731422	1.001	1.12701		1.0021	1.2186	0.997543	1.13753	0.201898	0.169715	0.86581	-0.0205633
11	Abi2 K161		1	A0A087WP64;A0A087WPE6;A0A087WNT3;A0A087WNU9;A0A087WRS3;A0A087WPP8;Q6AXH6;Q6AXD2;P62484;A0A087WR90	Abi2	Abl interactor 2	16;13;63;20;161;161;167;167;161;111	1	1.95769e-24	207.44	207.44	84396000	0.72677	1.2071			0.94967		0.789889	0.7287			0.996711		0.789889	0.94967	0.838433	0.96118	0.718243	-0.0877953	0.187276	-0.267211
12	Agfg1 K120		1	A0A087WNV1;A0A087WSR7;A0A087WR52;Q8K2K6-3;Q8K2K6-2;Q8K2K6-1;Q8K2K6;A0A087WRL1;Q3TBU7;Q3U2K8;Q80WC7-2;Q80WC7	Agfg1;Agfg2	Arf-GAP domain and FG repeat-containing protein 1;Arf-GAP domain and FG repeat-containing protein 2	120;120;117;120;120;120;120;51;138;138;138;138	1	0.000503178	160.56	160.56	121490000				0.81971	1.6307					0.79603	1.6247		1.21036	1.22521	1.21036	1.22521
13	Agfg1 K12		1	A0A087WNV1;A0A087WSR7;A0A087WR52;Q8K2K6-3;Q8K2K6-2;Q8K2K6-1;Q8K2K6	Agfg1	Arf-GAP domain and FG repeat-containing protein 1	12;12;9;12;12;12;12	1	0.000601517	153.08	79.827	993880000	1.2318	2.1206	2.6457	0.87288	1.0575	0.87456	1.16257	1.3509	3.64724	0.92377	1.04584	0.83093	1.10421	1.14465	1.49354	1.46717	0.195218	0.413339	0.29851	0.366852
14	Ktn1 K1040		1	F8VQC7;A0A087WQQ5;A0A087WQ25;A0A087WRS1;A0A087WQI3;A0A087WNW3;A0A087WP85;A0A087WP14;A0A087WQG4;A0A087WQF8;A0A087WQD0;A0A087WPW5;A0A087WS29;A0A087WS23;A0A087WS04;A0A087WPX0;A0A087WP48;Q61595;Q61595-6;Q61595-15;Q61595-5;Q61595-9;Q61595-4;Q61595-11;Q61595-10;Q61595-13;Q61595-8;Q61595-7;Q61595-14;Q61595-3;Q61595-16;Q61595-12;Q61595-2	Ktn1	Kinectin	1092;1063;1063;1092;1092;1063;1040;1069;1069;1040;1040;1069;1040;1069;1040;1069;1040;1092;1063;1092;1063;1092;1040;1069;1040;1069;1069;1069;1069;1040;1040;1040;1040	1	2.57064e-15	148.56	138.98	263330000	5.8675	0.92686	0.8989		0.78319		1.71233	0.91531	1.03281		0.9758		1.00431	0.91288	1.15906	2.11911	0.534221	0.484209	0.483506	0.164882
15	Ktn1 K656		1	F8VQC7;A0A087WQQ5;A0A087WQ25;A0A087WRS1;A0A087WQI3;A0A087WNW3;A0A087WP85;A0A087WP14;A0A087WQG4;A0A087WQF8;A0A087WQD0;A0A087WPW5;A0A087WS29;A0A087WS23;A0A087WS04;A0A087WPX0;A0A087WP48	Ktn1		656;656;656;656;656;656;656;656;656;656;656;656;656;656;656;656;656	1	3.26907e-62	208.72	195.11	58879000	1.3238	0.90424			1.2919	1.0547	1.22954	0.98135			1.26622	0.64971	1.10545	1.1733	1.03171	1.14366	0.267731	0.176447	0.991203	-0.00265943
16	Ktn1 K673		1	F8VQC7;A0A087WQQ5;A0A087WQ25;A0A087WRS1;A0A087WQI3;A0A087WNW3;A0A087WP85;A0A087WP14;A0A087WQG4;A0A087WQF8;A0A087WQD0;A0A087WPW5;A0A087WS29;A0A087WS23;A0A087WS04;A0A087WPX0;A0A087WP48	Ktn1		673;673;673;673;673;673;673;673;673;673;673;673;673;673;673;673;673	1	3.4626e-40	190.51	164.36	1004900000	1.473	0.9958	0.93518	0.94609	1.17	0.8818	1.44419	0.99557	1.06061	1.1781	1.12469	0.65312	1.09265	0.970945	1.07605	1.06698	0.561575	0.0701804	0.685578	0.066695
17	Ktn1 K1220		1	F8VQC7;A0A087WQQ5;A0A087WQ25;A0A087WRS1;A0A087WQI3;A0A087WNW3;A0A087WP85;A0A087WP14;A0A087WQG4;A0A087WQF8;A0A087WQD0;A0A087WPW5;A0A087WS29;A0A087WS23;A0A087WS04;A0A087WPX0;A0A087WP48;Q61595;Q61595-6;Q61595-15;Q61595-5;Q61595-9;Q61595-4;Q61595-11;Q61595-10;Q61595-13;Q61595-8;Q61595-7;Q61595-14;Q61595-3;Q61595-16;Q61595-12;Q61595-2	Ktn1	Kinectin	1272;1243;1215;1220;1220;1215;1220;1225;1197;1168;1192;1197;1196;1221;1192;1249;1168;1272;1215;1220;1243;1220;1192;1249;1220;1221;1197;1225;1197;1196;1192;1168;1168	1	1.48228e-05	96.163	96.163	59697000			0.61492	0.79369					0.938438	0.98004			0.959239	0.704305	0.959239	0.704305
18	Ktn1 K743		1	F8VQC7;A0A087WQQ5;A0A087WQ25;A0A087WRS1;A0A087WQI3;A0A087WNW3;A0A087WP85;A0A087WP14;A0A087WQG4;A0A087WQF8;A0A087WQD0;A0A087WPW5;A0A087WS29;A0A087WS23;A0A087WS04;A0A087WPX0;A0A087WP48;Q61595;Q61595-6;Q61595-15;Q61595-5;Q61595-9;Q61595-4;Q61595-11;Q61595-10;Q61595-13;Q61595-8;Q61595-7;Q61595-14;Q61595-3;Q61595-16;Q61595-12;Q61595-2	Ktn1	Kinectin	743;743;743;743;743;743;743;743;743;743;743;743;743;743;743;743;743;743;743;743;743;743;743;743;743;743;743;743;743;743;743;743;743	1	0.000761836	170.95	105.79	154640000		1.0651		0.8876	1.1329	1.0338		0.99718		0.9786	1.27619	0.82229	0.98789	1.04945	1.01857	1.02985	0.657101	0.036737	0.951744	0.00857094
19	Ktn1 K446		1	F8VQC7;A0A087WQQ5;A0A087WQ25;A0A087WRS1;A0A087WQI3;A0A087WNW3;A0A087WP85;A0A087WP14;A0A087WQG4;A0A087WQF8;A0A087WQD0;A0A087WPW5;A0A087WS29;A0A087WS23;A0A087WS04;A0A087WPX0;A0A087WP48;Q61595;Q61595-6;Q61595-15;Q61595-5;Q61595-9;Q61595-4;Q61595-11;Q61595-10;Q61595-13;Q61595-8;Q61595-7;Q61595-14;Q61595-3;Q61595-16;Q61595-12;Q61595-2	Ktn1	Kinectin	446;446;446;446;446;446;446;446;446;446;446;446;446;446;446;446;446;446;446;446;446;446;446;446;446;446;446;446;446;446;446;446;446	1	4.93473e-14	121.44	118.46	5609400	0.98995						1.39351						1.39351	0.98995	1.39351	0.98995
20	Ktn1 K453		1	F8VQC7;A0A087WQQ5;A0A087WQ25;A0A087WRS1;A0A087WQI3;A0A087WNW3;A0A087WP85;A0A087WP14;A0A087WQG4;A0A087WQF8;A0A087WQD0;A0A087WPW5;A0A087WS29;A0A087WS23;A0A087WS04;A0A087WPX0;A0A087WP48;Q61595;Q61595-6;Q61595-15;Q61595-5;Q61595-9;Q61595-4;Q61595-11;Q61595-10;Q61595-13;Q61595-8;Q61595-7;Q61595-14;Q61595-3;Q61595-16;Q61595-12;Q61595-2	Ktn1	Kinectin	453;453;453;453;453;453;453;453;453;453;453;453;453;453;453;453;453;453;453;453;453;453;453;453;453;453;453;453;453;453;453;453;453	1	0.000521337	161.86	77.637	16406000			0.87251	0.97221					0.855066	1.3697			1.11238	0.92236	1.11238	0.92236
21	Ktn1 K85		1	F8VQC7;A0A087WQQ5;A0A087WQ25;A0A087WRS1;A0A087WQI3;A0A087WNW3;A0A087WP85;A0A087WP14;A0A087WQG4;A0A087WQF8;A0A087WQD0;A0A087WPW5;A0A087WS29;A0A087WS23;A0A087WS04;A0A087WPX0;A0A087WP48;Q61595;Q61595-6;Q61595-15;Q61595-5;Q61595-9;Q61595-4;Q61595-11;Q61595-10;Q61595-13;Q61595-8;Q61595-7;Q61595-14;Q61595-3;Q61595-16;Q61595-12;Q61595-2;A0A087WPY8;A0A087WR91	Ktn1	Kinectin	85;85;85;85;85;85;85;85;85;85;85;85;85;85;85;85;85;85;85;85;85;85;85;85;85;85;85;85;85;85;85;85;85;85;85	1	4.05645e-12	78.043	75.72	23967000	0.73158				1.1647		0.829256				1.04835		0.938803	0.94814	0.938803	0.94814
22	Ktn1 K1062		1	F8VQC7;A0A087WQQ5;A0A087WQ25;A0A087WRS1;A0A087WQI3;A0A087WNW3;A0A087WP85;A0A087WP14;A0A087WQG4;A0A087WQF8;A0A087WQD0;A0A087WPW5;A0A087WS29;A0A087WS23;A0A087WS04;A0A087WPX0;A0A087WP48;Q61595;Q61595-6;Q61595-15;Q61595-5;Q61595-9;Q61595-4;Q61595-11;Q61595-10;Q61595-13;Q61595-8;Q61595-7;Q61595-14;Q61595-3;Q61595-16;Q61595-12;Q61595-2	Ktn1	Kinectin	1114;1085;1085;1114;1114;1085;1062;1091;1091;1062;1062;1091;1062;1091;1062;1091;1062;1114;1085;1114;1085;1114;1062;1091;1062;1091;1091;1091;1091;1062;1062;1062;1062	1	1.0583e-07	108.34	108.34	30553000					1.2443	0.84091					1.11272	0.638	0.875359	1.04261	0.875359	1.04261
23	Ktn1 K396		1	F8VQC7;A0A087WQQ5;A0A087WQ25;A0A087WRS1;A0A087WQI3;A0A087WNW3;A0A087WP85;A0A087WP14;A0A087WQG4;A0A087WQF8;A0A087WQD0;A0A087WPW5;A0A087WS29;A0A087WS23;A0A087WS04;A0A087WPX0;A0A087WP48;Q61595;Q61595-6;Q61595-15;Q61595-5;Q61595-9;Q61595-4;Q61595-11;Q61595-10;Q61595-13;Q61595-8;Q61595-7;Q61595-14;Q61595-3;Q61595-16;Q61595-12;Q61595-2	Ktn1	Kinectin	396;396;396;396;396;396;396;396;396;396;396;396;396;396;396;396;396;396;396;396;396;396;396;396;396;396;396;396;396;396;396;396;396	1	0.000352543	46.353	46.353	21893000				1.0031						0.81029			0.81029	1.0031	0.81029	1.0031
24	Ktn1 K895		1	F8VQC7;A0A087WQQ5;A0A087WQ25;A0A087WRS1;A0A087WQI3;A0A087WNW3;A0A087WP85;A0A087WP14;A0A087WQG4;A0A087WQF8;A0A087WQD0;A0A087WPW5;A0A087WS29;A0A087WS23;A0A087WS04;A0A087WPX0;A0A087WP48;Q61595;Q61595-6;Q61595-15;Q61595-5;Q61595-9;Q61595-4;Q61595-11;Q61595-10;Q61595-13;Q61595-8;Q61595-7;Q61595-14;Q61595-3;Q61595-16;Q61595-12;Q61595-2	Ktn1	Kinectin	918;918;918;918;918;918;895;895;895;895;895;895;895;895;895;895;895;918;918;918;918;918;895;895;895;895;895;895;895;895;895;895;895	1	0.00285985	98.523	50.78	59673000		1.0313	0.91903	0.65997	1.0903			1.0449	1.13187	0.85986	1.12526		1.08508	0.975165	1.04047	0.92515	0.457208	-0.138039	0.635872	0.0486292
25	Ktn1 K959		1	F8VQC7;A0A087WQQ5;A0A087WQ25;A0A087WRS1;A0A087WQI3;A0A087WNW3;A0A087WP85;A0A087WP14;A0A087WQG4;A0A087WQF8;A0A087WQD0;A0A087WPW5;A0A087WS29;A0A087WS23;A0A087WS04;A0A087WPX0;A0A087WP48;Q61595;Q61595-6;Q61595-15;Q61595-5;Q61595-9;Q61595-4;Q61595-11;Q61595-10;Q61595-13;Q61595-8;Q61595-7;Q61595-14;Q61595-3;Q61595-16;Q61595-12;Q61595-2	Ktn1	Kinectin	982;982;982;982;982;982;959;959;959;959;959;959;959;959;959;959;959;982;982;982;982;982;959;959;959;959;959;959;959;959;959;959;959	1	2.26485e-196	361.61	361.61	105630000	1.2892		1.4423		1.257		1.94065		1.12573		1.23808		1.23808	1.2892	1.43482	1.3295	0.0215774	0.408277	0.186947	0.478506
26	Ktn1 K832		1	F8VQC7;A0A087WQQ5;A0A087WQ25;A0A087WRS1;A0A087WQI3;A0A087WNW3;Q61595;Q61595-6;Q61595-15;Q61595-5;Q61595-9	Ktn1	Kinectin	832;832;832;832;832;832;832;832;832;832;832	1	0.0105024	95.909	33.445	14813000				0.55046						0.98851			0.98851	0.55046	0.98851	0.55046
27	Ktn1 K538		1	F8VQC7;A0A087WQQ5;A0A087WQ25;A0A087WRS1;A0A087WQI3;A0A087WNW3;A0A087WP85;A0A087WP14;A0A087WQG4;A0A087WQF8;A0A087WQD0;A0A087WPW5;A0A087WS29;A0A087WS23;A0A087WS04;A0A087WPX0;A0A087WP48;Q61595;Q61595-6;Q61595-15;Q61595-5;Q61595-9;Q61595-4;Q61595-11;Q61595-10;Q61595-13;Q61595-8;Q61595-7;Q61595-14;Q61595-3;Q61595-16;Q61595-12;Q61595-2	Ktn1	Kinectin	538;538;538;538;538;538;538;538;538;538;538;538;538;538;538;538;538;538;538;538;538;538;538;538;538;538;538;538;538;538;538;538;538	1	1.57801e-13	138.75	126.27	83251000	1.2836	0.9593					1.26715	0.9775					1.12233	1.12145	1.12233	1.12145
28	Ktn1 K203		1	F8VQC7;A0A087WQQ5;A0A087WQ25;A0A087WRS1;A0A087WQI3;A0A087WNW3;A0A087WP85;A0A087WP14;A0A087WQG4;A0A087WQF8;A0A087WQD0;A0A087WPW5;A0A087WS29;A0A087WS23;A0A087WS04;A0A087WPX0;A0A087WP48;Q61595;Q61595-6;Q61595-15;Q61595-5;Q61595-9;Q61595-4;Q61595-11;Q61595-10;Q61595-13;Q61595-8;Q61595-7;Q61595-14;Q61595-3;Q61595-16;Q61595-12;Q61595-2	Ktn1	Kinectin	203;203;203;203;203;203;203;203;203;203;203;203;203;203;203;203;203;203;203;203;203;203;203;203;203;203;203;203;203;203;203;203;203	1	2.53319e-05	69.148	69.148	7392200				0.90314						0.99206			0.99206	0.90314	0.99206	0.90314
29	Ktn1 K928		1	F8VQC7;A0A087WQQ5;A0A087WQ25;A0A087WRS1;A0A087WQI3;A0A087WNW3;A0A087WP85;A0A087WP14;A0A087WQG4;A0A087WQF8;A0A087WQD0;A0A087WPW5;A0A087WS29;A0A087WS23;A0A087WS04;A0A087WPX0;A0A087WP48;Q61595;Q61595-6;Q61595-15;Q61595-5;Q61595-9;Q61595-4;Q61595-11;Q61595-10;Q61595-13;Q61595-8;Q61595-7;Q61595-14;Q61595-3;Q61595-16;Q61595-12;Q61595-2	Ktn1	Kinectin	951;951;951;951;951;951;928;928;928;928;928;928;928;928;928;928;928;951;951;951;951;951;928;928;928;928;928;928;928;928;928;928;928	1	5.91153e-12	207.68	127.24	173070000		0.98676	2.2846	0.80486	1.0664			1.003	1.44246	1.3069	0.941354		1.15495	1.02658	1.17343	1.28565	0.521948	0.238068	0.254824	0.207953
30	Ktn1 K786		1	F8VQC7;A0A087WQQ5;A0A087WQ25;A0A087WRS1;A0A087WQI3;A0A087WNW3;A0A087WP85;A0A087WP14;A0A087WQG4;A0A087WQF8;A0A087WQD0;A0A087WPW5;A0A087WS29;A0A087WS23;A0A087WS04;A0A087WPX0;A0A087WP48;Q61595;Q61595-6;Q61595-15;Q61595-5;Q61595-9;Q61595-4;Q61595-11;Q61595-10;Q61595-13;Q61595-8;Q61595-7;Q61595-14;Q61595-3;Q61595-16;Q61595-12;Q61595-2	Ktn1	Kinectin	786;786;786;786;786;786;786;786;786;786;786;786;786;786;786;786;786;786;786;786;786;786;786;786;786;786;786;786;786;786;786;786;786	1	0.00421078	120.46	51.056	44733000	0.54034	1.2481		1.0147			0.938527	0.85291		1.0909			0.938527	1.0147	0.960779	0.93438	0.665323	-0.182425	0.592662	-0.0651821
31	Ktn1 K340		1	F8VQC7;A0A087WQQ5;A0A087WQ25;A0A087WRS1;A0A087WQI3;A0A087WNW3;A0A087WP85;A0A087WP14;A0A087WQG4;A0A087WQF8;A0A087WQD0;A0A087WPW5;A0A087WS29;A0A087WS23;A0A087WS04;A0A087WPX0;A0A087WP48;Q61595;Q61595-6;Q61595-15;Q61595-5;Q61595-9;Q61595-4;Q61595-11;Q61595-10;Q61595-13;Q61595-8;Q61595-7;Q61595-14;Q61595-3;Q61595-16;Q61595-12;Q61595-2	Ktn1	Kinectin	340;340;340;340;340;340;340;340;340;340;340;340;340;340;340;340;340;340;340;340;340;340;340;340;340;340;340;340;340;340;340;340;340	1	3.24572e-07	111.43	81.7	143000000		1.0483		0.81361				0.87709		1.013			0.945045	0.930955	0.945045	0.930955
32	Ktn1 K280		1	F8VQC7;A0A087WQQ5;A0A087WQ25;A0A087WRS1;A0A087WQI3;A0A087WNW3;A0A087WP85;A0A087WP14;A0A087WQG4;A0A087WQF8;A0A087WQD0;A0A087WPW5;A0A087WS29;A0A087WS23;A0A087WS04;A0A087WPX0;A0A087WP48;Q61595;Q61595-6;Q61595-15;Q61595-5;Q61595-9;Q61595-4;Q61595-11;Q61595-10;Q61595-13;Q61595-8;Q61595-7;Q61595-14;Q61595-3;Q61595-16;Q61595-12;Q61595-2	Ktn1	Kinectin	280;280;280;280;280;280;280;280;280;280;280;280;280;280;280;280;280;280;280;280;280;280;280;280;280;280;280;280;280;280;280;280;280	1	3.63895e-59	271.65	198.4	451230000	1.4179	0.83643		0.87104	1.0448	1.0936	1.99669	0.85084		1.0087	1.10402	1.0221	1.0221	1.0448	1.19647	1.05275	0.742485	0.0478391	0.418078	0.190274
33	Ktn1 K286		0.999994	F8VQC7;A0A087WQQ5;A0A087WQ25;A0A087WRS1;A0A087WQI3;A0A087WNW3;A0A087WP85;A0A087WP14;A0A087WQG4;A0A087WQF8;A0A087WQD0;A0A087WPW5;A0A087WS29;A0A087WS23;A0A087WS04;A0A087WPX0;A0A087WP48;Q61595;Q61595-6;Q61595-15;Q61595-5;Q61595-9;Q61595-4;Q61595-11;Q61595-10;Q61595-13;Q61595-8;Q61595-7;Q61595-14;Q61595-3;Q61595-16;Q61595-12;Q61595-2	Ktn1	Kinectin	286;286;286;286;286;286;286;286;286;286;286;286;286;286;286;286;286;286;286;286;286;286;286;286;286;286;286;286;286;286;286;286;286	1	4.29105e-05	117.93	117.93	30403000		0.90766		0.85608				1.0932		0.96182			1.02751	0.88187	1.02751	0.88187
34	Ktn1 K388		1	F8VQC7;A0A087WQQ5;A0A087WQ25;A0A087WRS1;A0A087WQI3;A0A087WNW3;A0A087WP85;A0A087WP14;A0A087WQG4;A0A087WQF8;A0A087WQD0;A0A087WPW5;A0A087WS29;A0A087WS23;A0A087WS04;A0A087WPX0;A0A087WP48;Q61595;Q61595-6;Q61595-15;Q61595-5;Q61595-9;Q61595-4;Q61595-11;Q61595-10;Q61595-13;Q61595-8;Q61595-7;Q61595-14;Q61595-3;Q61595-16;Q61595-12;Q61595-2	Ktn1	Kinectin	388;388;388;388;388;388;388;388;388;388;388;388;388;388;388;388;388;388;388;388;388;388;388;388;388;388;388;388;388;388;388;388;388	1	1.39212e-07	144.27	133.41	364010000	1.3036	0.72862	0.99587	0.61053		1.0345	1.54993	0.94658	1.24446	0.92321		0.66601	0.94658	0.99587	1.06604	0.934624	0.486557	-0.148633	0.879737	0.0333738
35	Ktn1 K150		0.999504	F8VQC7;A0A087WQQ5;A0A087WQ25;A0A087WRS1;A0A087WQI3;A0A087WNW3;A0A087WP85;A0A087WP14;A0A087WQG4;A0A087WQF8;A0A087WQD0;A0A087WPW5;A0A087WS29;A0A087WS23;A0A087WS04;A0A087WPX0;A0A087WP48;Q61595;Q61595-6;Q61595-15;Q61595-5;Q61595-9;Q61595-4;Q61595-11;Q61595-10;Q61595-13;Q61595-8;Q61595-7;Q61595-14;Q61595-3;Q61595-16;Q61595-12;Q61595-2;A0A087WPY8;A0A087WR91	Ktn1	Kinectin	150;150;150;150;150;150;150;150;150;150;150;150;150;150;150;150;150;150;150;150;150;150;150;150;150;150;150;150;150;150;150;150;150;150;150	1	5.02623e-10	84.573	78.313	70475000	1.1707	0.8478		0.6652			1.4526	0.78809		0.94585			0.94585	0.8478	1.06218	0.894567	0.486959	-0.199658	0.897107	0.0382516
36	Ktn1 K164		1	F8VQC7;A0A087WQQ5;A0A087WQ25;A0A087WRS1;A0A087WQI3;A0A087WNW3;A0A087WP85;A0A087WP14;A0A087WQG4;A0A087WQF8;A0A087WQD0;A0A087WPW5;A0A087WS29;A0A087WS23;A0A087WS04;A0A087WPX0;A0A087WP48;Q61595;Q61595-6;Q61595-15;Q61595-5;Q61595-9;Q61595-4;Q61595-11;Q61595-10;Q61595-13;Q61595-8;Q61595-7;Q61595-14;Q61595-3;Q61595-16;Q61595-12;Q61595-2;A0A087WPY8;A0A087WR91	Ktn1	Kinectin	164;164;164;164;164;164;164;164;164;164;164;164;164;164;164;164;164;164;164;164;164;164;164;164;164;164;164;164;164;164;164;164;164;164;164	1	1.09442e-05	107.35	91.833	11581000		0.68791		0.72664				0.73701		1.0343			0.885655	0.707275	0.885655	0.707275
37	Ktn1 K348		1	F8VQC7;A0A087WQQ5;A0A087WQ25;A0A087WRS1;A0A087WQI3;A0A087WNW3;A0A087WP85;A0A087WP14;A0A087WQG4;A0A087WQF8;A0A087WQD0;A0A087WPW5;A0A087WS29;A0A087WS23;A0A087WS04;A0A087WPX0;A0A087WP48;Q61595;Q61595-6;Q61595-15;Q61595-5;Q61595-9;Q61595-4;Q61595-11;Q61595-10;Q61595-13;Q61595-8;Q61595-7;Q61595-14;Q61595-3;Q61595-16;Q61595-12;Q61595-2	Ktn1	Kinectin	348;348;348;348;348;348;348;348;348;348;348;348;348;348;348;348;348;348;348;348;348;348;348;348;348;348;348;348;348;348;348;348;348	1	8.64421e-09	172.41	123.99	120720000		1.0284	1.1582	0.7499	1.0537			0.98152	1.14841	1.005	1.05623		1.03062	1.04105	1.04779	0.99755	0.882665	-0.0218699	0.286916	0.0647127
38	Ktn1 K479		1	F8VQC7;A0A087WQQ5;A0A087WQ25;A0A087WRS1;A0A087WQI3;A0A087WNW3;A0A087WP85;A0A087WP14;A0A087WQG4;A0A087WQF8;A0A087WQD0;A0A087WPW5;A0A087WS29;A0A087WS23;A0A087WS04;A0A087WPX0;A0A087WP48;Q61595;Q61595-6;Q61595-15;Q61595-5;Q61595-9;Q61595-4;Q61595-11;Q61595-10;Q61595-13;Q61595-8;Q61595-7;Q61595-14;Q61595-3;Q61595-16;Q61595-12;Q61595-2	Ktn1	Kinectin	479;479;479;479;479;479;479;479;479;479;479;479;479;479;479;479;479;479;479;479;479;479;479;479;479;479;479;479;479;479;479;479;479	1	0.000143405	163.99	82.202	47658000	1.1263			0.5349	1.0514		1.36001			0.92115	0.879198		0.92115	1.0514	1.05345	0.9042	0.587341	-0.219585	0.837531	0.046461
39	Ktn1 K468		1	F8VQC7;A0A087WQQ5;A0A087WQ25;A0A087WRS1;A0A087WQI3;A0A087WNW3;A0A087WP85;A0A087WP14;A0A087WQG4;A0A087WQF8;A0A087WQD0;A0A087WPW5;A0A087WS29;A0A087WS23;A0A087WS04;A0A087WPX0;A0A087WP48;Q61595;Q61595-6;Q61595-15;Q61595-5;Q61595-9;Q61595-4;Q61595-11;Q61595-10;Q61595-13;Q61595-8;Q61595-7;Q61595-14;Q61595-3;Q61595-16;Q61595-12;Q61595-2	Ktn1	Kinectin	468;468;468;468;468;468;468;468;468;468;468;468;468;468;468;468;468;468;468;468;468;468;468;468;468;468;468;468;468;468;468;468;468	1	1.43279e-35	238.51	187.45	2704600000	1.291	1.2904	0.93522	0.69479	0.99072	0.96164	1.42215	1.0206	1.39285	0.78698	1.15766	0.61471	1.08913	0.97618	1.06583	1.0273	0.958835	0.00740867	0.884221	0.0298547
40	Ktn1 K471		1	F8VQC7;A0A087WQQ5;A0A087WQ25;A0A087WRS1;A0A087WQI3;A0A087WNW3;A0A087WP85;A0A087WP14;A0A087WQG4;A0A087WQF8;A0A087WQD0;A0A087WPW5;A0A087WS29;A0A087WS23;A0A087WS04;A0A087WPX0;A0A087WP48;Q61595;Q61595-6;Q61595-15;Q61595-5;Q61595-9;Q61595-4;Q61595-11;Q61595-10;Q61595-13;Q61595-8;Q61595-7;Q61595-14;Q61595-3;Q61595-16;Q61595-12;Q61595-2	Ktn1	Kinectin	471;471;471;471;471;471;471;471;471;471;471;471;471;471;471;471;471;471;471;471;471;471;471;471;471;471;471;471;471;471;471;471;471	1	1.54296e-183	353.75	288.45	2430700000	1.3918	0.80001	0.88437	0.68789	1.1478	0.73926	1.24794	0.93431	1.08135	1.0333	1.21387	0.75958	1.05732	0.84219	1.04506	0.941855	0.445677	-0.13316	0.700302	0.0440843
41	Ktn1 K490		1	F8VQC7;A0A087WQQ5;A0A087WQ25;A0A087WRS1;A0A087WQI3;A0A087WNW3;A0A087WP85;A0A087WP14;A0A087WQG4;A0A087WQF8;A0A087WQD0;A0A087WPW5;A0A087WS29;A0A087WS23;A0A087WS04;A0A087WPX0;A0A087WP48;Q61595;Q61595-6;Q61595-15;Q61595-5;Q61595-9;Q61595-4;Q61595-11;Q61595-10;Q61595-13;Q61595-8;Q61595-7;Q61595-14;Q61595-3;Q61595-16;Q61595-12;Q61595-2	Ktn1	Kinectin	490;490;490;490;490;490;490;490;490;490;490;490;490;490;490;490;490;490;490;490;490;490;490;490;490;490;490;490;490;490;490;490;490	1	3.34285e-08	107.91	98.859	14396000		0.86692	0.53552					0.79032	0.738443				0.764382	0.70122	0.764382	0.70122
42	Ktn1 K681		1	F8VQC7;A0A087WQQ5;A0A087WQ25;A0A087WRS1;A0A087WQI3;A0A087WNW3;A0A087WP85;A0A087WP14;A0A087WQG4;A0A087WQF8;A0A087WQD0;A0A087WPW5;A0A087WS29;A0A087WS23;A0A087WS04;A0A087WPX0;A0A087WP48	Ktn1		681;681;681;681;681;681;681;681;681;681;681;681;681;681;681;681;681	1	0.014348	52.126	30.276	9746700		1.1954						1.1647					1.1647	1.1954	1.1647	1.1954
43	Ktn1 K1076		1	F8VQC7;A0A087WQQ5;A0A087WQ25;A0A087WRS1;A0A087WQI3;A0A087WNW3;A0A087WP85;A0A087WP14;A0A087WQG4;A0A087WQF8;A0A087WQD0;A0A087WPW5;A0A087WS29;A0A087WS23;A0A087WS04;A0A087WPX0;A0A087WP48;Q61595;Q61595-6;Q61595-15;Q61595-5;Q61595-9;Q61595-4;Q61595-11;Q61595-10;Q61595-13;Q61595-8;Q61595-7;Q61595-14;Q61595-3;Q61595-16;Q61595-12;Q61595-2	Ktn1	Kinectin	1128;1099;1099;1128;1128;1099;1076;1105;1105;1076;1076;1105;1076;1105;1076;1105;1076;1128;1099;1128;1099;1128;1076;1105;1076;1105;1105;1105;1105;1076;1076;1076;1076	1	2.58153e-05	92.939	92.939	22525000			0.5853						0.563095				0.563095	0.5853	0.563095	0.5853
44	Ktn1 K524		1	F8VQC7;A0A087WQQ5;A0A087WQ25;A0A087WRS1;A0A087WQI3;A0A087WNW3;A0A087WP85;A0A087WP14;A0A087WQG4;A0A087WQF8;A0A087WQD0;A0A087WPW5;A0A087WS29;A0A087WS23;A0A087WS04;A0A087WPX0;A0A087WP48;Q61595;Q61595-6;Q61595-15;Q61595-5;Q61595-9;Q61595-4;Q61595-11;Q61595-10;Q61595-13;Q61595-8;Q61595-7;Q61595-14;Q61595-3;Q61595-16;Q61595-12;Q61595-2	Ktn1	Kinectin	524;524;524;524;524;524;524;524;524;524;524;524;524;524;524;524;524;524;524;524;524;524;524;524;524;524;524;524;524;524;524;524;524	1	2.81929e-11	132.64	122.69	35069000		0.87944		0.73096				1.1189		0.94738			1.03314	0.8052	1.03314	0.8052
45	Ktn1 K1192		1	F8VQC7;A0A087WQQ5;A0A087WQ25;A0A087WRS1;A0A087WQI3;A0A087WNW3;A0A087WP85;A0A087WP14;A0A087WQG4;A0A087WQF8;A0A087WQD0;A0A087WPW5;A0A087WS29;A0A087WS23;A0A087WS04;A0A087WPX0;A0A087WP48;Q61595;Q61595-6;Q61595-15;Q61595-5;Q61595-9;Q61595-4;Q61595-11;Q61595-10;Q61595-13;Q61595-8;Q61595-7;Q61595-14;Q61595-3;Q61595-16;Q61595-12;Q61595-2	Ktn1	Kinectin	1244;1215;1187;1192;1192;1187;1192;1197;1169;1140;1164;1169;1168;1193;1164;1221;1140;1244;1187;1192;1215;1192;1164;1221;1192;1193;1169;1197;1169;1168;1164;1140;1140	1	3.98866e-54	214.24	214.24	128800000		0.76437				0.78735		0.8261				0.76916	0.79763	0.77586	0.79763	0.77586
46	Ktn1 K809		1	F8VQC7;A0A087WQQ5;A0A087WQ25;A0A087WRS1;A0A087WQI3;A0A087WNW3;A0A087WP85;A0A087WP14;A0A087WQG4;A0A087WQF8;A0A087WQD0;A0A087WPW5;A0A087WS29;A0A087WS23;A0A087WS04;A0A087WPX0;A0A087WP48;Q61595;Q61595-6;Q61595-15;Q61595-5;Q61595-9;Q61595-4;Q61595-11;Q61595-10;Q61595-13;Q61595-8;Q61595-7;Q61595-14;Q61595-3;Q61595-16;Q61595-12;Q61595-2	Ktn1	Kinectin	809;809;809;809;809;809;809;809;809;809;809;809;809;809;809;809;809;809;809;809;809;809;809;809;809;809;809;809;809;809;809;809;809	1	0.000121019	148.32	93.545	1247600000	1.6509	0.58106	0.64598	0.62686		0.9208	1.50621	0.79001	0.716486	1.0506		0.88648	0.88648	0.64598	0.989956	0.88512	0.348325	-0.29665	0.741639	-0.0665508
47	Gm21996 K191		1	A0A087WSS9;A0A087WNW5;A0A087WQL3;A0A087WR99;A0A087WRK1;A0A087WRK3;A0A087WRL2;A0A087WRP6;A0A087WRT9;A0A087WRF5;A0A087WS79;A0A087WSL2;A0A087WSS0;A0A0A6YW38;A0A0A6YX04;A0A087WP35;A0A087WS97;A0A087WNQ6;A0A087WPP3;A0A087WQC7;J3QNV4;J3QNI1;A0A087WNW4;A0A087WSR0;A0A087WP97;Q810R0;Q8BS74;A0A087WR14;A0A087WQA3;A0A087WQ24;A0A087WP44;A0A087WPJ9;A0A087WPA5;A0A087WP28;P05531	Gm21996;Gm29276;Gm28102;Gm21488;Gm20814;Gm21497;Gm21865;Gm28576;Gm28490;Gm21739;Gm21294;Gm21650;Gm20911;Gm28870;Gm29866;Gm28919;Gm20824;Sly;Gm20820;Gm20736;Gm21209;Gm29554;Gm20837;Xlr;Gm21095;Gm20843;Gm21858;Gm29564;Gm21117;Gm28961;Gm28510	X-linked lymphocyte-regulated protein PM1	191;191;191;191;191;191;191;191;191;191;191;191;191;191;191;191;191;98;191;191;157;157;157;157;157;188;140;191;191;191;191;191;191;191;140	1	0.00218517	98.055	45.453	54219000		0.62725		0.5081	1.1104	0.896		0.78526		1.1649	1.12408	0.68293	0.954668	0.761625	0.939291	0.785438	0.200137	-0.414263	0.55155	-0.127501
48	Gm21996 K221		1	A0A087WSS9;A0A087WNW5	Gm21996;Gm29276		221;221	1	0.0101487	57.859	53.841	15087000				1.0602						0.94852			0.94852	1.0602	0.94852	1.0602
49	Clasp1 K326		1	Q80TV8;A0A087WQ95;E9QKH0;A0A087WRE8;E9QNY9;A0A087WP42;A0A087WRK0;A0A087WNW8;A0A087WQF1;A0A087WS18;J3QP81;E9Q6L0;A0A087WQ31;Q80TV8-2;A0A0A6YXZ1;A0A0N4SVH2	Clasp1	CLIP-associating protein 1	326;326;326;326;326;326;326;326;326;326;326;326;326;326;94;112	1	0.000276152	130.75	50.841	5054800		1.4447						1.0088					1.0088	1.4447	1.0088	1.4447
50	Clasp1 K1266		1	Q80TV8;A0A087WQ95;E9QKH0;A0A087WRE8;E9QNY9;A0A087WP42;A0A087WRK0;A0A087WNW8;A0A087WQF1;A0A087WS18;J3QP81;E9Q6L0;A0A087WQ31;Q80TV8-2;A0A0A6YXZ1;A0A0A6YWK1	Clasp1	CLIP-associating protein 1	1275;1209;1276;1266;1266;1232;1217;1215;1208;1200;1199;1192;1292;1265;984;324	1	3.14156e-07	74.364	69.011	14418000					0.68735	0.92345					0.959417	0.78742	0.873418	0.8054	0.873418	0.8054
51	Clasp1 K1270		1	Q80TV8;A0A087WQ95;E9QKH0;A0A087WRE8;E9QNY9;A0A087WP42;A0A087WRK0;A0A087WNW8;A0A087WQF1;A0A087WS18;J3QP81;E9Q6L0;A0A087WQ31;Q80TV8-2;A0A0A6YXZ1;A0A0A6YWK1	Clasp1	CLIP-associating protein 1	1279;1213;1280;1270;1270;1236;1221;1219;1212;1204;1203;1196;1296;1269;988;328	1	0.00424426	81.494	64.127	2167100			0.63746						0.9176				0.9176	0.63746	0.9176	0.63746
52	Clasp1 K714		1	Q80TV8;A0A087WQ95;E9QKH0;A0A087WRE8;E9QNY9;A0A087WP42;A0A087WRK0;A0A087WNW8;A0A087WQF1;A0A087WS18;J3QP81;E9Q6L0;A0A087WQ31;Q80TV8-2;A0A0A6YXZ1;A0A0N4SUT7	Clasp1	CLIP-associating protein 1	713;714;714;714;714;714;722;721;721;705;705;705;722;713;490;81	1	0.00013122	125.48	110.33	239170000		0.85041	0.67906			0.85765		0.86388	0.866176			0.70289	0.86388	0.85041	0.810982	0.795707	0.0920777	-0.337899	0.0904285	-0.308998
53	Clasp1 K1179		1	Q80TV8;A0A087WQ95;E9QKH0;A0A087WRE8;E9QNY9;A0A087WP42;A0A087WRK0;A0A087WNW8;A0A087WQF1;A0A087WS18;J3QP81;E9Q6L0;A0A087WQ31;Q80TV8-2;A0A0A6YXZ1;A0A0A6YWK1	Clasp1	CLIP-associating protein 1	1188;1122;1189;1179;1179;1145;1130;1128;1121;1113;1112;1105;1205;1178;897;237	1	3.89851e-62	268.77	227.37	167060000		1.3949	0.73134	0.99612				1.1498	0.972006	1.1141			1.1141	0.99612	1.07864	1.04079	0.979704	0.00772244	0.292014	0.105433
54	Clasp1 K261		1	Q80TV8;A0A087WQ95;E9QKH0;A0A087WRE8;E9QNY9;A0A087WP42;A0A087WRK0;A0A087WNW8;A0A087WQF1;A0A087WS18;J3QP81;E9Q6L0;A0A087WQ31;Q80TV8-2;A0A0A6YXZ1;A0A0N4SVH2	Clasp1	CLIP-associating protein 1	261;261;261;261;261;261;261;261;261;261;261;261;261;261;29;47	1	2.70745e-60	173.07	173.07	9935300				0.89085						0.89962			0.89962	0.89085	0.89962	0.89085
55	Clasp1 K239		1	Q80TV8;A0A087WQ95;E9QKH0;A0A087WRE8;E9QNY9;A0A087WP42;A0A087WRK0;A0A087WNW8;A0A087WQF1;A0A087WS18;J3QP81;E9Q6L0;A0A087WQ31;Q80TV8-2;A0A0N4SVH2	Clasp1	CLIP-associating protein 1	239;239;239;239;239;239;239;239;239;239;239;239;239;239;25	1	4.43692e-71	155.31	155.31	19482000				0.94592						0.9186			0.9186	0.94592	0.9186	0.94592
56	Clasp1 K1193		1	Q80TV8;A0A087WQ95;E9QKH0;A0A087WRE8;E9QNY9;A0A087WP42;A0A087WRK0;A0A087WNW8;A0A087WQF1;A0A087WS18;J3QP81;E9Q6L0;A0A087WQ31;Q80TV8-2;A0A0A6YXZ1;A0A0A6YWK1	Clasp1	CLIP-associating protein 1	1202;1136;1203;1193;1193;1159;1144;1142;1135;1127;1126;1119;1219;1192;911;251	1	3.14022e-05	136.02	116.03	8332300		0.85199		0.68443				0.79913		0.82008			0.809605	0.76821	0.809605	0.76821
57	Trip12 K1977		1	A0A087WNZ7;G5E870;A0A087WRV6	Trip12	E3 ubiquitin-protein ligase TRIP12	1977;2010;815	1	0.0032031	142.64	34.971	104960000		0.7423		0.74207	1.2077	1.4371		0.87541		0.86019	1.19484	0.99968	0.937545	0.975	0.982531	1.03229	0.951266	-0.016219	0.750355	-0.0382206
58	Trip12 K1415		0.999974	A0A087WNZ7;G5E870;A0A087WRV6	Trip12	E3 ubiquitin-protein ligase TRIP12	1415;1448;253	1	4.4987e-05	102.5	97.226	12840000		0.91923		0.93528				0.84855		0.98132			0.914935	0.927255	0.914935	0.927255
59	Trip12 K757		1	A0A087WNZ7;G5E870;A0A0B4J1N9	Trip12	E3 ubiquitin-protein ligase TRIP12	751;757;757	1	1.25577e-23	215.87	175.52	620930000	1.5418	0.82229	1.172	0.68779		0.83887	2.17439	0.84134	1.58662	1.017		0.84556	1.017	0.83887	1.29298	1.01255	0.841574	-0.0444267	0.385759	0.263925
60	Trip12 K1507		1	A0A087WNZ7;G5E870;A0A087WRV6	Trip12	E3 ubiquitin-protein ligase TRIP12	1507;1540;345	1	1.71344e-39	206.74	181.27	543700000			1.5038	0.9208	1.2997	1.2211			1.61933	1.0751	1.13502	0.74993	1.10506	1.2604	1.14485	1.23635	0.151501	0.283983	0.576744	0.141854
61	Trip12 K1099		1	A0A087WNZ7;G5E870	Trip12	E3 ubiquitin-protein ligase TRIP12	1099;1132	1	0.00281894	66.056	48.236	346830000	1.277	0.90624		0.77184	0.78739	1.3017	1.94231	0.812		0.99558	0.921744	0.74951	0.921744	0.90624	1.08423	1.00883	0.884803	-0.0254711	0.928001	0.0234789
62	Trip12 K1267		1	A0A087WNZ7;G5E870;A0A087WRV6	Trip12	E3 ubiquitin-protein ligase TRIP12	1267;1300;105	1	1.40034e-19	183.79	183.79	300910000	1.2727	0.86547	1.0437	0.64216		1.0769	2.20629	0.84045	1.46239	0.73341		0.77652	0.84045	1.0437	1.20381	0.980186	0.714075	-0.0661912	0.706503	0.125395
63	Trip12 K1702		1	A0A087WNZ7;G5E870;A0A087WRV6;A0A087WRK9	Trip12	E3 ubiquitin-protein ligase TRIP12	1702;1735;540;16	1	0.00790499	80.462	39.516	14640000		0.84044		0.65731				0.83535		0.98236			0.908855	0.748875	0.908855	0.748875
64	Trip12 K1259		1	A0A087WNZ7;G5E870;A0A087WRV6	Trip12	E3 ubiquitin-protein ligase TRIP12	1259;1292;97	1	3.33092e-96	297.64	273.39	2676000000	0.94641	0.80048	1.1999	0.94126	1.1429	1.0564	1.79266	0.84212	1.83702	1.0247	1.301	0.8127	1.16285	1.00141	1.26837	1.01456	0.932197	0.00781821	0.268458	0.264531
65	Trip12 K848		1	A0A087WNZ7;G5E870;A0A0B4J1N9	Trip12	E3 ubiquitin-protein ligase TRIP12	815;848;848	1	2.45753e-32	190.11	139.1	1578100000	1.1491	0.76876	0.98829	1.0427	1.0364	0.88234	1.52027	0.89642	1.37618	1.1455	0.978282	0.83901	1.06189	1.01235	1.12594	0.977932	0.622055	-0.0440954	0.377036	0.136383
66	Trip12 K181		1	A0A087WNZ7;G5E870;A0A0B4J1N9;A0A087WP92;A0A087WQ02	Trip12	E3 ubiquitin-protein ligase TRIP12	181;181;181;223;223	1	0.0102473	72.325	43.902	4307400				0.97502						1.2267			1.2267	0.97502	1.2267	0.97502
67	Trip12 K1766		1	A0A087WNZ7;G5E870;A0A087WRV6	Trip12	E3 ubiquitin-protein ligase TRIP12	1766;1799;604	1	2.54014e-11	209.85	156.1	356870000	0.84899	0.74891	1.0422	0.71228	1.0172	0.93856	1.26274	0.6936	1.27005	1.0079	1.17657	0.90591	1.09223	0.893775	1.05279	0.88469	0.0952666	-0.191674	0.769563	0.0428323
68	Trip12 K1001		1	A0A087WNZ7;G5E870;A0A087WS33	Trip12	E3 ubiquitin-protein ligase TRIP12	1001;1034;52	1	0.0163121	128.86	17.213	1181000000	1.0338	0.76145		0.99186	0.96562	1.0681	1.5979	0.70532		0.98369	1.05536	0.81969	0.98369	0.99186	1.03239	0.964166	0.509278	-0.0624878	0.95478	-0.0120605
69	Trip12 K622		1	A0A087WNZ7;G5E870;A0A0B4J1N9	Trip12	E3 ubiquitin-protein ligase TRIP12	616;622;622	1	0.00175155	151.04	99.248	183430000		0.95058		0.8065				0.90714		1.0135			0.96032	0.87854	0.96032	0.87854
70	Trip12 K1177		1	A0A087WNZ7;G5E870;A0A087WRV6	Trip12	E3 ubiquitin-protein ligase TRIP12	1177;1210;20	1	0.00515587	111.82	63.905	48988000		1.0723		0.96618	1.2184			0.8283		0.93569	1.02505		0.93569	1.0723	0.929681	1.08563	0.366569	0.11202	0.339994	-0.110658
71	Trip12 K1692		1	A0A087WNZ7;G5E870;A0A087WRV6;A0A087WRK9	Trip12	E3 ubiquitin-protein ligase TRIP12	1692;1725;530;6	1	0.00163507	78.342	70.2	63047000	0.84768	0.56559	2.3507	0.80261	0.94386		1.36917	0.69336	2.32293	0.93583	0.75523		0.93583	0.84768	1.2153	1.10209	0.900573	-0.0456147	0.709919	0.128046
72	Trip12 K177		1	A0A087WNZ7;G5E870;A0A0B4J1N9;A0A087WP92;A0A087WQ02	Trip12	E3 ubiquitin-protein ligase TRIP12	177;177;177;219;219	1	7.99623e-05	143.97	106.43	1708900000	0.73347	0.73606	1.3857	0.83257	1.1119	0.92701	2.28378	0.75611	2.01054	0.90566	1.20098	0.94289	1.07194	0.87979	1.34999	0.954452	0.502816	-0.106559	0.304229	0.305349
73	Trip12 K355		1	A0A087WNZ7;G5E870;A0A0B4J1N9;A0A087WP92;A0A087WSG4	Trip12	E3 ubiquitin-protein ligase TRIP12	355;355;355;397;64	1	5.0482e-105	252.4	244.21	702810000	0.85395	0.58305	0.94175	0.97791	1.0444	1.0154	1.69848	0.61604	1.2837	0.93028	1.07433	0.81283	1.00231	0.95983	1.06928	0.902743	0.233087	-0.173362	0.923965	0.0209755
74	Trip12 K298		1	A0A087WNZ7;G5E870;A0A0B4J1N9;A0A087WP92	Trip12	E3 ubiquitin-protein ligase TRIP12	298;298;298;340	1	4.7515e-38	187.39	172.3	1052800000	0.60807	0.62641	1.2751	0.85147	0.90654		1.23579	0.68386	1.69492	0.99055	1.01433		1.01433	0.85147	1.12389	0.853518	0.221713	-0.283086	0.649703	0.10505
75	Trip12 K259		1	A0A087WNZ7;G5E870;A0A0B4J1N9;A0A087WP92;A0A087WQ02	Trip12	E3 ubiquitin-protein ligase TRIP12	259;259;259;301;301	1	3.34357e-12	184.44	158.51	119410000		0.96758	1.232	0.63429				0.7226	1.20846	0.85804			0.85804	0.96758	0.9297	0.944623	0.678383	-0.134443	0.589536	-0.138815
76	Trip12 K276		1	A0A087WNZ7;G5E870;A0A0B4J1N9;A0A087WP92;A0A087WQ02	Trip12	E3 ubiquitin-protein ligase TRIP12	276;276;276;318;318	1	0.000975246	108.43	79.735	71349000		0.77142		0.92636		0.87863		0.90056		1.0848		0.82575	0.90056	0.87863	0.937037	0.858803	0.104052	-0.223813	0.467559	-0.1033
77	Dgkd K889		1	A0A087WP73;A0A2I3BQ43;A0JP53;D3YXJ0-3;D3YXJ0-2;A0A2I3BQ48;D3YXJ0;E9PUQ8	Dgkd;Dgkh	Diacylglycerol kinase	65;756;756;889;889;913;889;892	1	0.0188371	47.082	36.71	1632300				1.469						1.2294			1.2294	1.469	1.2294	1.469
78	1700017N19Rik K147		1	A0A087WRP3;A0A087WSG1;A0A087WQ33;A0A087WRQ1;D3YX67;A0A087WPJ1	1700017N19Rik		79;147;147;147;147;201	1	0.00697567	71.451	23.566	10876000			0.93415						1.38286				1.38286	0.93415	1.38286	0.93415
79	Pdlim2 K58		1	A0A087WPL1;F7C957;Q8R1G6	Pdlim2	PDZ and LIM domain protein 2	58;81;279	1	9.53316e-05	86.467	86.467	82768000			1.6632	0.56673					1.81712	0.75732			1.28722	1.11496	1.28722	1.11496
80	Dhx9 K599		1	A0A087WPL5;E9QNN1;O70133;O70133-2;O70133-3;Q3UR42	Dhx9	ATP-dependent RNA helicase A	598;599;598;599;382;599	1	2.02313e-31	114.21	114.21	13668000				1.1459						1.1199			1.1199	1.1459	1.1199	1.1459
81	Dhx9 K195		1	A0A087WPL5;E9QNN1;O70133;O70133-2;Q3UR42;A0A0R4J2C3;A0A087WRT3	Dhx9	ATP-dependent RNA helicase A	195;196;195;196;196;195;18	1	0.00359245	125.16	80.766	54733000		0.98942						0.97802					0.97802	0.98942	0.97802	0.98942
82	Dhx9 K201		1	A0A087WPL5;E9QNN1;O70133;O70133-2;Q3UR42;A0A0R4J2C3;A0A087WRT3	Dhx9	ATP-dependent RNA helicase A	201;202;201;202;202;201;24	1	1.04937e-22	176.28	166.32	311030000		1.0561	1.1262	1.0405	1.1523	1.0218		1.0634	1.31441	1.0047	0.930233	0.73862	1.0047	1.0561	1.01027	1.07938	0.0321108	0.108623	0.942796	-0.0103145
83	Dhx9 K859		1	A0A087WPL5;E9QNN1;O70133;O70133-2;O70133-3	Dhx9	ATP-dependent RNA helicase A	859;860;859;860;643	1	0.00278137	88.681	85.568	280540000	1.107	1.0489	1.2483	1.0968	1.2682	1.011	1.36885	1.1083	1.17025	1.031	1.16735	0.61008	1.13783	1.1019	1.07597	1.13003	0.0251719	0.171227	0.714731	0.0637468
84	Dhx9 K1026		1	A0A087WPL5;E9QNN1;O70133;O70133-2;O70133-3	Dhx9	ATP-dependent RNA helicase A	1026;1027;1026;1027;810	1	7.17818e-31	177.4	177.4	1120500000	1.0806	0.97757	1.0922	0.98731	1.2911	0.84471	1.45319	1.0844	1.43332	1.1083	1.0976	0.58725	1.10295	1.03395	1.12734	1.04558	0.559254	0.0521742	0.578261	0.115039
85	Dhx9 K1039		1	A0A087WPL5;E9QNN1;O70133;O70133-2;O70133-3	Dhx9	ATP-dependent RNA helicase A	1039;1040;1039;1040;823	1	5.45145e-15	93.397	86.674	38447000		1.1001		1.3276				0.88013		1.0567			0.968415	1.21385	0.968415	1.21385
86	Dhx9 K14		1	A0A087WPL5;E9QNN1;O70133;O70133-2;Q3UR42;A0A0R4J2C3	Dhx9	ATP-dependent RNA helicase A	14;14;14;14;14;14	1	0.000433956	123.92	116.79	17638000		1.0104		0.94411				0.97253		1.0546			1.01357	0.977255	1.01357	0.977255
87	Dhx9 K33		1	A0A087WPL5;E9QNN1;O70133;O70133-2;Q3UR42;A0A0R4J2C3	Dhx9	ATP-dependent RNA helicase A	33;33;33;33;33;33	1	0.00179801	117.04	99.65	166730000		1.1532		0.89263	1.2151			1.0442		1.0632	1.19798		1.0632	1.1532	1.10179	1.08698	0.515715	0.107617	0.158224	0.137137
88	Dhx9 K266		1	A0A087WPL5;E9QNN1;O70133;O70133-2;O70133-3;Q3UR42;A0A0R4J2C3	Dhx9	ATP-dependent RNA helicase A	266;267;266;267;50;267;266	1	9.41004e-16	156.11	145.94	84355000		1.3898		0.9392				0.94363		1.2606			1.10211	1.1645	1.10211	1.1645
89	Dhx9 K1050		1	A0A087WPL5;E9QNN1;O70133;O70133-2;O70133-3	Dhx9	ATP-dependent RNA helicase A	1050;1051;1050;1051;834	1	4.19791e-09	153.34	153.34	66729000		1.403						1.3091					1.3091	1.403	1.3091	1.403
90	Dhx9 K1165		1	A0A087WPL5;E9QNN1;O70133;O70133-2;O70133-3	Dhx9	ATP-dependent RNA helicase A	1165;1166;1164;1165;948	1	0.000698105	74.611	67.241	1688500000	1.0178	1.4351	1.1234	1.3681	1.3174	1.2122	2.15003	1.1289	2.0819	1.2716	1.882	1.1054	1.5768	1.2648	1.6033	1.24567	0.0100853	0.306995	0.0193172	0.623443
91	Selh K20		1	Q3UQA7;A0A087WPM0;A0A087WNU1	Selh;2700094K13Rik	Selenoprotein H	20;20;20	1	7.26115e-15	193.52	165.78	5954100000	0.82218	0.96834	1.0061	0.95765	1.3091	1.0394	1.17387	0.85888	1.12713	0.8506	1.3156	0.84894	0.993004	0.98722	1.02917	1.01713	0.912715	0.010297	0.879011	0.018411
92	Gm3604 K158		1	D3YUB7;A0A087WPN2;H3BLB0;G3UY09;Q8BIV1	Gm3604;Gm13150;Zfp141;Zfp719		158;159;350;464;535	1	0.000640827	85.67	72.317	7842000					1.3248						1.28154		1.28154	1.3248	1.28154	1.3248
93	Gm3604 K494		1	D3YUB7;A0A087WPN2;A2A7A5;A2A7V0;Q8BJ45;B1AVN5;Q571J5	Gm3604;Gm13154;Zfp600;Zfp52;Gm13225;Znf354c	Zinc finger protein 354C	494;495;264;697;548;574;328	1	8.37244e-05	174.41	94.933	320560000		0.84886	1.9844	0.80024	1.5185			1.1241	2.87249	1.1862	1.44009		1.31315	1.18368	1.65572	1.288	0.479199	0.258363	0.142649	0.615895
94	Gm3604 K214		1	D3YUB7;A0A087WPN2;A0A0R4J0E2;Q7TQ40;P46684;A2AWK6;Q62521-2;Q62521;B8JJZ4	Gm3604;Zic5;Zic1;Zic3;Zfp808	Zinc finger protein ZIC 5;Zinc finger protein ZIC 1;Zinc finger protein ZIC 3	214;215;478;478;330;135;355;355;327	1	0.000639041	134.77	134.77	1474400000		0.68216	1.187	0.641	0.90718	0.94678		0.88289	1.94137	1.1901	0.810045	0.83843	0.88289	0.90718	1.13257	0.872824	0.225994	-0.233108	0.711809	0.0940599
95	Gm3604 K73		1	D3YUB7;A0A087WPN2;L7N201;A0A1Y7VJM8;K7N6H3;A0A1Y7VN06;A0A1Y7VJW0;B8JJZ4	Gm3604;Zfp934;Zfp808		72;73;41;41;73;78;73;73	1	2.94865e-67	273.24	252.46	527070000	1.559	0.56666	0.77912		1.2482	0.83745	1.65577	0.6481	1.17133		1.14136	0.72069	1.14136	0.83745	1.06745	0.998086	0.73166	-0.0949965	0.970918	0.0096273
96	Ube2t K49		1	A0A087WPV1;Q9CQ37	Ube2t	Ubiquitin-conjugating enzyme E2 T	49;179	1	1.97828e-71	202.73	202.73	188830000		1.3655	1.3647	1.1024		1.2191		1.0859	1.87744	1.087		0.99724	1.08645	1.2919	1.2619	1.26293	0.020981	0.331119	0.265779	0.286006
97	Ube2t K60		1	A0A087WPV1;Q9CQ37	Ube2t	Ubiquitin-conjugating enzyme E2 T	60;190	1	0.000445472	84.687	66.419	13897000				0.8127	1.5745					0.85748	2.23669		1.54708	1.1936	1.54708	1.1936
98	Snrpn K26		1	A0A087WPV6;Q9WU12	Snrpn;Snurf	SNRPN upstream reading frame protein	26;26	1	0.00331265	91.207	68.069	3717500	1.2606						1.2266						1.2266	1.2606	1.2266	1.2606
99	Skp2 K77		1	A0A087WQ11;Q9Z0Z3-3;Q9Z0Z3-2;Q9Z0Z3	Skp2	S-phase kinase-associated protein 2	42;77;77;77	1	2.82648e-34	247.51	179.3	412670000	0.91469	1.0742	1.2321	0.66181	1.0836	0.94334	1.70439	0.86995	2.81112	0.9964	1.30404	0.88422	1.15022	1.00877	1.42835	0.984957	0.719609	-0.0480154	0.221484	0.376611
100	Ralgps2 K172		1	A0A087WQ61;A0A087WQU0;Q8C134;Q9ERD6-3;Q9ERD6-4;Q9ERD6;Q9ERD6-2	Ralgps2	Ras-specific guanine nucleotide-releasing factor RalGPS2	172;172;172;172;172;172;137	1	1.46146e-12	173.04	31.656	28034000				1.2934						1.0407			1.0407	1.2934	1.0407	1.2934
101	Ralgps2 K83		1	A0A087WQ61;A0A087WQU0;Q8C134;Q9ERD6-3;Q9ERD6-4;Q9ERD6;Q9ERD6-2;A0A087WPL3	Ralgps2	Ras-specific guanine nucleotide-releasing factor RalGPS2	83;83;83;83;83;83;48;83	1	1.84147e-10	166.04	108.45	49035000		1.2078	0.69911	1.0667				0.89084	1.42792	0.94579			0.94579	1.0667	1.08818	0.991203	0.852668	-0.0502909	0.718066	0.0889146
102	Dock10 K541		0.999988	A0A0R4J2B7;A0A087WRP5;A0A087WQ86;E9QM99;Q8BZN6;Q8BZN6-4;Q8BZN6-2;Q8BZN6-3	Dock10	Dedicator of cytokinesis protein 10	194;528;529;541;541;528;541;541	1	0.0124572	54.066	20.2	9929000000	1.5145	0.6473	1.3648	0.74304		0.85803	2.0261	0.64563	2.29221	0.7414		0.997	0.997	0.85803	1.34047	1.02553	0.859148	-0.0458701	0.571982	0.229642
103	Taf6l K452		1	A0A087WQC4;H3BJR2;K3W4L1;H3BK01;Q8R2K4-2;Q8R2K4	Taf6l	TAF6-like RNA polymerase II p300/CBP-associated factor-associated factor 65 kDa subunit 6L	452;453;477;478;446;471	1	2.05908e-10	123.14	123.14	86648000			1.178	1.0086					1.42489	1.089			1.25694	1.0933	1.25694	1.0933
104	Nck1 K79		1	A0A087WQD1;A0A087WSB1;Q99M51	Nck1	Cytoplasmic protein NCK1	79;79;79	1	0.000651738	110.81	56.603	270810000	0.99466	0.6087	1.0081	0.72349	1.01		1.30385	0.63839	1.17651	0.80369	1.17492		1.17492	0.99466	1.01947	0.86899	0.199292	-0.232976	0.914007	-0.0225841
105	Xrn1 K1305		1	A0A087WQN7;F8VQ87;P97789-3;P97789-2;P97789	Xrn1	5'-3' exoribonuclease 1	1305;1305;1305;1305;1305	1	4.09708e-08	174.87	165.89	24296000					1.2725						0.962649		0.962649	1.2725	0.962649	1.2725
106	Xrn1 K118		1	A0A087WQN7;F8VQ87;P97789-3;P97789-2;P97789;A0A087WNV6	Xrn1	5'-3' exoribonuclease 1	118;118;118;118;118;118	1	5.89932e-09	150.06	126.03	14979000				0.88582						1.0316			1.0316	0.88582	1.0316	0.88582
107	Xrn1 K1399		1	A0A087WQN7;F8VQ87;P97789-3;P97789-2;P97789	Xrn1	5'-3' exoribonuclease 1	1399;1399;1399;1399;1399	1	0.00550988	82.261	54.957	11529000		0.9926		0.66159				0.93971		1.0637			1.00171	0.827095	1.00171	0.827095
108	Xrn1 K1253		1	A0A087WQN7;F8VQ87	Xrn1		1253;1253	1	4.93566e-67	182.54	176.31	197760000	0.8264	0.99241		0.8416	1.4989		1.32482	0.85855		1.094	1.3107		1.20235	0.917005	1.14702	1.03983	0.954892	0.0122578	0.314968	0.17643
109	Ube2f K7		1	A0A087WQR9;Q9CY34;Q3UWQ3	Ube2f;Ube2fb	NEDD8-conjugating enzyme UBE2F;NEDD8-conjugating enzyme UBE2F-B	7;7;7	1	0.000129595	138.1	114.08	3218200000	0.96814	0.86724	0.90385	0.71378	1.5593	1.1558	1.0633	0.75287	1.00184	1.013	1.78629	1.053	1.033	0.935995	1.11172	1.02802	0.972347	-0.00578538	0.564311	0.101963
110	Tdrd12 K324		1	A0A0U1RNL0;A0A087WQS9;A0A0A6YX17;Q9CWU0-2;Q9CWU0;A0A0U1RNP6	Tdrd12	Putative ATP-dependent RNA helicase TDRD12	271;324;324;324;324;46	1	1.61061e-30	128.55	122.58	91937000			0.92208		1.9623				1.16303		1.09685		1.12994	1.44219	1.12994	1.44219
111	Casp8 K246		1	A0A087WQT6;O89110	Casp8	Caspase-8;Caspase-8 subunit p18;Caspase-8 subunit p10	246;226	1	0.0210796	55.064	48.759	10904000	1.0058						1.07404						1.07404	1.0058	1.07404	1.0058
112	Tardbp K79		1	A0A087WQX8;H3BJV1	Tardbp		79;134	1	4.69795e-13	184.9	158.52	86909000		0.8009	1.1554	0.83489				1.8582	1.8513	1.3777			1.8513	0.83489	1.69573	0.930397	0.53519	-0.124085	0.0346367	0.748236
113	Runx1 K38		1	A0A087WR05;G3X9W7;G3UWD2;Q3UM65	Runx1		38;24;24;38	1	5.16819e-09	61.526	59.032	72508000	1.5613		0.57031				1.23341		0.78703				1.01022	1.0658	1.01022	1.0658
114	Runx1 K57		1	A0A087WR05;G3X9W7;G3UWD2;Q3UM65	Runx1		57;43;43;57	1	1.56411e-27	154.34	130.54	56438000		5.3608		1.5758				1.8766		0.60964			1.24312	3.4683	1.24312	3.4683
115	Zfp932 K438		1	D3Z5Z2;A0A087WR27;E9QAG8;D3Z5Y8;F7BFU5;A0A1B0GT13	Zfp932;Znf431;Gm15446;Gm17655	Zinc finger protein 431	405;438;438;465;30;506	1	0.00201185	107.06	18.459	114810000		1.0381	0.62776	0.69033		1.23		0.81607	0.843099	0.94704		0.56154	0.829585	0.864215	0.791937	0.896548	0.425755	-0.213438	0.112945	-0.362626
116	Zfp932 K466		1	D3Z5Z2;A0A087WR27;E9QAG8;D3Z5Y8;F7BFU5;A0A1B0GT13;A0A1Y7VJF3;Q6P3Z4;A0A1Y7VLM5;P17141	Zfp932;Znf431;Gm15446;Gm17655;Zfp37	Zinc finger protein 431;Zinc finger protein 37	433;466;466;493;58;534;268;305;306;309	1	9.0001e-06	104.95	31.932	15829000				0.58874						0.82788			0.82788	0.58874	0.82788	0.58874
117	Zfp932 K153		1	D3Z5Z2;A0A087WR27;E9QAG8;D3Z5Y8;D3Z1G5;K7N6R7;A0A1B0GT13;A0A1W2P7G7;K7N769	Zfp932;Znf431;Gm15446;2410141K09Rik	Zinc finger protein 431	153;186;186;213;153;185;450;272;129	1	1.17196e-05	97.073	92.972	41464000	1.6058	0.78803					1.9405	0.78365					1.36208	1.19691	1.36208	1.19691
118	Zfp932 K209		1	D3Z5Z2;A0A087WR27;E9QAG8;D3Z5Y8;A0A0J9YSF5;A0A286YE34;A0A286YDM2;Q80VN4;B8JJX8;Q4QQP3;E9Q5G8;A0A3B2W7H5;P15620;Q497V9;Q6PD29-2;Q6PD29;Q91VN1;Q9ERR8;E9Q218;E9Q462;A0A1L1SUE1;A0A0G2JEM5;F7A4H5;B2RRA8;Q3UTF4;E9QAA1;E9PY65;Q923D1;E9Q8W2;Q5U406;Q8BJ21;Q7M6X5;E9Q6M3;Q8BIQ6;A0A087WQQ0;Q5PPQ4;Q810A1;P16372;Q0VAW7-2;Q0VAW7	Zfp932;Znf431;Gm15446;Zfp729b;Zfp738;Zfp729a;Zfp820;Znf271;Zfp791;Znf513;Znf24;Znf319;Zfp58;Zfp758;D3Ertd254e;Zfp114;Zfp61;Zfp78;Rslcan18;2210404O09Rik;Zfp947;Gm28557;Zfp658;Znf18;Znf112	Zinc finger protein 431;Zinc finger protein 271;Zinc finger protein 513;Zinc finger protein 24;Zinc finger protein 319;Zinc finger protein 18;Zinc finger protein 58;Zinc finger protein 112	209;242;242;269;224;224;224;214;229;229;237;261;158;363;412;414;305;511;160;315;573;506;505;417;416;347;160;393;315;455;423;309;405;405;185;522;525;160;571;577	1	0.000464723	141.48	67.104	167230000	1.4811	0.74903	0.90972		1.0696		1.57975	0.96477	1.2553		0.696476		1.11004	0.98966	1.12408	1.05236	0.902969	0.0275826	0.711029	0.103535
119	Fn1 K2166		1	A0A087WS56;Q3UHL6;A0A087WR50;P11276;B7ZNJ1;B9EHT6;A0A087WSN6	Fn1	Fibronectin;Anastellin	2166;2261;2286;2377;2076;2171;2196	1	0.0002877	61.648	61.648	17834000				1.4297						1.1444			1.1444	1.4297	1.1444	1.4297
120	Fn1 K108		1	A0A087WS56;Q3UHL6;A0A087WR50;P11276;B7ZNJ1;B9EHT6;A0A087WSN6;Q4KL80	Fn1	Fibronectin;Anastellin	108;108;108;108;108;108;108;108	1	2.00334e-16	165.58	165.58	83475000					1.2089	0.88392					0.931446	0.59587	0.763658	1.04641	0.763658	1.04641
121	2610044O15Rik8 K73		1	A0A087WRJ1;A0A087WQQ7;E9Q1C8;Q8BG62	2610044O15Rik8		73;73;72;73	1	0.00304139	63.073	63.073	16697000				0.54968						0.80732			0.80732	0.54968	0.80732	0.54968
122	2610044O15Rik8 K122		1	A0A087WRJ1	2610044O15Rik8		122	1	0.0117283	66.682	55.809	36179000			1.2444	1.1857	1.5013				1.66234	1.5007	1.39684		1.5007	1.2444	1.51996	1.31047	0.0664507	0.382467	0.0144054	0.600342
123	2610044O15Rik8 K213		1	A0A087WRJ1;A0A087WRL6;A2BFG5;A2AW67;E9QA51;A2ARW5;A2ARV7;E9Q981;A0A087WSF4;G3UY53;A0A0U1RQ46;A0A1B0GRI2;F8VPV1;A0A087WRH0;A0A1B0GRI9;A0A1B0GT13;F6YAM1;A0A1D5RM15;A0A338P6Q3;A0A6I8MX21;A0A6I8MX06;F7CEW8;A2ART4;A2ARW1;A2AHM2;L7N246;A2AW66;A2ARR6;A2BFU4;A2ARW8;A2ARX0;A2AU83;A2ANU6;F6ZS36;A2BE23;A2BG91;D3Z5L4;L7N267;E9PZP6;F6R9A8;Q99LG7;F7AIG4;Q3UT17;J3QPX0;K7N769;O88245;L7N1Z0;L7N248;P08043;Q9JIC0;A…	2610044O15Rik8;Gm14325;Gm14326;Gm14399;Gm14393;Gm14401;9830147E19Rik;Gm2381;Zfp951;Zfp930;Gm4631;Gm14434;Gm14410;Zfp931;Gm14322;Gm14418;Gm14403;Gm14443;Gm14124;Gm14139;Gm14305;Gm14295;5430403G16Rik;Zfp960;Zfp97;Zfp958;Gm10772;5730507C01Rik;2410141K09Rik;Gm10139;Gm6871;Zfp2;Zfp119a;AU041133;Gm10324;Zfp180;AI987944;AW146154;Zfp933	Zinc finger protein 2	213;240;185;241;181;129;185;493;492;125;157;348;258;258;354;226;407;408;122;321;357;184;185;185;129;156;157;157;157;185;157;605;349;380;185;185;353;292;292;268;269;30;254;278;157;30;241;348;238;455;384;383;157;157;596;232;235;297;185	1	1.05656e-116	309.17	76.821	3140800000	1.6752	0.92693	1.2612	1.0572	1.1834	1.0193	1.67171	0.98286	1.37293	1.2378	1.14033	0.70946	1.18906	1.1203	1.18585	1.18721	0.133557	0.220071	0.310402	0.195943
124	Gm14325 K177		1	A0A087WRL6;A2BFG5;A2AW67;A2ARW5;A2ARR8;A2ARL4;D3YYR3	Gm14325;Gm14326;Gm14393;Gm14409;Gm14296;2210418O10Rik		177;178;178;122;90;122;90	1	0.00179705	94.302	41.586	115630000		0.7972		0.62586	1.1374			0.83305		0.97799	1.26863		0.97799	0.7972	1.02656	0.853487	0.390039	-0.272445	0.936616	0.0158805
125	Gm14325 K430		1	A0A087WRL6;A2BFG5;A2AW67;E9QA51;F7CEW8;A2ART4;A2ARW8	Gm14325;Gm14326;Gm14399;Gm4631;Gm14434		429;430;430;202;429;430;458	1	0.0142226	58.981	25.434	22543000			0.91226	0.75489					1.33437	0.89746			1.11591	0.833575	1.11591	0.833575
126	Gm14325 K297		1	A0A087WRL6;A2BFG5;A2AW67;F7CEW8;A2ART4;A2ARW1;A2BFG8;A2ARW8;A2BE23;A2BG91	Gm14325;Gm14326;Gm4631;Gm14434;Gm14410;Etohi1;Gm14399;Gm14305;Gm14295		324;325;325;296;297;297;353;353;297;241	1	0.00583709	56.225	9.633	80961000				0.65904						0.82649			0.82649	0.65904	0.82649	0.65904
127	Gm14325 K129		1	A0A087WRL6;A2BFG5;A2AW67;E9QA51;F7CEW8;A2ART4;A2ARW1;A2ARW8;A2BE23;A2BG91;E9QAG4;Q99K45	Gm14325;Gm14326;Gm14399;Gm4631;Gm14434;Gm14410;Gm14305;Gm14295;4930522L14Rik;Zfp810		128;129;129;97;128;129;129;129;129;129;523;208	1	0.000746289	81.625	63.489	79107000	0.43022			1.2769			0.605987			1.0315			0.818744	0.85356	0.818744	0.85356
128	Gm14325 K213		1	A0A087WRL6;A2BFG5;A2AW67;E9QA51;A2ARW5;A2ARR8;A2ARL4;D3YYR3;A2ARV7;F7APL9;Q3UVL3;E9Q2M4;E9Q951;Q3UTQ6;Q6PGD2;Q9DC47;Q8BIB6;G5E8Y1;Q3URY5;G5E8Z9;Q6PCM4;G3X964;Q6NV92;Q8R1D1;A0A1B0GRI2;F8VPV1;A0A087WRH0;A0A1B0GT13;F6YAM1;A0A1D5RM15;A2ANU7;F7CEW8;A2ART4;A2ARW1;A2AHM2;L7N246;A2AW66;A2ARR6;A2BFG8;A2ARW8;A2ARX0;A2BE23;A2BG91;E9QAG4;G3XA08;P10076;Q6NXM6;Q99K45;Q02525	Gm14325;Gm14326;Gm14399;Gm14393;Gm14409;Gm14296;2210418O10Rik;Gm14401;Zfp872;Zfp867;Zfp426;Zfp868;Zfp866;Zfp869;2810021J22Rik;Zfp941;Zfp157;2610008E11Rik;Znf426;Zfp951;Zfp930;Zfp937;Gm4631;Gm14434;Gm14410;Zfp931;Gm14322;Gm14418;Etohi1;Gm14443;Gm14305;Gm14295;4930522L14Rik;Zfp26;Zfp663;Zfp810;Zfp39	Zinc finger protein 426;Zinc finger protein 26;Zinc finger protein 39	184;213;185;209;157;97;129;97;129;387;388;147;233;292;272;430;396;299;610;314;377;497;610;300;180;202;202;142;323;324;297;212;213;213;241;296;297;297;185;213;213;213;213;636;482;384;498;264;463	1	2.37613e-19	212.72	127.05	343190000		0.88167		0.7968	1.3316	0.81804		0.91561		1.0894	1.24431	0.57104	1.0025	0.849855	0.955089	0.957028	0.615277	-0.0964989	0.647712	-0.124164
129	Gm14325 K122		1	A0A087WRL6;A2BFG5;A2AW67;E9QA51;A2ARR8;F7CEW8;A2ART4;A2ARW1;A2ARW8	Gm14325;Gm14326;Gm14399;Gm14409;Gm4631;Gm14434;Gm14410		121;122;122;90;230;121;122;122;122	1	0.00402068	128.38	68.024	539530000	1.2832	0.8936	1.0294	0.89633		0.97729	1.36627	0.83702	1.35923	0.97103		0.84247	0.97103	0.97729	1.0752	1.01596	0.924573	0.00964227	0.68472	0.0693304
130	Fat1 K3027		1	F2Z4A3;A0A087WRT4;A0A1L1SQU7	Fat1		3027;3027;3050	1	4.72249e-11	73.676	73.676	22949000					0.80607						0.868508		0.868508	0.80607	0.868508	0.80607
131	Gm28308 K18		1	A0A087WRU5;P31245	Gm28308;Hoxa2	Homeobox protein Hox-A2	18;209	1	6.03204e-26	237.44	205.91	97535000	0.91935			0.37571	0.56146		2.71466			0.9439	1.07162		1.07162	0.56146	1.57673	0.61884	0.168974	-0.788789	0.418402	0.485756
133	Nucks1 K35		1	A0A087WRY3;Q80XU3	Nucks1	Nuclear ubiquitous casein and cyclin-dependent kinase substrate 1	35;35	1	0.00589127	110.31	87.381	1400800000	0.84088	0.85861	1.3433	0.77775	1.1283	1.3157	2.9656	0.73759	1.98484	0.87779	1.347	1.0545	1.20075	0.993455	1.49455	1.04409	0.855796	0.027198	0.246035	0.406082
134	Nucks1 K200		1	A0A087WRY3;Q80XU3	Nucks1	Nuclear ubiquitous casein and cyclin-dependent kinase substrate 1	200;201	1	9.25584e-31	179.95	179.95	843050000	0.90181	0.80823		0.75302	1.2275	0.78832	3.7037	0.80175		0.91161	1.56362	0.66684	0.91161	0.80823	1.52951	0.895776	0.223894	-0.182586	0.539713	0.299398
136	Nucks1 K67		0.997292	A0A087WRY3;Q80XU3	Nucks1	Nuclear ubiquitous casein and cyclin-dependent kinase substrate 1	67;67	1	1.38374e-33	195.27	195.27	82527000		0.77989		1.1618	1.3996			0.91923		0.80623	1.31985		0.91923	1.1618	1.0151	1.11376	0.691239	0.11424	0.964704	-0.0106204
137	Nucks1 K195		1	A0A087WRY3;Q80XU3	Nucks1	Nuclear ubiquitous casein and cyclin-dependent kinase substrate 1	195;196	1	0.00112112	104.2	52.182	3994000000	0.93053	0.90655	1.9845	0.91651	0.92537	0.98332	2.7395	0.74923	1.8094	0.99147	1.00704	0.83147	0.999255	0.92795	1.35468	1.1078	0.678486	0.080236	0.404166	0.270733
138	Sh3bgrl2 K98		1	Q8BG73;A0A087WS96	Sh3bgrl2	SH3 domain-binding glutamic acid-rich-like protein 2;SH3 domain-binding glutamic acid-rich-like protein	98;98	1	1.12361e-19	175.48	148.9	88068000		0.7146	0.61091					0.97989	0.716435				0.848163	0.662755	0.848163	0.662755
139	9830147E19Rik K85		1	E9Q981;A0A087WSF4;G3UY53;Q6NVD6	9830147E19Rik;Gm2381;Gm5595		85;84;53;85	1	2.52831e-06	152.54	152.54	310330000	1.542	0.65015	1.0732	0.70118	1.5266		2.36423	0.69665	1.66265	0.98301	1.44781		1.44781	1.0732	1.43087	1.09863	0.885583	0.040749	0.268188	0.392502
140	Acad11 K87		1	A0A087WSI8;A0A0R4J0I6;Q80XL6;F6U473	Acad11;Gm28305	Acyl-CoA dehydrogenase family member 11	87;87;87;107	1	0.000144555	112.36	73.79	53708000		0.86814			0.90687			0.99392			1.01274		1.00333	0.887505	1.00333	0.887505
141	Acad11 K166		1	A0A087WSI8;A0A0R4J0I6;Q80XL6;D3YTQ5	Acad11	Acyl-CoA dehydrogenase family member 11	166;166;166;48	1	2.74435e-23	217.22	217.22	120790000	1.1659	1.1022		1.3445			0.927902	1.2436		1.3108			1.2436	1.1659	1.16077	1.2042	0.0911165	0.262967	0.327917	0.199005
142	Acad11 K175		1	A0A087WSI8;A0A0R4J0I6;Q80XL6;D3YTQ5	Acad11	Acyl-CoA dehydrogenase family member 11	175;175;175;57	1	2.30677e-05	153.08	137.93	17627000				1.0012						1.2352			1.2352	1.0012	1.2352	1.0012
143	Pigx K62		1	F6RUP6;F6YX19;A0A087WSN5;F7DFD7;Q99LV7	Pigx	Phosphatidylinositol-glycan biosynthesis class X protein	62;60;60;62;62	1	3.22891e-05	126.76	110.88	28161000	1.3735	0.95763	1.2552		1.26		1.56843	0.92978	1.51653		1.05282		1.28468	1.2576	1.26689	1.21158	0.101297	0.264185	0.204683	0.304829
144	Stat1 K216		1	Q8C3V4;A0A087WSP5;Q99K94;P42225	Stat1	Signal transducer and activator of transcription;Signal transducer and activator of transcription 1	216;216;216;216	1	0.00217775	158.36	29.873	371250000	1.1015	1.9148	0.93228	1.746			1.13545	1.7461	1.31065	1.646			1.47833	1.42375	1.45955	1.42365	0.175831	0.444888	0.036042	0.524161
145	Stat1 K371		0.999972	Q8C3V4;A0A087WSP5;Q99K94	Stat1	Signal transducer and activator of transcription	371;371;371	1	0.000130382	83.966	83.966	63418000		0.73959		0.9618				0.67212		0.89191			0.782015	0.850695	0.782015	0.850695
146	Myc K337		1	F6PX41;A0A087WSQ0;F8WID3;P01108	Myc	Myc proto-oncogene protein	337;337;338;323	1	0.00167342	125.98	125.98	118390000			1.6233	0.71138					3.26296	0.76385			2.01341	1.16734	2.01341	1.16734
147	Myc K163		1	F6PX41;A0A087WSQ0;F8WID3;P01108	Myc	Myc proto-oncogene protein	163;163;164;149	1	9.88029e-95	299.81	236.99	35686000000	0.2783	0.44524	0.62179	0.26399	0.60127	0.8933	0.979144	0.68633	1.84618	0.43638	0.909918	0.56186	0.798124	0.523255	0.903301	0.517315	0.0123027	-1.08605	0.346118	-0.308857
148	2310035C23Rik K774		1	A0A087WSS1;G3X9J4;E9QM90;Q148V7-3;Q148V7-2;Q148V7	2310035C23Rik;Kiaa1468	LisH domain and HEAT repeat-containing protein KIAA1468	750;774;774;742;750;774	1	2.59289e-05	97.631	97.631	146680000		0.64832	0.65772		1.0662			0.80127	0.853825		1.1659		0.853825	0.65772	0.94033	0.790747	0.249249	-0.379066	0.582203	-0.10873
149	2310035C23Rik K365		1	A0A087WSS1;G3X9J4;E9QM90;Q148V7-3;Q148V7-2;Q148V7	2310035C23Rik;Kiaa1468	LisH domain and HEAT repeat-containing protein KIAA1468	341;365;365;333;341;365	1	1.4635e-08	175.49	113.19	30472000		0.77605	1.1632	0.62643		1.2644		0.91625	1.44367	0.83706		0.786	0.876655	0.969625	0.995745	0.95752	0.649175	-0.121	0.817041	-0.0501109
150	2310035C23Rik K242		1	A0A087WSS1;G3X9J4;E9QM90;Q148V7-3;Q148V7-2;Q148V7;A0A087WRM8	2310035C23Rik;Kiaa1468	LisH domain and HEAT repeat-containing protein KIAA1468	218;242;242;210;218;242;242	1	4.6428e-27	186.68	186.68	105030000	0.72554	0.98044		0.84363		1.1524	0.971912	0.80265		0.94732		0.82301	0.885165	0.912035	0.886223	0.925503	0.421712	-0.133012	0.0829067	-0.179339
151	2310035C23Rik K432		1	A0A087WSS1;G3X9J4;E9QM90;Q148V7-3;Q148V7-2;Q148V7	2310035C23Rik;Kiaa1468	LisH domain and HEAT repeat-containing protein KIAA1468	408;432;432;400;408;432	1	2.40135e-09	155.02	155.02	3372900				0.90882						1.089			1.089	0.90882	1.089	0.90882
152	Mterf1b K313		1	A0A096P6K7;Q8CHZ9;B9EJ57	Mterf1b;Mterf1a	Transcription termination factor 1a, mitochondrial;Transcription termination factor 1b, mitochondrial	315;313;313	1	2.13681e-06	136.96	123.84	11214000	0.8836		0.92009				1.99267		1.17643				1.58455	0.901845	1.58455	0.901845
153	Gcdh K380		1	A0A0A0MQ68;Q60759	Gcdh	Glutaryl-CoA dehydrogenase, mitochondrial	380;371	1	9.77936e-05	112.13	87.426	181500000		1.1101		1.0858	1.0279			1.1541		0.95168	1.21612		1.1541	1.0858	1.1073	1.0746	0.08901	0.103049	0.324893	0.139199
154	Gcdh K249		1	A0A0A0MQ68;Q60759	Gcdh	Glutaryl-CoA dehydrogenase, mitochondrial	249;240	1	0.00241615	83.265	71.058	131210000				1.097		1.1756				0.82171		0.71318	0.767445	1.1363	0.767445	1.1363
155	Gcdh K262		1	A0A0A0MQ68;Q60759	Gcdh	Glutaryl-CoA dehydrogenase, mitochondrial	262;253	1	0.0128972	90.709	32.982	374100000	0.9256	1.1263		1.4801		1.014	1.42199	1.1158		1.0082		0.67186	1.062	1.07015	1.05446	1.1365	0.351303	0.161451	0.915448	0.026001
156	Kmt2d K4604		1	Q6PDK2;A0A0A0MQ73	Kmt2d	Histone-lysine N-methyltransferase 2D;Histone-lysine N-methyltransferase	4604;4604	1	1.39802e-24	225.87	182.43	153460000	0.87071	1.8239	0.73074	1.182		1.1691	1.10178	1.5308	1.29282	1.0146		0.89684	1.10178	1.1691	1.16737	1.15529	0.577453	0.13627	0.216614	0.197697
157	Kmt2d K2285		1	Q6PDK2;A0A0A0MQ73	Kmt2d	Histone-lysine N-methyltransferase 2D;Histone-lysine N-methyltransferase	2285;2285	1	0.000263151	117.23	117.23	36698000	1.6852	1.7558		1.0523			1.61202	0.96098		0.86383			0.96098	1.6852	1.14561	1.49777	0.147623	0.546198	0.664302	0.140089
158	Kmt2d K2425		1	Q6PDK2;A0A0A0MQ73	Kmt2d	Histone-lysine N-methyltransferase 2D;Histone-lysine N-methyltransferase	2425;2425	1	1.27814e-13	118.52	110.63	118820000		2.5358	0.64889	0.99485				1.0626	0.99681	0.89939			0.99681	0.99485	0.986267	1.39318	0.722694	0.237013	0.77085	-0.0233306
159	Kmt2d K2637		1	Q6PDK2;A0A0A0MQ73	Kmt2d	Histone-lysine N-methyltransferase 2D;Histone-lysine N-methyltransferase	2637;2637	1	1.87783e-31	101.11	96.344	20925000					1.3797						1.16013		1.16013	1.3797	1.16013	1.3797
160	Kmt2d K3423		1	Q6PDK2;A0A0A0MQ73	Kmt2d	Histone-lysine N-methyltransferase 2D;Histone-lysine N-methyltransferase	3423;3423	1	2.43311e-07	147.72	146.16	10713000		2.5991		0.91643				1.9715		0.94221			1.45686	1.75777	1.45686	1.75777
161	Kmt2d K3176		1	Q6PDK2;A0A0A0MQ73	Kmt2d	Histone-lysine N-methyltransferase 2D;Histone-lysine N-methyltransferase	3176;3176	1	0	457.73	450.67	25892000000	0.97912	1.8431	0.87229	1.2564	1.3882		0.984155	1.2763	1.01754	0.95263	1.26603		1.01754	1.2564	1.09933	1.26782	0.200791	0.291417	0.244517	0.124863
162	Kmt2d K2203		1	Q6PDK2;A0A0A0MQ73	Kmt2d	Histone-lysine N-methyltransferase 2D;Histone-lysine N-methyltransferase	2203;2203	1	0.00143675	58.831	51.6	31442000			1.386						1.62798				1.62798	1.386	1.62798	1.386
163	Kmt2d K2014		1	Q6PDK2;A0A0A0MQ73	Kmt2d	Histone-lysine N-methyltransferase 2D;Histone-lysine N-methyltransferase	2014;2014	1	0.000426394	111.86	86.98	111500000			1.0024	0.48341					1.4099	0.53067			0.970285	0.742905	0.970285	0.742905
164	Kmt2d K3111		1	Q6PDK2;A0A0A0MQ73	Kmt2d	Histone-lysine N-methyltransferase 2D;Histone-lysine N-methyltransferase	3111;3111	1	3.1119e-06	147.75	98.96	59418000				1.2096						1.3051			1.3051	1.2096	1.3051	1.2096
165	Kmt2d K3071		1	Q6PDK2;A0A0A0MQ73	Kmt2d	Histone-lysine N-methyltransferase 2D;Histone-lysine N-methyltransferase	3071;3071	1	3.52604e-27	234.67	188.54	5749400000	0.8821	2.3564	0.81939	1.0402	1.0372	0.86277	0.905961	1.3763	0.955932	0.96765	0.982801	0.82621	0.961791	0.95965	1.00248	1.16634	0.653811	0.110804	0.883573	-0.015766
166	Kmt2d K3570		1	Q6PDK2;A0A0A0MQ73	Kmt2d	Histone-lysine N-methyltransferase 2D;Histone-lysine N-methyltransferase	3570;3570	1	1.75588e-86	292.2	188.19	275690000		1.3697	0.78537		1.1881			1.1855	1.17104		0.941442		1.17104	1.1881	1.09933	1.11439	0.672473	0.117987	0.35557	0.128745
167	Kmt2d K3430		1	Q6PDK2;A0A0A0MQ73	Kmt2d	Histone-lysine N-methyltransferase 2D;Histone-lysine N-methyltransferase	3430;3430	1;2	0.00438963	94.407	63.118	666010000	1.6355	1.3664	0.75913	1.1306	2.0956	0.94748	1.43945	1.3949	0.992556	0.7739	1.60478	0.82906	1.19373	1.2485	1.17244	1.32245	0.199635	0.321525	0.387952	0.17284
168	Kmt2d K3433		1	Q6PDK2;A0A0A0MQ73	Kmt2d	Histone-lysine N-methyltransferase 2D;Histone-lysine N-methyltransferase	3433;3433	2	0.0185245	83.206	61.906	8064500			1.0674	1.027					1.39307	0.72266			1.05786	1.0472	1.05786	1.0472
169	Kmt2d K4516		1	Q6PDK2;A0A0A0MQ73	Kmt2d	Histone-lysine N-methyltransferase 2D;Histone-lysine N-methyltransferase	4516;4516	1	1.74305e-24	206.58	197.98	249010000		1.7586	0.82155					1.2267	1.09304				1.15987	1.29008	1.15987	1.29008
170	Kmt2d K2713		1	Q6PDK2;A0A0A0MQ73	Kmt2d	Histone-lysine N-methyltransferase 2D;Histone-lysine N-methyltransferase	2713;2713	1	2.56279e-242	342.42	342.42	16912000000	1.0683	1.8856	0.94228	1.2627	1.4806	1.1463	1.09673	1.3894	1.15121	1.0013	1.28391	0.92627	1.12397	1.2045	1.14147	1.29763	0.069446	0.337374	0.103485	0.177125
171	Kmt2d K3147		1	Q6PDK2;A0A0A0MQ73	Kmt2d	Histone-lysine N-methyltransferase 2D;Histone-lysine N-methyltransferase	3147;3147	1	9.20471e-56	178.35	178.35	1782200000	1.1445	1.0498	0.83023	0.89191	1.256	0.90628	1.13327	1.1108	1.02466	1.0179	1.14886	0.87352	1.06773	0.97804	1.0515	1.01312	0.975678	0.0030417	0.321707	0.0663255
172	Kmt2d K2601		1	Q6PDK2;A0A0A0MQ73	Kmt2d	Histone-lysine N-methyltransferase 2D;Histone-lysine N-methyltransferase	2601;2601	1	1.59421e-05	150.27	87.721	398270000	1.1671	2.2944	0.8268	1.3726		1.268	1.15137	1.4224	1.10506	0.96443		0.97548	1.10506	1.268	1.12375	1.38578	0.176737	0.389224	0.205421	0.153547
173	Spata5 K858		1	A0A0A0MQ80;Q3UMC0	Spata5	Spermatogenesis-associated protein 5	858;859	1	0.0167363	79.597	60.866	27614000					1.2926	1.7624					0.931359	0.8344	0.882879	1.5275	0.882879	1.5275
174	Spata5 K289		1	A0A0A0MQ80;Q3UMC0;A0A0G2JFY0	Spata5	Spermatogenesis-associated protein 5	288;289;289	1	7.41534e-105	261.39	256.11	41163000	0.843						1.03523						1.03523	0.843	1.03523	0.843
175	Spata5 K471		1	A0A0A0MQ80;Q3UMC0;A0A0G2JFY0	Spata5	Spermatogenesis-associated protein 5	470;471;471	1	6.41426e-06	182.46	115.29	110070000	0.77952	1.0035	1.2409	0.87585	1.1403	0.65725	1.06942	0.9852	1.70337	0.78335	0.950209	0.68734	0.967705	0.939675	1.02981	0.949553	0.476246	-0.108372	0.915691	-0.0205252
176	Spata5 K307		0.996647	A0A0A0MQ80;Q3UMC0;A0A0G2JFY0	Spata5	Spermatogenesis-associated protein 5	306;307;307	1	1.15055e-44	187.06	182.08	216740000	1.0246	1.0191	0.86365	1.2348	1.5917	0.96699	1.02574	0.94681	0.984349	1.1358	1.25865	0.75846	1.00504	1.02185	1.0183	1.11681	0.357518	0.129549	0.935699	0.00863037
177	Spata5 K374		1	A0A0A0MQ80;Q3UMC0;A0A0G2JFY0	Spata5	Spermatogenesis-associated protein 5	373;374;374	1	0.00579541	62.303	62.303	2764000				0.93401						1.0898			1.0898	0.93401	1.0898	0.93401
178	Spata5 K700		1	A0A0A0MQ80;Q3UMC0;A0A0G2JFY0	Spata5	Spermatogenesis-associated protein 5	699;700;700	1	5.27038e-38	233.37	233.37	198060000	1.1547	1.0435	1.2458	1.0591	1.0593		1.35822	1.2139	1.34795	1.2166	0.948227		1.2166	1.0593	1.21698	1.11248	0.0373544	0.150394	0.0442179	0.271657
179	Spata5 K188		1	A0A0A0MQ80;Q3UMC0;A0A0G2JFY0	Spata5	Spermatogenesis-associated protein 5	187;188;188	1	1.46959e-05	150.36	150.36	72404000			1.1497	1.1675					1.14241	1.2468			1.19461	1.1586	1.19461	1.1586
181	Sos2 K96		1	S4R2C4;A0A0A0MQ87;Q02384;Q62245	Sos2;Sos1	Son of sevenless homolog 2;Son of sevenless homolog 1	96;96;96;96	1	4.2602e-07	143.31	125.89	61175000			0.88351						1.06408				1.06408	0.88351	1.06408	0.88351
182	Pitpnc1 K302		1	A0A0A0MQ88;Q8K4R4	Pitpnc1	Cytoplasmic phosphatidylinositol transfer protein 1	302;325	1	7.65561e-14	145.91	119.08	138670000		1.149	0.98426	0.98184				1.0638	1.16317	0.91315			1.0638	0.98426	1.04671	1.03837	0.571261	0.05035	0.622664	0.0587373
183	Actr5 K561		1	A0A0A0MQ89;Q80US4	Actr5	Actin-related protein 5	561;561	1	0.000564683	112.36	90.909	6047100				1.1684						0.97174			0.97174	1.1684	0.97174	1.1684
184	Actr5 K283		1	A0A0A0MQ89;Q80US4;V9GXE4	Actr5	Actin-related protein 5	283;283;283	1	2.08355e-12	121.77	121.77	59261000	0.85038		0.8696				0.892698		1.17006				1.03138	0.85999	1.03138	0.85999
185	S100a13 K121		1	A0A0A0MQ90;P97352	S100a13	Protein S100-A13	121;59	1	1.23254e-05	147.2	112.95	344650000	0.89609	0.4861	0.58337	0.53713		0.67658	1.40542	0.61483	0.650745	1.0585		0.59698	0.650745	0.58337	0.865295	0.635854	0.0110372	-0.68736	0.295446	-0.298559
186	S100a13 K153		1	A0A0A0MQ90;P97352	S100a13	Protein S100-A13	153;91	1	0.00233409	104.76	43.27	1056200000	0.58359	0.48049	0.4941	0.8368			0.920895	0.52549	0.379622	0.87317			0.69933	0.538845	0.674794	0.598745	0.024299	-0.777141	0.119961	-0.660047
187	S100a13 K113		1	A0A0A0MQ90;P97352	S100a13	Protein S100-A13	113;51	1	2.36672e-40	193.54	193.54	205130000	0.6885	0.51265	0.52411				1.62951	0.63342	0.444484				0.63342	0.52411	0.902473	0.575087	0.02727	-0.811495	0.571927	-0.374707
189	S100a13 K147		1	A0A0A0MQ90;P97352	S100a13	Protein S100-A13	147;85	1	0.00255704	90.15	76.773	150850000	0.82231	0.51665					1.21305	0.53664					0.874844	0.66948	0.874844	0.66948
190	Arhgap12 K622		1	S4R203;S4R248;A0A0A0MQ95;B2RUJ8;S4R221;Q8C0D4	Arhgap12	Rho GTPase-activating protein 12	622;647;652;669;699;694	1	7.22694e-07	144.77	128.1	51219000		1.0161				0.95626		1.0785				0.72419	0.901345	0.98618	0.901345	0.98618
191	Swi5 K109		1	A0A0A0MQ99;Q8K3D3;Q8K3D3-2	Swi5	DNA repair protein SWI5 homolog	109;67;99	1	6.22945e-05	85.469	59.751	85725000		0.79543	1.0475					0.97735	1.20997				1.09366	0.921465	1.09366	0.921465
192	Tuba4a K365		1	A0A0A0MQA5;P68368	Tuba4a	Tubulin alpha-4A chain	365;336	1	1.2837e-11	162.49	153.95	252590000	1.8578	1.8251	1.2329	1.001		1.005	1.28776	1.6875	1.25597	1.0271		0.89281	1.25597	1.2329	1.23023	1.38436	0.104492	0.414453	0.16572	0.264711
193	Tuba4a K401		1	A0A0A0MQA5;P68368;P05213;P05214;P68369;P68373;Q9JJZ2	Tuba4a;Tuba1b;Tuba3a;Tuba1a;Tuba1c;Tuba8	Tubulin alpha-4A chain;Tubulin alpha-1B chain;Tubulin alpha-3 chain;Tubulin alpha-1A chain;Tubulin alpha-1C chain;Tubulin alpha-8 chain	430;401;401;401;401;401;401	1	0.00090181	133.12	75.835	14465000000	1.1113	0.95774	1.0362	0.77499	1.1928	1.1911	1.41689	0.8794	1.04334	0.83455	1.1637	0.74139	0.96137	1.07375	1.01321	1.04402	0.64941	0.0466922	0.914279	-0.0158963
194	Tuba4a K311		1	A0A0A0MQA5;P68368;P05213;P68369;P68373	Tuba4a;Tuba1b;Tuba1a;Tuba1c	Tubulin alpha-4A chain;Tubulin alpha-1B chain;Tubulin alpha-1A chain;Tubulin alpha-1C chain	340;311;311;311;311	1	3.81486e-06	131.37	131.37	805920000	1.2488	0.96165	1.292	0.81876	1.0154	1.1515	1.33572	0.89673	1.16351	0.86949	1.26207	0.80817	1.03012	1.08345	1.05595	1.08135	0.394663	0.0951346	0.703591	0.0509343
195	Tuba4a K394		1	A0A0A0MQA5;P68368;P05213;P05214;P68369;P68373;Q3UX10;Q9JJZ2	Tuba4a;Tuba1b;Tuba3a;Tuba1a;Tuba1c;Tubal3;Tuba8	Tubulin alpha-4A chain;Tubulin alpha-1B chain;Tubulin alpha-3 chain;Tubulin alpha-1A chain;Tubulin alpha-1C chain;Tubulin alpha chain-like 3;Tubulin alpha-8 chain	423;394;394;394;394;394;401;394	1	8.81548e-15	208.84	185.01	21958000000	1.1535	1.1181	1.1966	0.8291	1.1887	1.1039	1.34443	0.98439	0.896781	0.92513	1.1667	0.75009	0.95476	1.1358	1.01125	1.09832	0.185588	0.124603	0.939992	-0.00959712
196	Tuba4a K163		1	A0A0A0MQA5;P68368;P05213;A0A2R8VHF3;P05214;P68369;P68373	Tuba4a;Tuba1b;Tuba3a;Tuba1a;Tuba1c	Tubulin alpha-4A chain;Tubulin alpha-1B chain;Tubulin alpha-3 chain;Tubulin alpha-1A chain;Tubulin alpha-1C chain	192;163;163;163;163;163;163	1	0.0175412	84.568	64.931	392780000	2.0556	1.1283	1.245				2.07374	1.0155	1.26936				1.26936	1.245	1.45287	1.4763	0.197352	0.509952	0.260371	0.472842
197	Tuba4a K370		1	A0A0A0MQA5;P68368;P05213;P05214;P68369;P68373;Q9JJZ2	Tuba4a;Tuba1b;Tuba3a;Tuba1a;Tuba1c;Tuba8	Tubulin alpha-4A chain;Tubulin alpha-1B chain;Tubulin alpha-3 chain;Tubulin alpha-1A chain;Tubulin alpha-1C chain;Tubulin alpha-8 chain	399;370;370;370;370;370;370	1	8.2555e-116	266.42	226.76	3262100000	1.214	1.0907	1.1412	0.86923	1.231	1.0354	1.39636	1.0039	1.06921	0.92041	1.15006	0.78106	1.03655	1.11595	1.0535	1.09692	0.162158	0.123901	0.676654	0.051565
198	Mapt K324		1	B1AQW2;A0A0A0MQC7;A2A5Y6;P10637-4;P10637-6;P10637-3;P10637-5;P10637-2;P10637	Mapt	Microtubule-associated protein;Microtubule-associated protein tau	324;667;683;275;284;275;306;364;667	1	0.00542804	94.692	58.358	142780000	0.82561	1.1028	0.64205	0.79507			0.8992	0.90585	0.824946	1.2786			0.902525	0.81034	0.977149	0.841383	0.183517	-0.276346	0.721553	-0.0547513
199	Mapt K292		1	B1AQW2;A0A0A0MQC7;A2A5Y6;P10637-4;P10637-6;P10637-3;P10637-5;P10637-2;P10637	Mapt	Microtubule-associated protein;Microtubule-associated protein tau	292;635;651;243;252;243;274;332;635	1	0.0014763	104.44	29.828	51001000		0.85961		0.90313	1.1222			0.61423		0.9023	1.03202		0.9023	0.90313	0.849518	0.961647	0.631086	-0.0663035	0.353747	-0.268665
200	Ralgapa2 K345		1	A0A0A0MQD7;A0A2I3BPN8;A3KGS3-2;A3KGS3;F7CGP0	Ralgapa2	Ral GTPase-activating protein subunit alpha-2	345;345;345;345;16	1	5.82536e-06	58.877	58.877	4341200			1.1576						0.831048				0.831048	1.1576	0.831048	1.1576
201	Ralgapa2 K359		1	A0A0A0MQD7;A0A2I3BPN8;A3KGS3-2;A3KGS3;F7CGP0	Ralgapa2	Ral GTPase-activating protein subunit alpha-2	359;359;359;359;30	1	3.43583e-12	84.762	82.113	5397800				1.1327						1.0939			1.0939	1.1327	1.0939	1.1327
202	Ralgapa2 K724		1	A0A0A0MQD7;A0A2I3BPN8;A3KGS3-2;A3KGS3;F7CGP0	Ralgapa2	Ral GTPase-activating protein subunit alpha-2	724;724;724;724;395	1	0.000311077	93.345	82.194	8944400				1.0344						0.91211			0.91211	1.0344	0.91211	1.0344
203	Camsap1 K346		1	A0A0A0MQE5;A2AHC3;A2AHC4;A2AHC3-2	Camsap1	Calmodulin-regulated spectrin-associated protein 1	346;346;366;366	1	0.000661821	122.13	25.738	8377800				1.453						1.1135			1.1135	1.453	1.1135	1.453
204	Camsap1 K976		1	A0A0A0MQE5;A2AHC3;A2AHC4;A2AHC3-2	Camsap1	Calmodulin-regulated spectrin-associated protein 1	976;976;996;996	1	3.43103e-10	126.63	126.63	78436000	0.99061		1.0755				1.13461		1.21822				1.17641	1.03306	1.17641	1.03306
205	Camsap1 K988		1	A0A0A0MQE5;A2AHC3;A2AHC4;A2AHC3-2	Camsap1	Calmodulin-regulated spectrin-associated protein 1	988;988;1008;1008	1	1.76244e-06	134.08	118.32	72168000	0.7501				1.1559	1.1572	0.922254				1.18613	0.80885	0.922254	1.1559	0.97241	1.02107	0.994556	0.00160322	0.751258	-0.0588538
206	Camsap1 K1057		1	A0A0A0MQE5;A2AHC3	Camsap1	Calmodulin-regulated spectrin-associated protein 1	1057;1057	1	0.000209575	151.97	151.97	8047400				1.0475						1.1441			1.1441	1.0475	1.1441	1.0475
207	Arhgap21 K1644		1	B7ZCJ0;A0A0A0MQE8;B7ZCJ1;Q6DFV3	Arhgap21	Rho GTPase-activating protein 21	1644;1648;1654;1643	1	0.00488658	114.28	94.804	580660000		0.71729	1.0119	0.66956	0.61088	0.91971		0.67765	0.945805	0.94167	0.703185	0.88717	0.88717	0.71729	0.831096	0.785868	0.0538533	-0.374562	0.0547692	-0.281844
208	Arhgap21 K1712		1	B7ZCJ0;A0A0A0MQE8;B7ZCJ1;Q6DFV3	Arhgap21	Rho GTPase-activating protein 21	1712;1716;1722;1711	1	0.00284455	88.267	64.691	16836000	0.82966			0.94628			0.973331			0.87735			0.92534	0.88797	0.92534	0.88797
209	Arhgap21 K276		1	B7ZCJ0;A0A0A0MQE8;B7ZCJ1;Q6DFV3;G3UWM5	Arhgap21	Rho GTPase-activating protein 21	276;280;286;275;115	1	3.3889e-08	129.05	118.96	63745000		0.82247	0.76893			0.67728		0.83329	0.84674			0.58308	0.83329	0.76893	0.75437	0.756227	0.0382771	-0.407739	0.135609	-0.427118
210	Otud6b K145		1	A0A0A0MQF5;Q8K2H2	Otud6b	OTU domain-containing protein 6B	145;114	1	0.00610267	72.789	20.666	62499000		1.3015		0.83836				1.0039		0.93344			0.96867	1.06993	0.96867	1.06993
211	Otud6b K29		1	A0A0A0MQF5;Q8K2H2;F6VDQ9	Otud6b	OTU domain-containing protein 6B	60;29;29	1	1.33785e-05	164.68	117.6	38406000		0.90073		1.0895				1.0301		1.0948			1.06245	0.995115	1.06245	0.995115
212	Otud6b K169		1	A0A0A0MQF5;Q8K2H2	Otud6b	OTU domain-containing protein 6B	169;138	1	2.28452e-06	131.32	131.32	55062000		1.4137	1.1725					1.1785	1.34187				1.26018	1.2931	1.26018	1.2931
213	Gapdh K64		1	A0A0A0MQF6;P16858;A0A1D5RLD8;S4R257;S4R1W1;S4R1W8	Gapdh;Gm3839	Glyceraldehyde-3-phosphate dehydrogenase	90;64;64;21;64;24	1	4.95053e-36	246.5	201.01	530630000		0.77139	1.0688	0.81103		0.80051		0.99255	1.2781	0.86185		0.60296	0.9272	0.80577	0.933866	0.862932	0.128652	-0.225414	0.553885	-0.150286
214	Gapdh K111		1	A0A0A0MQF6;P16858;A0A1D5RLD8;S4R257;S4R1W1	Gapdh;Gm3839	Glyceraldehyde-3-phosphate dehydrogenase	137;111;111;68;111	1	0.000123674	140.5	140.5	457030000		1.0407	1.2402	0.42331	1.078	0.96327		1.2703	1.41651	0.82092	1.04154	0.75636	1.04154	1.0407	1.06113	0.949096	0.584802	-0.163543	0.814397	0.0437366
215	Gapdh K217		1	A0A0A0MQF6;P16858;A0A1D5RLD8;S4R257;S4R1W1	Gapdh;Gm3839	Glyceraldehyde-3-phosphate dehydrogenase	243;217;217;174;217	1	1.24577e-06	141.88	121.65	254560000	1.1778	0.98445		1.1361	1.3288		1.36487	1.0267		1.117	1.09232		1.10466	1.15695	1.15022	1.15679	0.108277	0.201925	0.117801	0.193452
216	Gapdh K225		1	A0A0A0MQF6;P16858;A0A1D5RLD8;S4R257;S4R1W1	Gapdh;Gm3839	Glyceraldehyde-3-phosphate dehydrogenase	251;225;225;182;225	1	3.81572e-22	186.17	186.17	26007000000	1.02	0.98382	1.0063	0.93354	1.2792	0.94502	1.46205	0.94772	1.17963	0.96536	1.20035	0.75542	1.0725	0.99506	1.08509	1.02798	0.662863	0.031423	0.554149	0.0861356
217	Gapdh K59		1	A0A0A0MQF6;P16858;A0A1D5RLD8;S4R257;S4R1W1;S4R1W8	Gapdh;Gm3839	Glyceraldehyde-3-phosphate dehydrogenase	85;59;59;16;59;19	1	1.26945e-26	226.09	226.09	28351000				0.88578	1.1369					0.8739	1.17773		1.02582	1.01134	1.02582	1.01134
218	Gapdh K213		1	A0A0A0MQF6;P16858;A0A1D5RLD8;S4R257;S4R1W1	Gapdh;Gm3839	Glyceraldehyde-3-phosphate dehydrogenase	239;213;213;170;213	1	6.72794e-47	205.26	205.26	1437500000	1.2197	1.0313		1.1391	1.3586	0.84328	1.35847	1.0247		1.1684	0.990491	0.57963	1.0247	1.1391	1.02434	1.1184	0.288117	0.143018	0.928802	-0.0197713
219	Gapdh K261		1	A0A0A0MQF6;P16858;A0A1D5RLD8;S4R257;S4R1W1	Gapdh;Gm3839	Glyceraldehyde-3-phosphate dehydrogenase	287;261;261;218;261	1	3.76371e-09	185.96	127.53	333880000	1.3837	1.0042	1.5015	0.81121		0.79557	1.84091	0.99968	1.45134	0.9587		0.7054	0.99968	1.0042	1.19121	1.09924	0.675783	0.0858381	0.520443	0.170601
220	Gapdh K249		0.999999	A0A0A0MQF6;P16858;A0A1D5RLD8;S4R257	Gapdh	Glyceraldehyde-3-phosphate dehydrogenase	275;249;249;206	1	5.56601e-13	201.09	201.09	12838000000	0.83499	1.3441	1.339	0.95045	1.1911	1.1438	1.1956	1.0367	1.18465	0.91159	1.04686	0.79118	1.04178	1.16745	1.02776	1.13391	0.214184	0.160073	0.801168	0.0247994
221	Gapdh K252		1	A0A0A0MQF6;P16858;A0A1D5RLD8;S4R257	Gapdh	Glyceraldehyde-3-phosphate dehydrogenase	278;252;252;209	1	2.24291e-13	207.88	151.45	14656000000	1.0363	1.0591	1.3445	0.87083	1.1551	1.0261	1.39067	0.92649	1.3866	0.86762	1.1915	0.74013	1.05899	1.0477	1.08383	1.08199	0.285617	0.101167	0.648387	0.0751556
222	Gapdh K3		1	A0A0A0MQF6;P16858;A0A1D5RLD8;S4R1N5;S4R1W1	Gapdh;Gm3839	Glyceraldehyde-3-phosphate dehydrogenase	29;3;3;3;3	1	0.00206198	72.607	64.96	22728000				0.73698						0.6611			0.6611	0.73698	0.6611	0.73698
223	Gapdh K137		1	A0A0A0MQF6;P16858;A0A1D5RLD8;S4R257;S4R1W1	Gapdh;Gm3839	Glyceraldehyde-3-phosphate dehydrogenase	163;137;137;94;137	1	1.34975e-75	197.1	179.74	28698000000	1.0014	1.0717	0.92218	0.88092	1.145	1.0817	1.374	0.9771	1.02022	0.8848	1.05748	0.73575	0.99866	1.03655	1.00823	1.01715	0.768705	0.0184618	0.912082	-0.0141344
224	Gapdh K143		1	A0A0A0MQF6;P16858;A0A1D5RLD8;S4R257;V9GXA7	Gapdh;Gm15294	Glyceraldehyde-3-phosphate dehydrogenase	169;143;143;100;13	1	7.35993e-271	365.93	365.93	2001700000	0.81037	1.2764	1.1153	0.98616	1.1727	1.1098	1.17577	1.1298	1.12614	1.2392	1.16095	0.74527	1.14538	1.11255	1.09619	1.07845	0.359911	0.0943654	0.346953	0.113601
225	Gapdh K192		1	A0A0A0MQF6;P16858;A0A1D5RLD8;S4R257;V9GXA7;S4R1W1	Gapdh;Gm15294;Gm3839	Glyceraldehyde-3-phosphate dehydrogenase	218;192;192;149;62;192	1	1.927e-10	194.06	154.06	25127000000	0.95089	1.037	0.95846	1.0905	1.0882	1.0564	1.14026	0.94088	1.28429	1.0388	0.876117	0.86349	0.98984	1.0467	1.02397	1.03024	0.30693	0.0407743	0.844088	0.0191311
226	Gapdh K184		1	A0A0A0MQF6;P16858;A0A1D5RLD8;S4R257;S4R1W1	Gapdh;Gm3839	Glyceraldehyde-3-phosphate dehydrogenase	210;184;184;141;184	1	2.65141e-277	334.55	334.55	169740000			1.1007						1.39733				1.39733	1.1007	1.39733	1.1007
227	Srebf1 K303		1	A0A0A0MQK3;F6XZS9;Q9WTN3-3;Q9WTN3;Q9WTN3-4;Q9WTN3-2	Srebf1	Sterol regulatory element-binding protein 1;Processed sterol regulatory element-binding protein 1	303;269;303;327;261;285	1	0.00803884	55.754	46.432	24467000				0.9623						0.76704			0.76704	0.9623	0.76704	0.9623
228	Srebf1 K82		1	A0A0A0MQK3;F6XZS9;Q9WTN3-3;Q9WTN3	Srebf1	Sterol regulatory element-binding protein 1;Processed sterol regulatory element-binding protein 1	82;53;82;106	1	3.3695e-80	193	176.8	447060000	1.7106	1.2049	1.1768	0.83999		1.1623	1.53856	1.2323	1.37981	1.3198		0.98748	1.3198	1.1768	1.29159	1.21892	0.200658	0.248742	0.0293719	0.353908
229	Eif5a K121		1	A0A0A0MQM0;P63242;J3QPS8	Eif5a	Eukaryotic translation initiation factor 5A;Eukaryotic translation initiation factor 5A-1	121;121;43	1	2.44528e-15	151.44	132.05	18723000	1.0876	1.3174					1.58748	1.0527					1.32009	1.2025	1.32009	1.2025
230	Eif5a K39		1	A0A0A0MQM0;P63242;Q8BGY2	Eif5a;Eif5a2	Eukaryotic translation initiation factor 5A;Eukaryotic translation initiation factor 5A-1;Eukaryotic translation initiation factor 5A-2	39;39;39	1	0.00872933	44.925	44.925	34743000					1.3354						1.46069		1.46069	1.3354	1.46069	1.3354
231	Eif5a K47		1	A0A0A0MQM0;P63242;Q8BGY2	Eif5a;Eif5a2	Eukaryotic translation initiation factor 5A;Eukaryotic translation initiation factor 5A-1;Eukaryotic translation initiation factor 5A-2	47;47;47	1;2	8.54108e-09	179.95	130.79	25123000000	0.834	0.88517	1.1955	0.85917	0.69747	0.97694	1.20575	0.83037	1.3325	1.0298	0.791578	0.72296	0.930085	0.87217	0.985492	0.908042	0.192665	-0.15878	0.706503	-0.057826
232	Eif5a K50		1	A0A0A0MQM0;P63242;Q8BGY2	Eif5a;Eif5a2	Eukaryotic translation initiation factor 5A;Eukaryotic translation initiation factor 5A-1;Eukaryotic translation initiation factor 5A-2	50;50;50	2	8.54108e-09	132.44	114.64	121360000	0.9262		0.81496	0.58219			1.27856		1.38794	0.74284			1.27856	0.81496	1.13645	0.77445	0.186318	-0.395414	0.684875	0.132864
233	Eif5a K34		1	A0A0A0MQM0;P63242;Q8BGY2	Eif5a;Eif5a2	Eukaryotic translation initiation factor 5A;Eukaryotic translation initiation factor 5A-1;Eukaryotic translation initiation factor 5A-2	34;34;34	1	4.47009e-17	204.86	204.86	5050100000	1.2162	1.1566	1.452	0.89772	1.1777	0.9628	1.44695	1.0622	1.0644	0.92137	1.17503	0.7979	1.0633	1.16715	1.07797	1.14384	0.14414	0.175988	0.519424	0.0831561
234	Eif5a K68		1	A0A0A0MQM0;P63242;Q8BGY2	Eif5a;Eif5a2	Eukaryotic translation initiation factor 5A;Eukaryotic translation initiation factor 5A-1;Eukaryotic translation initiation factor 5A-2	68;68;68	1	8.57652e-21	169.28	155.87	249760000	1.3114	1.1451			1.2427	0.90738	1.69794	1.1143			1.1412	0.71811	1.12775	1.1939	1.16789	1.15165	0.203438	0.18996	0.57709	0.158188
235	Eif5a K85		1	A0A0A0MQM0;P63242;Q8BGY2	Eif5a;Eif5a2	Eukaryotic translation initiation factor 5A;Eukaryotic translation initiation factor 5A-1;Eukaryotic translation initiation factor 5A-2	85;85;85	1	3.4031e-59	222.06	210.11	4347200000	1.0318	1.2099	1.2112	0.99876	1.166	1.0084	1.14832	1.0788	1.05781	0.97603	1.06105	0.80819	1.05943	1.0989	1.0217	1.10434	0.0521467	0.138056	0.772084	0.0222146
236	Eif5a K67		1	A0A0A0MQM0;P63242;Q8BGY2	Eif5a;Eif5a2	Eukaryotic translation initiation factor 5A;Eukaryotic translation initiation factor 5A-1;Eukaryotic translation initiation factor 5A-2	67;67;67	1	1.53853e-35	230.41	214.82	7184000000	1.135	1.2154	1.1901	0.84731	1.1998	1.0378	1.26312	1.1194	1.09995	0.90584	1.21033	0.96416	1.10968	1.16255	1.0938	1.10424	0.166671	0.132082	0.175408	0.119539
237	Ttc28 K2152		1	A0A0A0MQN9;Q80XJ3	Ttc28	Tetratricopeptide repeat protein 28	2152;2121	1	3.04887e-35	136.34	136.34	20350000				0.69095						0.78358			0.78358	0.69095	0.78358	0.69095
238	Ttc28 K1776		1	A0A0A0MQN9;Q80XJ3	Ttc28	Tetratricopeptide repeat protein 28	1776;1745	1	5.52071e-05	111.79	90.243	11273000			0.72654						1.12264				1.12264	0.72654	1.12264	0.72654
239	Fmo1 K183		0.999982	D3Z0T2;A0A0A6YVP9;Q3UNX7;P50285	Fmo1	Dimethylaniline monooxygenase [N-oxide-forming] 1	183;183;183;183	1	0.00509562	65.347	65.347	26441000						0.97351						0.74978	0.74978	0.97351	0.74978	0.97351
240	Tmco1 K198		1	A0A0A6YVS2;Q921L3	Tmco1	Transmembrane and coiled-coil domain-containing protein 1	198;186	1	1.31241e-30	198.32	198.32	81572000		0.88243		1.162		1.1462		0.96556		1.1065		0.93134	0.96556	1.1462	1.00113	1.06354	0.60874	0.0776742	0.977655	-0.00239296
241	Adrm1 K30		1	Q9JKV1;A0A0A6YVU8;D3YUD8	Adrm1;Gm9774	Proteasomal ubiquitin receptor ADRM1	30;30;30	1	0.0210699	107.29	54.658	75576000		1.692			1.0842			0.96589			1.06289		1.01439	1.3881	1.01439	1.3881
242	Adrm1 K397		0.998986	Q9JKV1;A0A0A6YVU8;D3YUD8	Adrm1;Gm9774	Proteasomal ubiquitin receptor ADRM1	397;397;299	1	1.29276e-11	174.87	170.72	241540000		0.85905		0.91752		0.92198		0.98519		1.0461		0.89136	0.98519	0.91752	0.974217	0.899517	0.0429704	-0.153522	0.606229	-0.0408084
243	Adrm1 K21		1	Q9JKV1;A0A0A6YVU8;D3YUD8	Adrm1;Gm9774	Proteasomal ubiquitin receptor ADRM1	21;21;21	1	3.5013e-07	157.97	132.45	660530000	1.3668	0.83563	0.91319	0.87601	1.2287	1.1111	1.54595	0.9138	1.08369	0.84403	1.19908	0.93615	1.00992	1.01215	1.08712	1.05524	0.671549	0.0531443	0.525231	0.0894191
244	Adrm1 K42		1	Q9JKV1;A0A0A6YVU8;D3YUD8	Adrm1;Gm9774	Proteasomal ubiquitin receptor ADRM1	42;42;42	1	0.000212858	158.07	65.471	532310000	1.3709			1.1065	0.83177	0.89637	1.41527			0.92571	0.757978	0.77519	0.85045	1.00144	0.968536	1.05139	0.802227	0.0443874	0.681856	-0.0943609
245	Adrm1 K83		1	Q9JKV1;A0A0A6YVU8;D3YUD8	Adrm1;Gm9774	Proteasomal ubiquitin receptor ADRM1	83;83;83	1	1.13161e-31	176.91	176.91	82580000	1.1398		1.2865		1.2137		1.41395		1.17654		0.898715		1.17654	1.2137	1.16307	1.21333	0.0315426	0.277215	0.415514	0.193405
246	Ildr2 K319		1	A0A0A6YY19;A0A0A6YWD2;A0A0A6YVY9;A0A0A6YXV2;A0A0A6YY76;Q9CR59;B5TVM2	Ildr2;Gadd45gip1	Growth arrest and DNA damage-inducible proteins-interacting protein 1;Immunoglobulin-like domain-containing receptor 2	319;192;211;260;300;150;319	1	0.0177343	124.83	35.285	86341000		0.98965		0.81817		0.80754		1.0017		0.78773		0.77013	0.78773	0.81817	0.853187	0.871787	0.163949	-0.204311	0.187118	-0.239534
247	Lin9 K99		1	A0A0A6YVZ7;Q8C735;A0A0A6YWF7;A0A0A6YWD3;Q8C735-3;Q8C735-2	Lin9	Protein lin-9 homolog	115;99;99;75;99;99	1	1.67357e-14	205.59	149.04	37811000		0.91733	0.74643	0.94537				0.92465	0.890155	1.0926			0.92465	0.91733	0.969135	0.86971	0.190125	-0.209152	0.630601	-0.0510424
248	Lin9 K89		1	A0A0A6YVZ7;Q8C735;A0A0A6YWF7;Q8C735-3;Q8C735-2	Lin9	Protein lin-9 homolog	105;89;89;89;89	1	2.02262e-16	155.03	140.34	244380000	1.1221	1.1875	1.2374	0.83849	1.0692		1.32968	1.1045	1.51881	1.014	1.28689		1.28689	1.1221	1.25078	1.09094	0.315908	0.112768	0.0398201	0.308271
249	Enah K437		1	A0A0A6YXC8;E9QKR1;A0A0A6YW06;J3QNM3;E9QKQ9;E9QLZ9;Q03173-6;Q03173-3;Q03173-4;Q03173-5;Q03173;Q03173-2	Enah	Protein enabled homolog	437;454;698;702;702;717;420;454;696;700;715;303	1	5.46621e-49	170.5	170.5	396760000	0.85287	1.4177	0.81162	1.2417		0.99708	0.769704	1.1747	1.17745	1.0809		0.9088	1.0809	0.99708	1.02231	1.06419	0.73487	0.0561848	0.918715	0.0129215
250	Enah K69		1	A0A0A6YXC8;E9QKR1;A0A0A6YW06;J3QNM3;E9QKQ9;E9QLZ9;Q03173-6;Q03173-3;Q03173-4;Q03173-5;Q03173	Enah	Protein enabled homolog	89;69;69;69;69;69;69;69;69;69;69	1	9.13914e-06	103.39	103.39	37260000		1.4672		1.0429				1.4926		1.0712			1.2819	1.25505	1.2819	1.25505
251	Enah K424		1	A0A0A6YXC8;E9QKR1;A0A0A6YW06;J3QNM3;E9QKQ9;E9QLZ9;Q03173-6;Q03173-3;Q03173-4;Q03173-5;Q03173;Q03173-2	Enah	Protein enabled homolog	424;441;685;689;689;704;407;441;683;687;702;290	1	1.4534e-52	187.86	187.86	97598000	1.1038	1.4035					1.0384	1.3305					1.18445	1.25365	1.18445	1.25365
252	Enah K415		1	A0A0A6YXC8;E9QKR1;A0A0A6YW06;J3QNM3;E9QKQ9;E9QLZ9;Q03173-6;Q03173-3;Q03173-4;Q03173-5;Q03173;Q03173-2	Enah	Protein enabled homolog	415;432;676;680;680;695;398;432;674;678;693;281	1	4.6255e-140	316.76	316.76	14486000000	1.0557	0.73432	0.92699	0.56442	1.4054	0.95295	1.33429	0.66194	1.13207	0.81928	1.8984	0.87664	1.00435	0.93997	1.12044	0.939963	0.461042	-0.146733	0.75249	0.0745126
253	Enah K381		1	A0A0A6YXC8;E9QKR1;A0A0A6YW06;J3QNM3;E9QKQ9;E9QLZ9;Q03173-6;Q03173-3;Q03173-4;Q03173-5;Q03173;Q03173-2	Enah	Protein enabled homolog	381;398;642;646;646;661;364;398;640;644;659;247	1	4.65876e-44	155.97	155.97	34973000		1.4736	0.93554		1.0084			1.1448	1.04698		0.990982		1.04698	1.0084	1.06092	1.13918	0.516614	0.158428	0.305717	0.0827525
254	Usp4 K167		1	A0A0A6YW28;P35123;A0A0A6YVY7	Usp4	Ubiquitin carboxyl-terminal hydrolase;Ubiquitin carboxyl-terminal hydrolase 4	167;167;167	1	1.36778e-23	215.06	182.17	937440000	1.3835	0.87542	1.1035	0.98491	0.94185	0.99275	1.11876	0.93078	1.54669	0.99912	0.958865	0.82453	0.978992	0.98883	1.06312	1.04699	0.620824	0.049932	0.670715	0.0578948
255	Usp4 K789		1	A0A0A6YW28;P35123;A0A0A6YWM7;A0A0A6YW63	Usp4	Ubiquitin carboxyl-terminal hydrolase;Ubiquitin carboxyl-terminal hydrolase 4	789;836;369;165	1	1.75094e-12	178.81	166.95	27309000		0.98769		0.87014		1.2829		0.96575		0.9781		0.71523	0.96575	0.98769	0.88636	1.04691	0.802623	0.0469528	0.329538	-0.188582
256	Usp4 K722		1	A0A0A6YW28;P35123;A0A0A6YWM7;A0A0A6YW63	Usp4	Ubiquitin carboxyl-terminal hydrolase;Ubiquitin carboxyl-terminal hydrolase 4	722;769;302;98	1	0.000915195	91.584	71.28	18913000	0.43304						0.548817						0.548817	0.43304	0.548817	0.43304
257	Usp4 K778		1	A0A0A6YW28;P35123;A0A0A6YWM7;A0A0A6YW63	Usp4	Ubiquitin carboxyl-terminal hydrolase;Ubiquitin carboxyl-terminal hydrolase 4	778;825;358;154	1	0.00364037	77.923	19.561	52691000		1.2057	1.0537			1.1912		1.0574	0.973141			0.77114	0.973141	1.1912	0.933894	1.1502	0.0849382	0.19925	0.500227	-0.111231
258	Usp4 K683		1	A0A0A6YW28;P35123;A0A0A6YWM7;A0A0A6YW63	Usp4	Ubiquitin carboxyl-terminal hydrolase;Ubiquitin carboxyl-terminal hydrolase 4	683;730;258;59	1	0.00182946	154.01	32.721	78836000			0.98035	0.97132	1.226				1.25211	1.0253	1.14689		1.14689	0.98035	1.14144	1.05922	0.567747	0.0744488	0.15552	0.186048
259	Map4k4 K1261		1	E9PVG7;A0A0A6YW53;A0A0A6YWR8;F8VPL5;B7ZNR9;B2RUE8;A0A0A6YWM8;B9EKN8;G3X9G2;Q5SXG3;Q5SXG1;E9PUL9;E0CY98;E0CXD6;E0CZD7;Q9JM52-3;E0CZF8;B2RQ80;P83510-2;Q9JM52-2;Q9JM52;P83510;F7AMS7	Map4k4;Tnik;Mink1	Misshapen-like kinase 1;Traf2 and NCK-interacting protein kinase	1261;1261;1207;1211;1181;1194;1245;1325;1317;1310;1307;1304;1278;1270;1249;1318;1241;1333;1262;1273;1281;1296;1171	1	0.00139315	98.04	59.264	19208000		1.0456						0.81356					0.81356	1.0456	0.81356	1.0456
260	Map4k4 K618		1	E9PVG7;A0A0A6YW53;A0A0A6YWR8;P97820;A0A0A6YXE5;A0A0A6YVR7	Map4k4	Mitogen-activated protein kinase kinase kinase kinase 4	618;618;564;563;129;126	1	2.77866e-10	128.06	124.82	99766000				1.0413	1.6245					1.1335	1.32561		1.22955	1.3329	1.22955	1.3329
261	Map4k4 K716		1	E9PVG7;A0A0A6YW53;A0A0A6YWR8;P97820;F8VPL5;B7ZNR9;B2RUE8;A0A0A6YWM8;A0A0A6YXE5;A0A0A6YWJ2	Map4k4	Mitogen-activated protein kinase kinase kinase kinase 4	716;716;662;661;669;639;585;639;227;74	1	0.0190921	121.99	48.049	277140000			0.80873			1.0968			0.985416			1.0088	0.997108	0.952765	0.997108	0.952765
262	Mapkap1 K114		1	A0A0A6YW60;Q8BKH7-2;Q8BKH7	Mapkap1	Target of rapamycin complex 2 subunit MAPKAP1	114;114;114	1	3.17384e-05	157.78	79.665	16624000		0.67345		0.92974	0.79127			0.7268		0.84483	0.926526		0.84483	0.79127	0.832719	0.798153	0.128383	-0.337739	0.117238	-0.271244
263	Larp1b K80		1	Q3TQS1;A0A0A6YWC2;F6U5V1	Larp1b		80;127;333	1	0.00221095	59.248	47.271	3022200				0.95464						0.55533			0.55533	0.95464	0.55533	0.95464
264	Aif1l K48		1	A0A0A6YWH2;Q9EQX4	Aif1l	Allograft inflammatory factor 1-like	48;48	1	6.92851e-10	153.95	130.71	9072700					0.80669						1.02499		1.02499	0.80669	1.02499	0.80669
265	Rab3gap2 K545		1	A0A0A6YWM5;E9QKE4;Q8BMG7	Rab3gap2	Rab3 GTPase-activating protein non-catalytic subunit	545;545;544	1	3.31428e-05	99.566	99.566	9698100			0.94522						1.08246				1.08246	0.94522	1.08246	0.94522
266	Rab3gap2 K34		1	A0A0A6YWM5;E9QKE4;Q8BMG7	Rab3gap2	Rab3 GTPase-activating protein non-catalytic subunit	34;34;34	1	0.000795305	109.86	62.796	13441000				0.84073						0.87103			0.87103	0.84073	0.87103	0.84073
267	Rab3gap2 K912		1	A0A0A6YWM5;E9QKE4;Q8BMG7	Rab3gap2	Rab3 GTPase-activating protein non-catalytic subunit	912;912;911	1	0.00564151	41.689	41.689	20501000	1.8691						1.44082						1.44082	1.8691	1.44082	1.8691
268	Rab3gap2 K445		1	A0A0A6YWM5;E9QKE4;Q8BMG7	Rab3gap2	Rab3 GTPase-activating protein non-catalytic subunit	445;445;444	1	8.60793e-92	268.93	268.93	1172500000	0.87422	1.0617	0.71941	1.2301	1.0063	1.0638	1.10629	0.88309	0.887233	1.1964	0.723798	0.77624	0.885161	1.034	0.928842	0.992588	0.78963	-0.0309344	0.311691	-0.129886
270	Ifrd2 K87		1	A0A0A6YWV7;Q9D8U0	Ifrd2		87;87	1	1.68848e-06	139.43	120.12	44166000		1.7854		0.70242	1.0025			1.7775		0.84297	0.821693		0.84297	1.0025	1.14739	1.16344	0.805295	0.110085	0.809797	0.100025
271	Usp19 K469		0.999401	E9Q9M5;A0A0A6YWX1;J3KMM1;Q3UJD6-2;Q3UJD6;A0A0A6YWN9	Usp19	Ubiquitin carboxyl-terminal hydrolase;Ubiquitin carboxyl-terminal hydrolase 19	445;468;470;469;469;100	1	0.00184278	106.6	62.204	274790000			1.0529	0.85294	1.1795	0.88036			1.31711	0.98748	1.37107	0.93226	1.15229	0.96663	1.15198	0.991425	0.834114	-0.0251936	0.286674	0.183324
272	Usp19 K272		1	E9Q9M5;A0A0A6YWX1;J3KMM1;Q3UJD6-2;Q3UJD6;A0A0A6YXT9	Usp19	Ubiquitin carboxyl-terminal hydrolase;Ubiquitin carboxyl-terminal hydrolase 19	272;273;273;272;272;88	1	2.81006e-30	213.59	174.81	71031000			0.84944						1.03538				1.03538	0.84944	1.03538	0.84944
273	Tbc1d8 K139		1	A0A0A6YWY1;Q9Z1A9	Tbc1d8	TBC1 domain family member 8	139;139	1	0.0022412	85.958	77.377	2353900				0.92929						0.9207			0.9207	0.92929	0.9207	0.92929
274	Kctd3 K511		1	A0A0A6YX69;A0A0A6YX67;Q8BFX3	Kctd3	BTB/POZ domain-containing protein KCTD3	56;511;511	1	0.00470164	83.948	74.989	8107300				1.1209	1.042					1.0189	1.17904		1.09897	1.08145	1.09897	1.08145
275	Prkar2a K278		1	A0A0A6YX73;Q8K1M3;P12367;A0A0A6YY28	Prkar2a	cAMP-dependent protein kinase type II-alpha regulatory subunit	278;278;277;178	1	1.56729e-05	141.95	128.6	157140000	1.4983	0.81908	0.94045	0.7237		1.1265	1.63119	0.82484	0.998702	0.89708		0.69246	0.89708	0.94045	1.00885	1.02161	0.928484	-0.0175726	0.814689	-0.0521307
276	Rhoa K162		1	A0A0A6YXF6;Q9QUI0	Rhoa	Transforming protein RhoA	162;162	1	1.85916e-38	236.34	222.12	2999900000	0.95472	1.3031	1.1751	0.90692	1.2245	1.1302	1.21177	1.0266	0.842105	0.94642	0.953834	0.83742	0.950127	1.15265	0.969691	1.11576	0.143919	0.14595	0.519945	-0.0560921
277	Stx6 K77		1	A0A0A6YXG0;Q9JKK1-2;Q9JKK1	Stx6	Syntaxin-6	77;77;77	1	0.000776828	100.55	84.675	9397600	1.4194						1.01583						1.01583	1.4194	1.01583	1.4194
278	Mast4 K2404		1	E9PWX8;A0A0A6YXG1;E9QPR4;A0A668KMA1;Q811L6	Mast4	Microtubule-associated serine/threonine-protein kinase 4	2404;2409;2419;2422;2596	1	9.56485e-14	164.65	134.04	39304000	0.9695	0.90049	0.88734	0.93317			1.30073	0.64454	1.06684	0.98938			1.02811	0.91683	1.00037	0.922625	0.0262232	-0.117034	0.849523	-0.0441004
279	Osbpl9 K671		1	F6UHR6;E9PXZ2;A0A0A6YXH3;A2A8Z1;Q5FWX7;E9Q6C1;A2A8Z1-2	Osbpl9	Oxysterol-binding protein;Oxysterol-binding protein-related protein 9	671;675;698;688;578;608;591	1	0.00843957	51.979	30.233	5346800				0.89845						1.4203			1.4203	0.89845	1.4203	0.89845
280	Osbpl9 K598		1	F6UHR6;E9PXZ2;A0A0A6YXH3;A2A8Z1;Q5FWX7;E9Q6C1;A2A8Z1-2	Osbpl9	Oxysterol-binding protein;Oxysterol-binding protein-related protein 9	598;602;625;615;505;535;518	1	1.44401e-75	283.82	261.29	369160000	1.127		1.111	1.3014		0.86601	1.31601		1.1518	1.1529		0.77502	1.15235	1.119	1.09893	1.10135	0.383569	0.124217	0.555401	0.109408
281	Osbpl9 K628		1	F6UHR6;E9PXZ2;A0A0A6YXH3;A2A8Z1;Q5FWX7;E9Q6C1;A2A8Z1-2	Osbpl9	Oxysterol-binding protein;Oxysterol-binding protein-related protein 9	628;632;655;645;535;565;548	1	3.55468e-170	352.15	352.15	256500000	1.2947	0.94889	1.0453	1.1355	1.0166		1.47988	1.0529	1.47132	1.2021	1.01639		1.2021	1.0453	1.24452	1.0882	0.213797	0.113585	0.0612435	0.297196
282	Lrba K1240		1	A0A1D5RM41;A0A0A6YXX3;A0A0A6YXL6;E9Q3Y4;Q9ESE1-3;Q9ESE1-2;Q9ESE1	Lrba	Lipopolysaccharide-responsive and beige-like anchor protein	1240;1240;1240;1240;1240;1240;1240	1	3.19384e-31	204.18	185.44	130500000	0.65155	0.7716		0.84423	0.87893	0.82397	1.11383	0.7246		0.88488	0.925241	0.72614	0.88488	0.82397	0.874939	0.794056	0.0109109	-0.340387	0.143693	-0.211887
283	Lrba K195		1	A0A1D5RM41;A0A0A6YXX3;A0A0A6YXL6;E9Q3Y4;Q9ESE1-3;Q9ESE1-2;Q9ESE1	Lrba	Lipopolysaccharide-responsive and beige-like anchor protein	195;195;195;195;195;195;195	1	0.000784107	80.763	80.763	17135000		0.66266	1.167					0.75859	1.33131				1.04495	0.91483	1.04495	0.91483
284	Cryz K6		1	A0A0A6YXR4;P47199;V9GXY8;D3YWU6;D3Z4Q4;D3Z2X0;D3YUG9;A0A0G2JFU5	Cryz	Quinone oxidoreductase	6;6;6;6;6;6;6;6	1	0.000436907	134.08	99.911	278070000		0.86121	0.81648	1.1537		0.83484		0.91747	1.04093	1.0332		0.72755	0.975335	0.848025	0.929787	0.916558	0.314708	-0.140558	0.394529	-0.119539
285	Cryz K208		1	A0A0A6YXR4;P47199;A0A0A6YVS7;V9GXY8	Cryz	Quinone oxidoreductase	208;208;77;208	1	0.000654318	115.71	62.998	93543000		1.1153	0.79983	1.5488	1.1884			0.93532	0.898553	0.91656	1.43427		0.92594	1.15185	1.04618	1.16308	0.428829	0.178842	0.838491	0.0359558
286	Cryz K216		1	A0A0A6YXR4;P47199;A0A0A6YVS7	Cryz	Quinone oxidoreductase	216;216;85	1	0.00876432	78.334	45.494	6311300	0.90008						1.079						1.079	0.90008	1.079	0.90008
287	Mrpl30 K87		1	A0A0A6YXW4;Q9D7N6	Mrpl30	39S ribosomal protein L30, mitochondrial	87;87	1	0.000455101	103.82	41.624	22797000				0.75654						0.95001			0.95001	0.75654	0.95001	0.75654
288	Mrpl30 K44		1	A0A0A6YXW4;Q9D7N6	Mrpl30	39S ribosomal protein L30, mitochondrial	44;44	1	4.75196e-06	117	117	319710000	1.2342	0.82914	0.99428	1.0218			1.68418	0.90759	1.05268	1.0023			1.02749	1.00804	1.16169	1.01985	0.91248	0.0140252	0.448599	0.172384
289	Mrpl30 K65		1	A0A0A6YXW4;Q9D7N6	Mrpl30	39S ribosomal protein L30, mitochondrial	65;65	1	2.16575e-06	102.08	97.842	117730000	1.109	1.2021		0.76554			1.68623	0.9659		0.69145			0.9659	1.109	1.11453	1.02555	0.96549	0.00978865	0.892895	0.0571471
290	Snw1 K170		1	A0A0B4J1E2;Q9CSN1	Snw1	SNW domain-containing protein 1	170;170	1	6.58841e-10	160.77	117.13	2528200000	1.0408	1.1617	0.86713	0.86341	1.6987	0.9704	1.3928	1.0361	1.23928	0.90121	1.92697	0.94471	1.13769	1.0056	1.24018	1.10036	0.547356	0.0962418	0.184718	0.25881
291	Snw1 K115		1	A0A0B4J1E2;Q9CSN1	Snw1	SNW domain-containing protein 1	115;115	1	2.41478e-23	218.18	197.1	563950000	1.343	1.2609	1.1138	1.0395	1.461	0.92059	1.5154	1.1518	1.59885	1.0853	1.65648	1.1454	1.3336	1.18735	1.35887	1.1898	0.069505	0.233147	0.0135854	0.420449
292	Snw1 K531		1	A0A0B4J1E2;Q9CSN1	Snw1	SNW domain-containing protein 1	531;531	1	0.00076902	171.73	171.73	68252000		1.61						1.1821					1.1821	1.61	1.1821	1.61
293	Snw1 K323		0.999994	A0A0B4J1E2;Q9CSN1	Snw1	SNW domain-containing protein 1	323;323	1	0.00966547	66.299	48.074	95410000	0.96249			0.72887	1.2643	1.4233	1.39651			0.76724	1.1718	1.0892	1.1305	1.11339	1.10619	1.09474	0.722477	0.0840389	0.577784	0.112892
294	Snw1 K476		1	A0A0B4J1E2;Q9CSN1	Snw1	SNW domain-containing protein 1	476;476	1	0.000309248	113.63	106.5	1439400000	1.449	1.1956	0.88036	0.78479	1.3612	0.84033	1.43388	1.0854	1.24797	1.0261	2.18517	0.84948	1.16669	1.03798	1.30467	1.08521	0.649849	0.0755406	0.164673	0.314551
295	Snw1 K97		1	A0A0B4J1E2;Q9CSN1	Snw1	SNW domain-containing protein 1	97;97	1	0.0071269	105.14	32.997	193200000				0.72282	1.3371	0.93911				0.82184	1.43945	0.76328	0.82184	0.93911	1.00819	0.999677	0.872866	-0.0466061	0.880727	-0.0490897
296	Snw1 K344		1	A0A0B4J1E2;Q9CSN1	Snw1	SNW domain-containing protein 1	344;344	1	0.00293781	64.121	64.121	15150000				1.1671	1.2441					0.7469	1.26216		1.00453	1.2056	1.00453	1.2056
297	Snw1 K153		1	A0A0B4J1E2;Q9CSN1	Snw1	SNW domain-containing protein 1	153;153	1	2.29889e-05	153.97	128.41	133450000	1.0527		1.341		1.794	0.9566	1.64214		2.38317		1.75725	0.9274	1.6997	1.19685	1.67749	1.28608	0.213197	0.319143	0.100131	0.668261
298	Kpna4 K47		1	O35343;A0A0B4J1E7;D3YTN1	Kpna4	Importin subunit alpha-3	47;149;23	1	0.00686718	111.65	55.526	471850000	1.2491	1.0379	1.0475	0.90671	1.1488	0.7236	1.60457	1.0245	1.48078	1.0491	1.18001	0.67725	1.11456	1.0427	1.16937	1.01893	0.96262	0.00560196	0.388126	0.171529
299	Elf2 K264		1	A0A0B4J1G5;Q9JHC9-3;Q9JHC9-4;Q9JHC9-2;Q9JHC9	Elf2	ETS-related transcription factor Elf-2	264;281;293;341;353	1	0.00725399	139.68	74.922	61752000		1.1812		0.96262	1.0052			1.1213		0.97763	1.11871		1.11871	1.0052	1.07255	1.04967	0.54862	0.064258	0.272254	0.0981212
300	Elf2 K214		1	A0A0B4J1G5;Q9JHC9-3;Q9JHC9-4;Q9JHC9-2;Q9JHC9	Elf2	ETS-related transcription factor Elf-2	214;231;243;291;303	1	0.000579523	45.011	44.258	2436700					1.149						1.02462		1.02462	1.149	1.02462	1.149
301	Elf2 K444		1	A0A0B4J1G5;Q9JHC9-3;Q9JHC9-4;Q9JHC9-2;Q9JHC9	Elf2	ETS-related transcription factor Elf-2	444;461;473;521;533	1	2.87112e-13	185.77	171.65	25222000			0.85849	1.2453					1.22127	1.117			1.16913	1.0519	1.16913	1.0519
302	N6amt2 K98		1	A0A0D2X7Z2;Q9CY45	N6amt2	Protein-lysine N-methyltransferase N6amt2	98;88	1	0.000187535	110.84	87.325	9984500				0.78667						0.73625			0.73625	0.78667	0.73625	0.78667
303	N6amt2 K197		1	A0A0D2X7Z2;Q9CY45	N6amt2	Protein-lysine N-methyltransferase N6amt2	197;187	1	0.00208563	67.93	64.98	158310000			1.3741	0.9937	0.97914				1.10368	1.032	1.03418		1.03418	0.9937	1.05662	1.11565	0.473689	0.139652	0.131607	0.0787504
304	A0A0F6AIX5 K72		1	A0A0F6AIX5;Q8BVA5;A0A1W2P6J8;A0A1W2P6L7;A0A0F6AIX6;A0A1W2P7C8;Q8BVA5-2		UPF0554 protein C2orf43 homolog	72;72;72;72;72;72;72	1	0.00195242	85.731	80.219	3358900				1.0121						1.0909			1.0909	1.0121	1.0909	1.0121
305	A0A0G2JDC3 K296		1	A0A0G2JDC3;Q3UTZ3		Uncharacterized protein C7orf43 homolog	296;565	1	0.000267952	131.22	69.548	15779000				1.2179						1.301			1.301	1.2179	1.301	1.2179
306	Anapc5 K351		1	A0A0G2JDE8;A0A0G2JFH0;A0A0G2JE03;Q3TWF7;A0A0G2JDM7;Q8BTZ4-2;Q8BTZ4	Anapc5	Anaphase-promoting complex subunit 5	351;351;351;351;351;351;351	1	3.21503e-05	98.592	98.592	38639000				0.95298	1.4718					0.73134	1.00866		0.870002	1.21239	0.870002	1.21239
307	Anapc5 K558		1	A0A0G2JDE8;A0A0G2JGE5;A0A0G2JE03;Q3TWF7;A0A0G2JDM7;Q8BTZ4-2;Q8BTZ4	Anapc5	Anaphase-promoting complex subunit 5	558;59;545;550;558;545;558	1	0.00024141	139.19	105.01	37178000			0.9069	1.0187					1.06686	1.0744			1.07063	0.9628	1.07063	0.9628
308	Fbrsl1 K235		1	A0A0G2JE44;A0A0G2JDI2;E9Q9T0	Fbrsl1		235;235;235	1	0.000864226	96.957	90.685	85300000	1.2641	0.98613		0.74999			1.18413	0.99311		0.89497			0.99311	0.98613	1.02407	1.00007	0.895359	-0.0323655	0.854074	0.0245891
309	Snx8 K32		1	A0A0G2JDJ6;A0A0G2JEQ9;Q3U0I9;Q8CFD4	Snx8	Sorting nexin-8	32;54;32;80	1	4.53016e-13	185.18	185.18	60137000	0.98241	1.2076		1.0467	1.0914	0.94031	1.02929	1.1698		1.1307	1.04574	0.85761	1.04574	1.0467	1.04663	1.05368	0.326408	0.0699552	0.500039	0.0576103
310	Rabggtb K19		1	Q6PFA1;A0A0G2JDK3;A0A0G2JGU4;Q9JIF6;A0A0G2JF29;A0A0G2JG79;Q3TVF4;P53612	Rabggtb	Geranylgeranyl transferase type-2 subunit beta	19;15;18;19;19;19;11;19	1	1.24783e-15	162.32	138.03	14195000					0.98265						1.12164		1.12164	0.98265	1.12164	0.98265
311	Mapkapk5 K166		1	A0A0G2JDU2;O54992-2;O54992-5;O54992	Mapkapk5	MAP kinase-activated protein kinase 5	166;166;166;166		0.00483156	82.515	71.905	6451700			1.234						1.24471				1.24471	1.234	1.24471	1.234
312	Cnn3 K186		1	A0A0G2JDV8;Q9DAW9;A0A0G2JFC8	Cnn3	Calponin-3	186;232;16	1	5.52645e-49	161.68	161.68	99980000	0.79336	1.5385					0.923873	1.0265					0.975186	1.16593	0.975186	1.16593
313	Cnn3 K205		1	A0A0G2JDV8;Q9DAW9;A0A0G2JFC8;A0A0G2JFG3	Cnn3	Calponin-3	205;251;35;25	1	1.46906e-71	203.29	191.21	91853000	0.83486	0.87849	0.99313				1.03085	0.83062	1.10968				1.03085	0.87849	0.990385	0.90216	0.176788	-0.152414	0.862672	-0.0245851
314	Cnn3 K110		1	A0A0G2JDV8;Q9DAW9;A0A0G2JFI6	Cnn3	Calponin-3	110;156;59	1	0.00336751	125.82	74.219	5954000000	0.9499	0.88724	1.1319	0.81164	1.2668	0.9012	1.13022	0.91167	1.42769	0.87927	1.4092	1.0252	1.07771	0.92555	1.13054	0.991447	0.775588	-0.029665	0.277947	0.150341
315	Cnn3 K17		1	A0A0G2JDV8;Q9DAW9	Cnn3	Calponin-3	17;17	1	6.68498e-168	350.8	321.84	494170000	1.2045	1.0959	0.9446	1.0025	1.2659		0.966744	1.05	1.07023	1.0854	1.75858		1.07023	1.0959	1.18619	1.10268	0.168349	0.132418	0.24293	0.210431
316	Cnn3 K23		1	A0A0G2JDV8;Q9DAW9	Cnn3	Calponin-3	23;23	1	0	411.7	364.15	4653600000	0.90234	0.98009	0.85371	0.86121	0.82351	0.91281	1.14089	0.84942	1.07466	0.92305	0.941974	0.95629	0.949132	0.881775	0.981047	0.888945	0.0051028	-0.172129	0.607957	-0.0346094
317	Cnn3 K151		1	A0A0G2JDV8;Q9DAW9;A0A0G2JFI6	Cnn3	Calponin-3	151;197;100	1	9.15556e-203	348.33	348.33	3003000000	0.98407	1.06	0.80866	1.3324	1.206	0.90299	1.06086	1.0425	0.874202	1.1409	1.12914	0.91027	1.05168	1.02204	1.02631	1.04902	0.673121	0.0485902	0.663806	0.030181
318	Cnn3 K101		1	A0A0G2JDV8;Q9DAW9;A0A0G2JFI6	Cnn3	Calponin-3	101;147;50	1	0.0050919	143.01	99.202	4105300000	0.9225	1.2234	0.9815	0.97501	0.93778	0.83044	1.04341	0.98434	1.05313	0.87263	0.937119	0.9209	0.96073	0.956395	0.968588	0.978438	0.60451	-0.0416108	0.308439	-0.0493207
319	Rps27 K16		1	A0A0G2JDW7;Q6ZWU9;A0A0G2JG29	Rps27	40S ribosomal protein S27	14;16;16	1	2.49952e-14	178.1	174.84	4101000000	1.1053	0.94673	1.1945	0.79271	1.1318	1.0047	1.6318	0.87417	1.58675	0.86251	1.14616	0.74238	1.01016	1.055	1.14063	1.02929	0.757565	0.0286865	0.562071	0.122029
320	Mlh1 K31		1	A0A0G2JDY9;Q9JK91	Mlh1	DNA mismatch repair protein Mlh1	31;236	1	8.59019e-52	245.94	230.4	102120000	0.93229	2.009					1.23844	1.2594					1.24892	1.47064	1.24892	1.47064
321	Tdrkh K162		1	A0A0G2JE08;A0A0G2JFE0;A0A0G2JFB2;Q80VL1	Tdrkh	Tudor and KH domain-containing protein	162;117;158;162	1	1.77352e-14	167.32	148.58	9394500	1.3387						0.981643						0.981643	1.3387	0.981643	1.3387
322	Nras K147		1	A0A0G2JE25;A0A0G2JGP4;Q9D091;P08556;P32883-2;P32883	Nras;Kras	GTPase NRas;GTPase KRas;GTPase KRas, N-terminally processed	147;147;147;147;147;147	1	4.15999e-05	123.84	97.794	62050000			0.8947	0.85461					0.834446	0.9223			0.878373	0.874655	0.878373	0.874655
323	Sh3glb1 K29		1	A0A0G2JEC4;Q9JK48-3;Q9JK48;Q9JK48-2	Sh3glb1	Endophilin-B1	29;29;29;29	1	3.83005e-112	312.34	275.67	569070000	0.74688	0.91678	0.7532	1.5101	1.0885	0.93189	0.962371	0.7646	1.06354	1.1101	1.14381	0.81436	1.01295	0.924335	0.976463	0.991225	0.729404	-0.0566804	0.628697	-0.0509019
324	Sh3glb1 K82		1	A0A0G2JEC4;Q9JK48-3;Q9JK48;Q9JK48-2	Sh3glb1	Endophilin-B1	82;82;82;82	1	0.0198755	66.056	40.117	2373700		0.90433						0.68796					0.68796	0.90433	0.68796	0.90433
325	Amph K47		1	A0A0G2JEG8;A0A668KM31;Q7TQF7	Amph	Amphiphysin	47;47;47	1	0.00408718	79.013	72.549	3718900		0.42013						0.60231					0.60231	0.42013	0.60231	0.42013
326	Amph K27		1	A0A0G2JEG8;A0A668KM31;Q7TQF7;S4R1Q1;A0A3Q4EBK4;Q6P1B9;O08539-2;O08539;S4R270;A0A5F8MQ05;D3Z6Q9;S4R2J8;S4R171	Amph;Bin2;Bin1	Amphiphysin;Myc box-dependent-interacting protein 1;Bridging integrator 2	23;23;23;27;28;28;28;28;27;27;27;27;27	1	3.1823e-14	219.56	111.48	2384200000	0.86506	0.39104	0.72762	0.50453	1.5944	1.0898	1.32391	0.42241	1.07121	0.84321	2.65979	0.75117	0.957212	0.79634	1.17862	0.862075	0.274954	-0.368732	0.995375	0.00220846
327	Amph K31		1	A0A0G2JEG8;A0A668KM31;Q7TQF7;S4R1Q1;A0A3Q4EBK4;Q6P1B9;O08539-2;O08539;S4R270;A0A5F8MQ05;D3Z6Q9;S4R2J8;S4R171	Amph;Bin2;Bin1	Amphiphysin;Myc box-dependent-interacting protein 1;Bridging integrator 2	27;27;27;31;32;32;32;32;31;31;31;31;31	1	0.0207095	110.34	50.336	1208500000	0.7221	0.59192	0.72313	0.69604	1.1929	1.2799	0.86423	0.60238	0.895175	0.98538	1.28621	0.83273	0.879702	0.722615	0.911017	0.867665	0.211222	-0.267697	0.292685	-0.170622
328	Amph K159		1	A0A0G2JEG8;A0A668KM31;Q7TQF7	Amph	Amphiphysin	159;159;159	1	0.00292659	67.061	51.674	37231000			0.824						1.02613				1.02613	0.824	1.02613	0.824
329	Amph K241		1	A0A0G2JEG8;A0A668KM31;Q7TQF7	Amph	Amphiphysin	241;241;241	1	7.72393e-30	143.31	136.37	18809000		0.6684						0.56368					0.56368	0.6684	0.56368	0.6684
330	Amph K215		1	A0A0G2JEG8;A0A668KM31;Q7TQF7	Amph	Amphiphysin	215;215;215	1	0.00366391	60.49	50.702	6976700				0.74138						0.87958			0.87958	0.74138	0.87958	0.74138
331	A0A0G2JEP4 K119		1	A0A0G2JEP4;A0A1L1SSC0;A0A668KLE1;A0A0G2JDR6;A0A0G2JEF6			119;300;352;119;131	1	6.9197e-07	130.06	130.06	41117000	0.73122		0.59687				0.842531		0.761557				0.802044	0.664045	0.802044	0.664045
332	Lrrfip2 K63		1	A0A0G2JEP4;A0A0R4J169;Q91WK0-2;A0A0G2JDR6	Lrrfip2	Leucine-rich repeat flightless-interacting protein 2	63;63;63;63	1	0.00461909	116.73	46.727	227810000	1.0535	0.6134	1.0688		0.93669	0.83671	1.11028	0.87587	1.01759		0.794723	0.99935	0.99935	0.93669	0.959564	0.90182	0.293792	-0.177095	0.46114	-0.0695067
333	Lrrfip2 K66		1	A0A0G2JEP4;A0A0R4J169;A0A1L1SSC0;A0A668KLE1;Q91WK0-2;A0A0G2JDR6;A0A1L1SVG1;E9QN52;A0A0G2JFV5;Q91WK0;A0A0G2JGZ1;A0A1L1SQW1;A0A0G2JEF6	Lrrfip2	Leucine-rich repeat flightless-interacting protein 2	66;66;247;299;66;66;39;81;103;81;19;42;78	1	4.93557e-08	171.92	171.92	111400000		0.8349		0.82114		0.811		0.70673		0.91949		0.64057	0.70673	0.82114	0.755597	0.822347	0.00184379	-0.282284	0.113631	-0.421478
334	Lrrfip2 K146		1	A0A0G2JEP4;A0A0R4J169;A0A1L1SSC0;A0A668KLE1;Q91WK0-2;A0A0G2JDR6;A0A1L1SVG1;E9QN52;A0A0G2JFV5;Q91WK0;A0A0G2JGZ1;A0A1L1SQW1	Lrrfip2	Leucine-rich repeat flightless-interacting protein 2	146;122;327;379;122;146;95;137;159;137;75;98	1	1.53929e-15	212.21	212.21	319940000	1.2049	0.93695	0.71186	0.78803		0.74497	1.03677	0.85241	1.42641	1.074		0.91963	1.03677	0.78803	1.06185	0.877342	0.193328	-0.21676	0.645102	0.0632462
336	Lrrfip2 K280		1	A0A0G2JEP4;A0A0R4J169;A0A1L1SSC0;A0A668KLE1;Q91WK0-2;A0A1L1SVG1;E9QN52;A0A0G2JFV5;Q91WK0	Lrrfip2	Leucine-rich repeat flightless-interacting protein 2	280;256;526;578;256;229;271;293;271	1	1.77739e-28	213.59	186.64	201580000	1.1421	0.72117	0.74763	1.0253		1.0975	1.11433	0.88773	1.04114	1.0574		0.94367	1.04114	1.0253	1.00885	0.94674	0.495037	-0.105847	0.900787	0.00788057
337	Alkbh2 K3		1	A0A0G2JER8;Q6P6J4	Alkbh2	Alpha-ketoglutarate-dependent dioxygenase alkB homolog 2	3;3	1	0.00671379	50.353	23.755	12413000			0.91477						1.94643				1.94643	0.91477	1.94643	0.91477
338	Med12l K718		1	A0A0G2JET8;Q8BQM9-4;Q8BQM9-3;Q8BQM9;Q8BQM9-2	Med12l	Mediator of RNA polymerase II transcription subunit 12-like protein	718;694;694;683;718	1	0.00272049	89.08	50.304	19433000				0.71654						0.92572			0.92572	0.71654	0.92572	0.71654
339	Cenpa K71		1	A0A0G2JGI2;A0A0G2JEV2;O35216	Cenpa	Histone H3-like centromeric protein A	71;71;71	1	0.00617934	107.9	97.984	8198300		1.0626						1.0077					1.0077	1.0626	1.0077	1.0626
340	Supt20h K269		1	A0A0G2JEY3;A0A0G2JGY6;Q7TT00-3;Q7TT00;Q7TT00-2	Supt20h	Transcription factor SPT20 homolog	269;269;269;269;270	1	0.0112688	96.492	62.941	3817100				0.97994						0.94048			0.94048	0.97994	0.94048	0.97994
341	A0A0G2JEY4 K14		1	A0A0G2JEY4;Q9CXL3		Uncharacterized protein C7orf50 homolog	14;14	1	0.000661921	116.52	91.595	132810000	1.0101			0.70363	1.6512	1.1951	1.22155			1.0169	2.32035	0.98488	1.11923	1.1026	1.38592	1.14001	0.666402	0.122008	0.281941	0.376314
342	A0A0G2JEY4 K37		1	A0A0G2JEY4;Q9CXL3		Uncharacterized protein C7orf50 homolog	37;37	1	1.66649e-31	115.79	112.52	11312000		1.3073						1.3906					1.3906	1.3073	1.3906	1.3073
343	Tet2 K111		1	A0A0G2JF55;Q4JK59	Tet2	Methylcytosine dioxygenase TET2	111;111	1	0.0177343	124.83	8.2922	1356600000	0.94614	0.80483	0.99992	1.0564	0.82254	0.73815	1.41117	0.67481	1.22041	0.80511	1.04071	0.74487	0.922911	0.88434	0.982847	0.894663	0.090867	-0.172322	0.673939	-0.0772168
344	Tet2 K1424		1	A0A0G2JF55;Q4JK59;Q4JK59-2;Q4JK59-3	Tet2	Methylcytosine dioxygenase TET2	1424;1416;116;84	1	7.97834e-06	105.19	101.99	7363500				0.92325						0.95886			0.95886	0.92325	0.95886	0.92325
345	Tet2 K191		1	A0A0G2JF55;Q4JK59	Tet2	Methylcytosine dioxygenase TET2	191;191	1	0.00130395	150.17	108.51	195300000	1.1657	0.61283		1.0622		0.95637	1.29224	0.7502		0.88993		0.85772	0.873825	1.00928	0.947523	0.949275	0.612761	-0.115637	0.564127	-0.108609
346	Tet2 K933		1	A0A0G2JF55;Q4JK59	Tet2	Methylcytosine dioxygenase TET2	933;933	1	0.00132275	100.58	89.719	440280000		0.89858	0.73575	0.94873	1.1028	1.4341		0.70969	0.913576	0.7738	1.11494	0.73651	0.7738	0.94873	0.849703	1.02399	0.989161	-0.00232147	0.101035	-0.255874
347	Tet2 K653		1	A0A0G2JF55;Q4JK59	Tet2	Methylcytosine dioxygenase TET2	653;653	1	8.32566e-14	143.46	138.84	52103000				1.3244		0.76464				1.3886		0.58667	0.987635	1.04452	0.987635	1.04452
348	Snx27 K396		1	A0A0G2JF85;Q3UHD6-2;Q3UHD6	Snx27	Sorting nexin-27	305;396;396	1	1.72358e-17	218.94	178.88	45556000						1.0934						0.85548	0.85548	1.0934	0.85548	1.0934
349	Snx27 K402		1	A0A0G2JF85;Q3UHD6-2;Q3UHD6	Snx27	Sorting nexin-27	311;402;402	1	1.21844e-05	128.28	117.18	263600000	0.95554		0.79083	0.92185	1.211	1.1852	1.44361		0.878272	0.98104	1.0526	1.0038	1.0038	0.95554	1.07186	1.01288	0.999691	-4.78001e-05	0.54888	0.0788453
350	Snx27 K206		1	A0A0G2JF85;Q3UHD6-2;Q3UHD6;A0A0G2JGD5	Snx27	Sorting nexin-27	115;206;206;36	1	4.52071e-05	119.53	111.8	98054000		1.0542	1.0018	0.9258				1.0262	1.10335	1.0568			1.0568	1.0018	1.06212	0.993933	0.860891	-0.0108281	0.104735	0.086302
351	Atrx K15		1	A0A0G2JFA5;A6PWK8;A6PWK7;A6PWK9;A0A0G2JF42	Atrx		15;15;15;15;15	1	2.41041e-23	184.22	180.37	219760000	0.71408	0.80879	0.89389	1.0127	1.0516	0.95496	1.34011	0.63336	1.34813	0.90414	0.898311	0.93909	0.921615	0.924425	1.01052	0.906003	0.131589	-0.154922	0.85308	-0.0327265
352	Atrx K405		1	A0A0G2JFA5;Q61687;F6RDB7	Atrx	Transcriptional regulator ATRX	405;460;421	1	0.00514199	111.95	65.926	1898400000	0.95762	0.73105	1.0481	0.7084	0.75848	0.92064	1.92864	0.58123	1.39788	0.79409	0.791703	0.78843	0.792896	0.83956	1.047	0.854048	0.0521788	-0.243688	0.826002	-0.060756
353	Atrx K394		1	A0A0G2JFA5;Q61687;F6RDB7	Atrx	Transcriptional regulator ATRX	394;449;410	1	0.000327323	155.42	121.41	137960000		0.78299		1.0795	1.456	0.96956		0.68433		0.99975	1.3776	0.86921	0.93448	1.02453	0.982723	1.07201	0.754861	0.0637104	0.755488	-0.0719157
354	Atrx K400		1	A0A0G2JFA5;Q61687;F6RDB7	Atrx	Transcriptional regulator ATRX	400;455;416	1	0.00476124	174.21	119.68	208260000		0.87271		0.9098	0.97149	0.94498		0.74128		1.0111	0.95584	0.86261	0.909225	0.92739	0.892708	0.924745	0.0427114	-0.114044	0.17561	-0.173591
356	Atrx K86		0.936261	A0A0G2JFA5;A6PWK7;A0A0G2JFG6;Q61687;Q8C2S3;Q3TA30	Atrx	Transcriptional regulator ATRX	86;86;55;141;102;156	1	3.93047e-20	99.838	99.838	27029000			0.76814		0.97931				1.2233		0.911162		1.06723	0.873725	1.06723	0.873725
357	Atrx K264		1	A0A0G2JFA5;A6PWK8;Q61687;F6RDB7;Q8C2S3;Q3UY26	Atrx	Transcriptional regulator ATRX	248;210;303;264;264;226	1	0.000120823	136.02	111.93	334830000	0.92113	1.0351	0.4482	1.368	1.2472	1.0422	1.78489	0.84269	0.997407	0.9587	0.851064	0.79237	0.904882	1.03865	1.03785	1.01031	0.788984	-0.0660242	0.968312	-0.00735065
358	Atrx K355		1	A0A0G2JFA5;Q61687;F6RDB7;Q8C2S3;Q3UY26	Atrx	Transcriptional regulator ATRX	339;394;355;355;317	1	0.00263672	131.06	60.794	181030000		0.772	1.2311	0.87155				0.89278	1.56292	1.0764			1.0764	0.87155	1.17737	0.958217	0.697345	-0.0905747	0.496667	0.19561
359	Atrx K358		1	A0A0G2JFA5;Q61687;F6RDB7;Q8C2S3;Q3UY26	Atrx	Transcriptional regulator ATRX	342;397;358;358;320	1	0.000725043	89.43	82.06	12671000		1.04						1.0847					1.0847	1.04	1.0847	1.04
360	Atrx K334		1	A0A0G2JFA5;Q61687;F6RDB7;Q8C2S3;Q3UY26	Atrx	Transcriptional regulator ATRX	318;373;334;334;296	1	1.63476e-15	163.33	119.7	48114000		0.56451				0.78519		0.60987				0.92928	0.769575	0.67485	0.769575	0.67485
361	Atrx K274		1	A0A0G2JFA5;A6PWK8;Q61687;F6RDB7;Q8C2S3;Q3UY26	Atrx	Transcriptional regulator ATRX	258;220;313;274;274;236	1	2.48059e-06	181.53	140.08	65027000						0.80705						0.52002	0.52002	0.80705	0.52002	0.80705
362	Sass6 K164		1	A0A0G2JFC9;Q80UK7-2;Q80UK7	Sass6	Spindle assembly abnormal protein 6 homolog	129;164;164	1	0.0083259	101.64	65.763	12921000					1.1824						1.20668		1.20668	1.1824	1.20668	1.1824
363	Sass6 K313		1	A0A0G2JFC9;Q80UK7-2;Q80UK7	Sass6	Spindle assembly abnormal protein 6 homolog	278;313;313	1	2.42375e-06	130.98	130.14	40876000		0.94948		0.89077				1.1561		1.079			1.11755	0.920125	1.11755	0.920125
364	Sass6 K427		1	A0A0G2JFC9;Q80UK7-2;Q80UK7	Sass6	Spindle assembly abnormal protein 6 homolog	392;427;427	1	0.00448476	85.676	44.228	318960000		0.96356	2.1921	1.0564				0.95125	4.41599	1.0375			1.0375	1.0564	2.13491	1.40402	0.411687	0.385972	0.428266	0.707914
365	Ints3 K850		1	A0A0G2JFJ6;Q7TPD0	Ints3	Integrator complex subunit 3	850;850	1	0.00734161	68.224	46.092	50788000				1.2085	1.1968	1.1288				1.105	1.14954	0.89619	1.105	1.1968	1.05024	1.17803	0.0165813	0.23573	0.632255	0.0623283
366	Ints3 K132		1	A0A0G2JFJ6;Q7TPD0;Q7TPD0-2	Ints3	Integrator complex subunit 3	132;132;132	1	2.24054e-07	155.15	130.37	22527000		0.98714		0.81173	1.1969			0.95425		0.92256	1.27015		0.95425	0.98714	1.04899	0.99859	0.912457	-0.0200996	0.748732	0.0537167
367	Ints3 K135		1	A0A0G2JFJ6;Q7TPD0;Q7TPD0-2	Ints3	Integrator complex subunit 3	135;135;135	1	0.00162096	102.61	64.316	9245700				0.91784						1.1412			1.1412	0.91784	1.1412	0.91784
368	Ints3 K5		1	A0A0G2JFJ6;Q7TPD0;Q7TPD0-2	Ints3	Integrator complex subunit 3	5;5;5	1	0.00869975	79.597	53.86	18200000				0.72298						0.73808			0.73808	0.72298	0.73808	0.72298
369	Ints3 K465		1	A0A0G2JFJ6;Q7TPD0	Ints3	Integrator complex subunit 3	465;465	1	3.15966e-05	106.52	81.203	162450000		1.0852	0.94847	1.3007				1.0263	0.867528	1.1199			1.0263	1.0852	1.00458	1.11146	0.399171	0.140308	0.990855	-0.00139822
370	FRRS1 K149		1	A0A0G2JFP4;Q8K385	FRRS1	Ferric-chelate reductase 1	149;149	1	0.000233208	133.23	105.98	15356000		1.2336			1.2918			1.2886			0.848176		1.06839	1.2627	1.06839	1.2627
371	Rufy3 K455		1	A0A0G2JFT8;Q9D394-2;Q9D394;Q9D394-3;Q9D394-4	Rufy3	Protein RUFY3	455;455;405;423;455	1	0.000256399	116.3	116.3	254240000	1.2071	1.1465		0.94979			1.16581	0.94522		0.98833			0.98833	1.1465	1.03312	1.10113	0.337471	0.131487	0.699294	0.0410413
372	Rufy3 K580		1	A0A0G2JFT8;Q9D394-2	Rufy3	Protein RUFY3	580;580	1	0.000656821	116.52	27.163	115170000		1.0353	0.82081					1.0227	1.05823				1.04047	0.928055	1.04047	0.928055
373	Rufy3 K432		1	A0A0G2JFT8;Q9D394-2;Q9D394;Q9D394-3;Q9D394-4	Rufy3	Protein RUFY3	432;432;382;400;432	1	0.00107154	95.502	88.022	3938000					1.2861						1.12789		1.12789	1.2861	1.12789	1.2861
374	Rufy3 K340		1	A0A0G2JFT8;Q9D394-2;Q9D394;Q9D394-3;Q9D394-4	Rufy3	Protein RUFY3	340;340;290;308;340	1	0.00233024	91.636	60.563	34757000			0.66532	0.65178					1.04769	0.8212			0.934445	0.65855	0.934445	0.65855
375	Rprd2 K194		1	A0A0G2JFW6;Q6NXI6-2;Q6NXI6;A0A0G2JFN1	Rprd2	Regulation of nuclear pre-mRNA domain-containing protein 2	194;233;277;259	1	0.000264733	112.13	66.989	2611700				0.95531						1.1548			1.1548	0.95531	1.1548	0.95531
376	Rprd2 K798		1	A0A0G2JFW6;Q6NXI6-2;Q6NXI6	Rprd2	Regulation of nuclear pre-mRNA domain-containing protein 2	798;837;881	1	2.59308e-27	170.91	152.85	98945000		1.2761	1.3632	0.87343				1.3794	1.84932	1.3976			1.3976	1.2761	1.54211	1.17091	0.420602	0.201168	0.0473283	0.611328
377	Fubp1 K199		1	A0A0G2JG00;Q3TUE1;A0A0G2JGW9;A0A0G2JFY5;Q3UUU2;Q91WJ8;Q91WJ8-2;A0A0G2JFK2;A0A3B2WCD8;Q3U0V1	Fubp1;Khsrp	Far upstream element-binding protein 1;Far upstream element-binding protein 2	198;198;199;199;199;199;220;219;252;252	1	0.000156186	121.02	68.905	64146000		0.88983	0.98786	1.3165				1.0537	1.11893	1.2926			1.11893	0.98786	1.15508	1.06473	0.717987	0.0702292	0.146517	0.20262
378	Fubp1 K308		1	A0A0G2JG00;Q3TUE1;A0A0G2JGW9;A0A0G2JFY5;Q3UUU2;Q91WJ8;Q91WJ8-2	Fubp1	Far upstream element-binding protein 1	307;307;308;308;308;308;329	1	0.000249983	111.86	93.588	44161000		0.67246	1.1758		1.3094			1.1619	1.01844		1.63417		1.1619	1.1758	1.27151	1.05255	0.960426	0.0166896	0.25907	0.317138
379	Fubp1 K129		1	A0A0G2JG00;Q3TUE1;A0A0G2JGW9;A0A0G2JFY5;Q3UUU2;Q91WJ8;Q91WJ8-2;A0A0G2JFK2	Fubp1	Far upstream element-binding protein 1	128;128;129;129;129;129;150;149	1	3.33656e-19	128.04	113.27	38277000	1.2966	1.0686				0.94617	1.43889	1.217				0.94196	1.217	1.0686	1.19928	1.10379	0.428924	0.130209	0.308391	0.240675
380	Fubp1 K166		1	A0A0G2JG00;Q3TUE1;A0A0G2JGW9;A0A0G2JFY5;Q3UUU2;Q91WJ8;Q91WJ8-2;A0A0G2JFK2	Fubp1	Far upstream element-binding protein 1	165;165;166;166;166;166;187;186	1	1.47566e-05	175.43	117.9	1077700000	1.4868	1.0326	1.301	1.0653		0.92552	1.13359	1.0274	1.31115	1.1354		0.84716	1.13359	1.0653	1.09094	1.16224	0.187503	0.195542	0.34622	0.110928
381	Fubp1 K229		1	A0A0G2JG00;Q3TUE1;A0A0G2JGW9;A0A0G2JFY5;Q3UUU2;Q91WJ8;Q91WJ8-2;A0A0G2JFK2	Fubp1	Far upstream element-binding protein 1	228;228;229;229;229;229;250;249	1	1.07167e-09	118.31	109.84	90285000			1.2158	0.78388	1.2457				1.45233	1.157	1.31235		1.31235	1.2158	1.30723	1.08179	0.740482	0.0825224	0.0569579	0.380304
382	Fubp1 K40		1	A0A0G2JG00;Q3TUE1;A0A0G2JGW9;A0A0G2JFY5;Q3UUU2;Q91WJ8;Q91WJ8-2;A0A0G2JFK2;A0A0G2JGV9	Fubp1	Far upstream element-binding protein 1	40;40;40;40;40;40;40;40;40	1	1.61908e-20	166.49	158.3	33790000			1.2943						1.84277				1.84277	1.2943	1.84277	1.2943
383	Fubp1 K72		1	A0A0G2JG00;Q3TUE1;A0A0G2JGW9;A0A0G2JFY5;Q3UUU2;Q91WJ8	Fubp1	Far upstream element-binding protein 1	72;72;72;72;72;72	1	4.70833e-05	112.15	86.762	27844000		1.4796		1.0111				1.1287		1.0959			1.1123	1.24535	1.1123	1.24535
384	Fubp1 K157		1	A0A0G2JG00;Q3TUE1;A0A0G2JGW9;A0A0G2JFY5;Q3UUU2;Q91WJ8;Q91WJ8-2;A0A0G2JFK2	Fubp1	Far upstream element-binding protein 1	156;156;157;157;157;157;178;177	1	9.35849e-40	204.48	198.24	74153000					1.8238						1.7522		1.7522	1.8238	1.7522	1.8238
385	Fubp1 K421		1	A0A0G2JG00;Q3TUE1;A0A0G2JGW9;A0A0G2JFY5;Q3UUU2;Q91WJ8;Q91WJ8-2;A0A0G2JG96	Fubp1	Far upstream element-binding protein 1	420;420;421;421;421;421;442;46	1	4.27601e-09	138.42	117.63	255760000	1.4439	1.0884	1.1085	0.98256	3.3557	2.2228	1.08647	1.0721	1.31728	1.1166	1.83793	0.87083	1.10154	1.2762	1.21687	1.70031	0.0848567	0.6124	0.164379	0.242552
386	Fubp1 K390		1	A0A0G2JG00;Q3TUE1;A0A0G2JGW9;A0A0G2JFY5;Q3UUU2;Q91WJ8;Q91WJ8-2;A0A0G2JG96	Fubp1	Far upstream element-binding protein 1	389;389;390;390;390;390;411;15	1	0.0048759	67.456	56.237	103350000	1.0285	1.0108	1.2825	0.98967			1.51609	1.0801	1.45366	1.0359			1.26688	1.01965	1.27144	1.07787	0.333974	0.100004	0.106093	0.325524
387	Tsc22d2 K678		1	A0A0G2JFZ4;E9Q7M2;H3BLI9;D3YW86;D3Z0V7;E9QLZ1;P62500-2;P62500-3;P62500	Tsc22d2;Tsc22d1	TSC22 domain family protein 1	678;702;20;41;929;1011;77;929;1011	1	9.47822e-07	150.35	118.03	28449000		1.3354		0.80336	1.3501	0.66978		1.4517		0.63463	1.33711	0.55527	0.985871	1.06938	0.994678	1.03966	0.968757	-0.010946	0.727722	-0.136972
388	Tsc22d2 K154		1	A0A0G2JFZ4;E9Q7M2	Tsc22d2		154;154	1	0.000747333	65.805	52.668	28360000				0.69399						0.45796			0.45796	0.69399	0.45796	0.69399
389	Smarcd3 K171		1	A0A0G2JG60;Q6P9Z1;Q61466;A0A2R8VKP3;Q99JR8-2;Q99JR8	Smarcd3;Smarcd1;Smarcd2	SWI/SNF-related matrix-associated actin-dependent regulator of chromatin subfamily D member 3;SWI/SNF-related matrix-associated actin-dependent regulator of chromatin subfamily D member 1;SWI/SNF-related matrix-associated actin-dependent regulator of chromatin subfamily D member 2	171;200;232;191;201;248	1	0.00175155	151.04	102.28	229990000	1.1885	0.97165	1.0374	0.86935		0.8489	1.42694	1.0337	1.34733	0.87771		0.72636	1.0337	0.97165	1.08241	0.98316	0.708774	-0.0355403	0.729017	0.0682833
390	Smarcd3 K292		1	A0A0G2JG60;Q6P9Z1	Smarcd3	SWI/SNF-related matrix-associated actin-dependent regulator of chromatin subfamily D member 3	292;321	1	0.00328227	93.111	84.198	29695000		2.6942		1.692				2.6745		1.4427			2.0586	2.1931	2.0586	2.1931
391	Smarcd3 K69		1	A0A0G2JG60;Q6P9Z1;A0A2R8VHB7;A0A2R8VI28;Q61466;A0A2R8VKP3;A0A2R8VI06	Smarcd3;Smarcd1	SWI/SNF-related matrix-associated actin-dependent regulator of chromatin subfamily D member 3;SWI/SNF-related matrix-associated actin-dependent regulator of chromatin subfamily D member 1	77;106;69;69;131;131;69	1	0.000187915	141.2	124.99	1842600000	1.1837	1.0927	1.0422	0.83402	1.2866	1.0532	1.44365	1.0879	1.28748	1.0094	1.30965	0.92068	1.18769	1.07295	1.17646	1.08207	0.294182	0.101222	0.0874241	0.216545
392	Ube2d3 K133		1	A0A0G2JGL0;P61079;Q6ZWY6	Ube2d3;Ube2d2b	Ubiquitin-conjugating enzyme E2 D3;Ubiquitin-conjugating enzyme E2 D2B	133;133;133	1	0.00103869	116.05	101.38	323320000		0.89216	0.97141	0.73386		0.83475		0.87517	1.29781	0.85296		0.65174	0.864065	0.863455	0.91942	0.858045	0.0753475	-0.22837	0.477028	-0.165842
393	Dhx30 K621		1	A0A0G2JGL8;Q99PU8-2;Q99PU8;Q99PU8-3	Dhx30	Putative ATP-dependent RNA helicase DHX30	621;629;652;658	1	2.99137e-05	114.72	114.72	55273000		0.87602						0.93152					0.93152	0.87602	0.93152	0.87602
394	Dhx30 K822		1	A0A0G2JGL8;Q99PU8-2;Q99PU8;Q99PU8-3	Dhx30	Putative ATP-dependent RNA helicase DHX30	822;830;853;859	1	5.00954e-05	94.728	75.404	147870000		0.99641	0.92134	1.0617				1.1338	1.14338	0.99236			1.1338	0.99641	1.08985	0.99315	0.854142	-0.0123356	0.208734	0.121135
395	Dhx30 K161		1	A0A0G2JGL8;Q99PU8-2;Q99PU8;Q99PU8-3;A0A0G2JE53	Dhx30	Putative ATP-dependent RNA helicase DHX30	130;138;161;167;161	1	1.87178e-05	152.11	115.35	71874000	0.77193				0.94703	1.0041	1.25395				0.867227	0.70248	0.867227	0.94703	0.941219	0.907687	0.325225	-0.148691	0.649002	-0.129503
396	Psmd9 K150		1	A0A0G2JGN6;Q9CR00	Psmd9	26S proteasome non-ATPase regulatory subunit 9	150;197	1	0.00238068	95.608	62.795	78990000	0.85602			0.6861	1.2845		1.51648			0.82269	1.58383		1.51648	0.85602	1.30767	0.942207	0.659821	-0.135529	0.395369	0.327524
397	Nub1 K266		1	A0A0G2JGQ4;P54729	Nub1	NEDD8 ultimate buster 1	266;242	1	0.000756306	86.291	50.007	29553000			1.1377	0.81863					1.48251	1.461			1.47176	0.978165	1.47176	0.978165
398	Nub1 K184		1	A0A0G2JGQ4;P54729	Nub1	NEDD8 ultimate buster 1	184;160	1	3.73544e-15	162.87	162.87	274070000	0.79504		1.1543	1.0099			1.42007		1.4576	0.79394			1.42007	1.0099	1.22387	0.986413	0.837888	-0.0365567	0.491583	0.238886
399	Nub1 K359		1	A0A0G2JGQ4;P54729	Nub1	NEDD8 ultimate buster 1	359;335	1	0.00725399	139.68	86.125	2135500000	0.97312	1.2634	0.95585	1.1174	1.073	0.97386	1.57609	1.0008	1.36661	1.0367	1.03676	0.8911	1.03673	1.02343	1.15134	1.05944	0.286914	0.0760732	0.228584	0.174308
400	Nub1 K328		1	A0A0G2JGQ4;P54729	Nub1	NEDD8 ultimate buster 1	328;304	1	1.75177e-28	214.81	182.97	212530000			1.7438	1.0079		1.1093			3.62056	0.9312		0.89297	0.9312	1.1093	1.81491	1.287	0.318601	0.321079	0.508085	0.53002
401	Nub1 K207		1	A0A0G2JGQ4;P54729	Nub1	NEDD8 ultimate buster 1	207;183	1	1.97298e-34	198.61	198.61	162370000	0.86288	1.3194	0.93258	1.0788		0.94146	1.14038	1.094	1.20758	0.89126		0.86926	1.094	0.94146	1.0405	1.02702	0.849889	0.0217625	0.667129	0.0446059
402	Nub1 K34		1	A0A0G2JGQ4;P54729	Nub1	NEDD8 ultimate buster 1	34;10	1	1.75334e-05	141.1	130.51	58777000		2.0258	1.3687					1.6852	1.72331				1.70425	1.69725	1.70425	1.69725
403	Dcun1d1 K190		1	A0A140T8R8;A0A0G2JGV7;Q3UT23;A0A1Y7VP24;Q9QZ73	Dcun1d1	DCN1-like protein;DCN1-like protein 1	190;190;190;205;205	1	0.00563642	69.598	23.136	29932000			0.47226	0.67216					0.522521	0.68771			0.605115	0.57221	0.605115	0.57221
404	Eif4e K21		1	A0A0G2JH04;P63073;A0A0G2JGT5;A0A0G2JG98	Eif4e	Eukaryotic translation initiation factor 4E	21;21;21;21	1	1.10188e-49	132.57	130.95	300370000		0.99552	0.96817	1.0917	0.94806	0.93435		0.97379	1.01907	1.1593	0.964227	0.83767	0.97379	0.96817	0.990811	0.98756	0.637023	-0.0202968	0.792516	-0.0211832
405	Eif4e K162		1	A0A0G2JH04;P63073;A0A0G2JFB4;A0A0G2JGT5	Eif4e	Eukaryotic translation initiation factor 4E	130;162;77;162	1	0.00586455	62.14	62.14	4348500	0.98014						1.3078						1.3078	0.98014	1.3078	0.98014
406	Eif4e K174		1	A0A0G2JH04;P63073;A0A0G2JFB4	Eif4e	Eukaryotic translation initiation factor 4E	174;206;121	1	1.93592e-09	93.269	78.015	17330000		1.1718						1.0405					1.0405	1.1718	1.0405	1.1718
407	Ints1 K224		1	K3W4P2;A0A0G2JH17;Q6P4S8	Ints1	Integrator complex subunit 1	224;224;197	1	0.00053555	140.09	115.46	311160000		1.009	1.0342	0.93258	1.1751	1.0066		1.0635	1.09659	1.0074	1.17308	0.83513	1.0635	1.009	1.03514	1.0315	0.495235	0.040603	0.65091	0.0405692
408	Ints1 K127		1	K3W4P2;A0A0G2JH17;Q6P4S8;A0A0G2JDG8	Ints1	Integrator complex subunit 1	127;127;100;100	1	0.000679101	117.7	38.102	1382200000	1.0784	0.68342	0.8975	0.78267	1.59	0.98406	1.66898	0.47562	1.32001	0.90794	1.4799	0.86456	1.11398	0.94078	1.1195	1.00267	0.781134	-0.0506597	0.869042	0.047267
409	Ints1 K1560		1	K3W4P2;A0A0G2JH17;Q6P4S8	Ints1	Integrator complex subunit 1	1560;1562;1535	1	2.16898e-05	130.1	113.16	4856600				0.9335						1.1286			1.1286	0.9335	1.1286	0.9335
410	Ints1 K74		1	K3W4P2;A0A0G2JH17;Q6P4S8;A0A0G2JDG8	Ints1	Integrator complex subunit 1	74;74;47;47	1	3.13713e-19	169.62	169.62	233750000	1.1789	0.89103		0.84429			1.02787	1.0243		0.97451			1.0243	0.89103	1.00889	0.971407	0.736219	-0.0577341	0.668439	0.0123462
411	Elp6 K245		1	A0A0H2UH13;Q8BK75-2;Q8BK75	Elp6	Elongator complex protein 6	245;242;248	1	1.48293e-35	229.95	229.95	47723000		0.81992	1.005	0.8312	1.3073			1.0215	1.44636	0.9236	0.889759		0.97255	0.9181	1.07031	0.990855	0.816214	-0.0398479	0.691004	0.069986
412	Elp6 K249		1	A0A0H2UH13;Q8BK75-2;Q8BK75	Elp6	Elongator complex protein 6	249;246;252	1	0.000112997	126.19	63.636	15720000		0.69014						0.92236					0.92236	0.69014	0.92236	0.69014
413	Ehmt1 K611		1	E9Q5A3;Z4YJZ7;A0A0H2UH19;Q5DW34-2;Q5DW34-3;Q5DW34	Ehmt1	Histone-lysine N-methyltransferase EHMT1	611;651;652;606;611;659	1	1.25454e-08	77.575	68.341	90021000		1.59	0.72445		1.5205			1.5001	1.21678		0.865951		1.21678	1.5205	1.19428	1.27832	0.539895	0.26951	0.441111	0.220162
414	Ehmt1 K952		1	E9Q5A3;Z4YJZ7;A0A0H2UH19;Q5DW34-2;Q5DW34-3;Q5DW34;A0A0A6YXD1	Ehmt1	Histone-lysine N-methyltransferase EHMT1	952;992;993;947;952;1000;94	1	0.00023105	118.28	94.959	29535000	0.78765	1.1175				0.9026	1.27398	0.99785				0.53295	0.99785	0.9026	0.934928	0.935917	0.52982	-0.110647	0.66665	-0.187229
415	Ehmt1 K958		1	E9Q5A3;Z4YJZ7;A0A0H2UH19;Q5DW34-2;Q5DW34-3;Q5DW34;A0A0A6YXD1	Ehmt1	Histone-lysine N-methyltransferase EHMT1	958;998;999;953;958;1006;100	1	5.82004e-12	150.91	135.67	30688000		0.95038		0.87772				0.79873		0.97473			0.88673	0.91405	0.88673	0.91405
416	Ehmt1 K681		1	E9Q5A3;Z4YJZ7;A0A0H2UH19;Q5DW34-2;Q5DW34-3;Q5DW34;A0A0A6YWA0	Ehmt1	Histone-lysine N-methyltransferase EHMT1	681;721;722;676;681;729;77	1	1.68442e-05	116.54	93.621	13921000		0.78538					0.950029	0.86691					0.908469	0.78538	0.908469	0.78538
417	Ehmt1 K220		1	E9Q5A3;Z4YJZ7;A0A0H2UH19;Q5DW34-2;Q5DW34-3;Q5DW34;A0A0G2JFI9;A2AIS5;A0A1B0GXE2	Ehmt1	Histone-lysine N-methyltransferase EHMT1	220;219;220;220;220;220;96;219;222	1	0.000109916	84.566	75.117	67650000	1.2122	0.93249		0.67927			1.18061	0.70709		0.7577			0.7577	0.93249	0.8818	0.94132	0.651421	-0.127052	0.442107	-0.220268
418	Ehmt1 K315		1	E9Q5A3;Z4YJZ7;A0A0H2UH19;Q5DW34-2;Q5DW34-3;Q5DW34;A0A0G2JFI9;A2AIS5;F6WWY8;A0A140LII4	Ehmt1	Histone-lysine N-methyltransferase EHMT1	315;307;308;308;315;315;183;314;64;41	1	6.07824e-09	117.26	98.663	71418000			1.2038						1.45085				1.45085	1.2038	1.45085	1.2038
419	Zfp729b K159		1	A0A0J9YSF5;A0A286YE34;A0A286YDM2;Q80VN4;B8JJX8;Q4QQP3;B8JJX9;H3BJN0;A0A286YD24;B8JJY0;Q91W94	Zfp729b;Zfp738;Zfp729a;Zfp65		159;159;159;149;164;164;151;154;154;164;154	1	0.00558808	53.252	48.622	2041500				0.77744						0.87305			0.87305	0.77744	0.87305	0.77744
420	Zfp729b K140		1	A0A0J9YSF5;A0A286YE34;A0A286YDM2;Q80VN4	Zfp729b		140;140;140;130	1	1.06359e-08	78.413	71.615	16891000		1.9414						1.1936					1.1936	1.9414	1.1936	1.9414
421	Specc1 K854		0.981781	A0A0J9YUR2;A0A0J9YTU3;Q5SXY1-3;Q5SXY1;A0A0J9YUG8	Specc1	Cytospin-B	854;934;863;943;283	1	4.78843e-09	111.33	100.15	11888000			0.56909						0.777545				0.777545	0.56909	0.777545	0.56909
422	Specc1 K650		1	A0A0J9YUR2;A0A0J9YTU3;Q5SXY1-3;Q5SXY1;A0A0J9YV86;A0A0J9YUF8;Q5SXY1-2	Specc1	Cytospin-B	570;650;570;650;570;650;650	1	1.15287e-23	207.47	207.47	51393000	0.74147	0.45239		0.82553			1.34609	0.51199		1.092			1.092	0.74147	0.983361	0.67313	0.147034	-0.617503	0.777558	-0.136687
423	Specc1 K646		1	A0A0J9YUR2;A0A0J9YTU3;Q5SXY1-3;Q5SXY1;A0A0J9YV86;A0A0J9YUF8;Q5SXY1-2	Specc1	Cytospin-B	566;646;566;646;566;646;646	1	0.00402142	122.19	72.255	6956200				0.76721						1.2354			1.2354	0.76721	1.2354	0.76721
424	Gtf2ird1 K436		1	Q9JI57;Q9JI57-6;A0A0J9YTX7;Q6PD35;Q9JI57-7;Q9JI57-2;Q9JI57-5;Q9JI57-4;Q9JI57-8;Q9JI57-9;Q9JI57-10;Q9JI57-3;A0A0J9YV21;A0A0J9YUK2;A0A0J9YUW7	Gtf2ird1	General transcription factor II-I repeat domain-containing protein 1	436;436;436;436;436;436;436;436;436;436;436;436;72;72;224	1	0.000656106	115.71	60.919	442710000	1.3358	0.99702	1.213	0.90859		1.2532	1.74517	0.89926	1.52091	1.05		0.8945	1.05	1.213	1.22197	1.14152	0.170873	0.175859	0.307392	0.232932
425	Gtf2ird1 K622		1	Q9JI57;Q9JI57-6;A0A0J9YTX7;Q6PD35;Q9JI57-7;Q9JI57-2;Q9JI57-5;Q9JI57-4;Q9JI57-8;Q9JI57-9;Q9JI57-10;Q9JI57-3;A0A0J9YV21;A0A0J9YUK2;A0A0J9YV00	Gtf2ird1	General transcription factor II-I repeat domain-containing protein 1	622;622;622;622;622;622;622;622;622;622;622;622;228;190;92	1	0.00170943	77.64	72.227	25161000		0.9386		1.2572				0.92252		1.3986			1.16056	1.0979	1.16056	1.0979
426	Sept11 K418		1	A0A0J9YTY0;A0A0J9YUL3;Q8C1B7-3;Q8C1B7-2;Q8C1B7	Sept11	Septin-11	418;418;418;418;418	1	6.97512e-19	138.28	138.28	41630000	0.73641			0.72105			1.18717			0.8155			1.00133	0.72873	1.00133	0.72873
427	Sept11 K326		1	A0A0J9YTY0;A0A0J9YUL3;Q8C1B7-3;Q8C1B7-2;Q8C1B7;Q9R1T4-2;Q9R1T4-3;Q9R1T4	Sept11;Sept6	Septin-11;Septin-6	326;326;326;326;326;327;327;327	1	1.32916e-58	218.11	209.83	258610000	0.79317		0.76442	1.0926			0.96637		0.765404	1.2541			0.96637	0.79317	0.995291	0.883397	0.349793	-0.198032	0.876757	-0.0361356
428	Sept11 K361		1	A0A0J9YTY0;A0A0J9YUL3;Q8C1B7-3;Q8C1B7-2;Q8C1B7	Sept11	Septin-11	361;361;361;361;361	1	2.03571e-24	232.79	169.38	495360000	1.4948	1.1157	0.88622	0.81639	1.298	1.1041	1.27805	1.0837	0.73014	1.0867	1.30366	0.8322	1.0852	1.1099	1.05241	1.1192	0.369468	0.131688	0.770409	0.0422808
429	Sept11 K366		1	A0A0J9YTY0;A0A0J9YUL3;Q8C1B7-3;Q8C1B7-2;Q8C1B7	Sept11	Septin-11	366;366;366;366;366	1	6.70927e-15	180.36	102.02	805100000	1.0452	1.1031	0.92878	0.9958	1.3831	0.97488	1.48679	0.86567	1.16129	1.1559	1.24418	0.745	1.1586	1.0205	1.10981	1.07181	0.344528	0.0873136	0.480873	0.113225
430	Sept11 K357		1	A0A0J9YTY0;A0A0J9YUL3;Q8C1B7-3;Q8C1B7-2;Q8C1B7;Q9R1T4-2;Q9R1T4-3;Q9R1T4	Sept11;Sept6	Septin-11;Septin-6	357;357;357;357;357;358;358;358	1	4.56181e-05	169.09	109.07	154420000	1.6084	0.91491		1.0154			1.30125	0.86064		1.1255			1.1255	1.0154	1.0958	1.17957	0.520684	0.193125	0.589215	0.111316
431	Sept11 K352		1	A0A0J9YTY0;A0A0J9YUL3;Q8C1B7-3;Q8C1B7-2;Q8C1B7;Q9R1T4-2;Q9R1T4-3;Q9R1T4	Sept11;Sept6	Septin-11;Septin-6	352;352;352;352;352;353;353;353	1	0.000144255	172.88	102.03	1800100000	1.1408	0.95175	1.158	0.81541	1.3349	0.73475	1.10803	1.093	1.21618	1.0484	1.34613	0.66707	1.10052	1.04628	1.0798	1.0226	0.992492	0.00133172	0.605448	0.0785939
432	Sept11 K397		1	A0A0J9YTY0;A0A0J9YUL3;Q8C1B7-3;Q8C1B7-2;Q8C1B7	Sept11	Septin-11	397;397;397;397;397	1	2.53598e-151	335.08	176.33	106360000		0.97874		0.78897	1.3412			0.92873		1.0869	1.51387		1.0869	0.97874	1.1765	1.0363	0.946456	0.0168548	0.429792	0.20393
433	Sept11 K308		0.992085	A0A0J9YTY0;A0A0J9YUL3;Q8C1B7-3;Q8C1B7-2;Q8C1B7;Q9R1T4-2;Q9R1T4-3;Q9R1T4	Sept11;Sept6	Septin-11;Septin-6	308;308;308;308;308;309;309;309	1	0.000124588	49.618	46.987	8060800					1.1824						0.971345		0.971345	1.1824	0.971345	1.1824
434	Sept11 K195		1	A0A0J9YTY0;A0A0J9YUL3;Q8C1B7-3;Q8C1B7-2;Q8C1B7;A0A0J9YVA6	Sept11	Septin-11	195;195;195;195;195;138	1	0.0142421	129.65	27.354	390890000		1.0261	0.88487	1.0453	1.357	1.0494		0.92124	1.05247	1.0577	1.59215	0.82531	1.05247	1.0453	1.08977	1.07253	0.431259	0.0869222	0.620446	0.086068
435	Sept11 K336		1	A0A0J9YTY0;A0A0J9YUL3;Q8C1B7-3;Q8C1B7-2;Q8C1B7;Q9R1T4-2;Q9R1T4-3;Q9R1T4	Sept11;Sept6	Septin-11;Septin-6	336;336;336;336;336;337;337;337	1	0.000731139	89.301	75.887	37066000		0.85128		0.74601				0.8425		0.98753			0.915015	0.798645	0.915015	0.798645
436	Sept11 K378		1	A0A0J9YTY0;A0A0J9YUL3;Q8C1B7-3;Q8C1B7-2;Q8C1B7	Sept11	Septin-11	378;378;378;378;378	1	0.00302387	133.86	111.37	136670000		1.1578						0.96496					0.96496	1.1578	0.96496	1.1578
438	Sept11 K170		1	A0A0J9YTY0;A0A0J9YUL3;Q8C1B7-3;Q8C1B7-2;Q8C1B7;A0A0J9YVA6;B7ZC46;B1AQY9;B1AQZ0;Q8CHH9;Q8CHH9-2;Q9R1T4-2;Q9R1T4-3;Q9R1T4	Sept11;Sept8;Sept6	Septin-11;Septin-8;Septin-6	170;170;170;170;170;113;171;173;173;173;173;171;171;171	1	0.000255112	110.87	87.443	92116000	1.1175	0.89111			1.0612		1.3791	0.94128			1.3247		1.3247	1.0612	1.21503	1.02327	0.81335	0.0265489	0.274377	0.260695
439	Sept11 K65		1	A0A0J9YTY0;A0A0J9YUL3;Q8C1B7-3;Q8C1B7-2;Q8C1B7;A0A0J9YUV6	Sept11	Septin-11	65;65;65;65;65;63	1	3.38351e-82	213.16	209.89	252290000		0.96167	0.79417		1.149			0.80444	0.886761		1.25312		0.886761	0.96167	0.981439	0.96828	0.722579	-0.0628292	0.807123	-0.0539351
440	Sept11 K184		1	A0A0J9YTY0;A0A0J9YUL3;Q8C1B7-3;Q8C1B7-2;Q8C1B7;A0A0J9YVA6	Sept11	Septin-11	184;184;184;184;184;127	1	0.00141535	56.514	55.517	2624400					1.0892						0.827061		0.827061	1.0892	0.827061	1.0892
441	Slc25a22 K83		1	V9GWS2;Q80X52;A0A0J9YVJ3;E9Q579;A0A0J9YTY6;E9PV90;E9PY45;E9Q6M6;Q9D6M3	Slc25a22	Mitochondrial glutamate carrier 1	39;83;16;83;79;83;83;83;83	1	3.74293e-07	157.66	127.47	176940000	0.90935		0.84274	1.1182			0.874355		1.37332	1.1083			1.1083	0.90935	1.11866	0.956763	0.604431	-0.0742516	0.54102	0.137437
442	Ctbp1 K269		1	A0A0J9YUM4;A0A0J9YU62;O88712-2;O88712;O88712-3;P56546;Q91YZ2;P56546-2	Ctbp1;Ctbp2	C-terminal-binding protein 1;C-terminal-binding protein 2	269;269;269;280;206;286;261;829	1	0.000124433	140.45	96.677	107160000			0.9278	0.7148	1.2478				1.11478	0.86192	1.11489		1.11478	0.9278	1.03053	0.963467	0.732827	-0.0910387	0.814171	0.0330941
443	Ctbp1 K77		1	A0A0J9YUM4;A0A0J9YU62;O88712-2;O88712;A0A0J9YVI3;A0A0J9YUR5;O88712-3;A0A0J9YTW3;P56546;Q91YZ2;P56546-2;E9PWQ9;E9Q0T4	Ctbp1;Ctbp2	C-terminal-binding protein 1;C-terminal-binding protein 2	77;77;77;88;77;77;14;14;94;69;637;77;94	1	0.0132367	131.04	68.323	356720000		1.4067		0.72548	1.7846	1.1105		1.1079		0.877	1.73768	0.66658	0.99245	1.2586	1.09729	1.25682	0.426491	0.254033	0.893469	0.0426222
444	Ctbp1 K262		1	A0A0J9YUM4;A0A0J9YU62;O88712-2;O88712;O88712-3;P56546;Q91YZ2;P56546-2	Ctbp1;Ctbp2	C-terminal-binding protein 1;C-terminal-binding protein 2	262;262;262;273;199;279;254;822	1	1.65977e-68	265.6	205.08	530740000	1.5266	0.95787	1.2006	0.88602	1.2957	0.93196	1.44009	1.1318	1.29071	1.4987	1.28447	0.71165	1.28759	1.07923	1.22624	1.13312	0.288261	0.151577	0.17247	0.254511
445	Med13l K726		1	A0A0J9YUA8;E9QLJ3;Q6JPI3	Med13l	Mediator of RNA polymerase II transcription subunit 13-like	726;726;726	1	0.00799447	104.75	93.215	31426000			0.8882						1.04667				1.04667	0.8882	1.04667	0.8882
446	Senp7 K20		1	Q9CRF0;Q9CX65;Q9CQN9;A0A0J9YUC9;E9Q1L5;Q8BUH8	Senp7	Sentrin-specific protease 7	20;20;20;20;20;20	1	0.00521868	83.869	72.379	11362000				0.74735						0.84076			0.84076	0.74735	0.84076	0.74735
447	Nup205 K701		1	A0A0J9YUD5;B9EJ54	Nup205		701;648	1	0.000378579	113.47	104.28	47824000		1.0615		0.98152				1.2522		0.76505			1.00863	1.02151	1.00863	1.02151
448	Nup205 K222		1	A0A0J9YUD5;B9EJ54;E9Q880	Nup205		275;222;222	1	0.000177862	136.57	93.32	11014000		1.2351		0.93507				1.9993		1.0279			1.5136	1.08509	1.5136	1.08509
449	Nup205 K212		1	A0A0J9YUD5;B9EJ54;E9Q880	Nup205		265;212;212	1	0.000914736	105.14	46.061	76356000		0.99515		0.90479	1.1689	0.77975		1.1197		0.9863	0.894694	0.79162	0.940497	0.94997	0.948079	0.962148	0.601485	-0.071281	0.464806	-0.0886106
450	Nup205 K1332		1	A0A0J9YUD5;B9EJ54	Nup205		1332;1279	1	0.000212178	173.23	82.193	283510000	0.8545	1.0867	0.95473	1.2061	1.1173		1.06082	0.95011	1.07394	1.0492	1.05005		1.05005	1.0867	1.03682	1.04387	0.592115	0.0513274	0.184835	0.0507995
451	Nup205 K1935		1	A0A0J9YUD5;B9EJ54	Nup205		1935;1882	1	0.0124747	91.626	50.399	22895000		1.1925		0.87528				1.0035		1.0421			1.0228	1.03389	1.0228	1.03389
452	Nup205 K1324		1	A0A0J9YUD5;B9EJ54	Nup205		1324;1271	1	0.000422142	85.355	76.166	20887000		1.2099						1.332					1.332	1.2099	1.332	1.2099
453	Nup205 K1283		1	A0A0J9YUD5;B9EJ54	Nup205		1283;1230	1	4.2465e-11	157.86	120.85	593720000	1.0683	1.197	0.98679	0.91476		1.1487	1.30414	1.0745	0.987459	0.8171		0.88141	0.987459	1.0683	1.01292	1.06311	0.31407	0.0814044	0.993647	-0.000995015
454	Nup205 K66		1	A0A0J9YUD5;B9EJ54;E9Q880	Nup205		119;66;66	1	2.79047e-17	215.06	166.64	209960000		1.216		0.85041		0.70263		1.2167		1.0854		0.82473	1.0854	0.85041	1.04228	0.923013	0.575899	-0.153596	0.828169	0.0410647
455	Nup205 K1785		1	A0A0J9YUD5;B9EJ54	Nup205		1785;1732	1	3.33947e-37	229.64	206.26	116540000		1.1994		1.2739	0.85719			1.0343		1.061	0.849113		1.0343	1.1994	0.981471	1.11016	0.541461	0.129751	0.769873	-0.0339642
456	Nup205 K44		1	A0A0J9YUD5;B9EJ54;E9Q880	Nup205		97;44;44	1	0.00169583	55.841	55.841	29004000		0.91751						0.91055					0.91055	0.91751	0.91055	0.91751
457	Nup205 K549		1	A0A0J9YUD5;B9EJ54	Nup205		549;496	1	0.00017421	147.19	105.76	283090000		1.4259		1.0573	1.0795	1.1291		1.0807		1.0317	1.01942	0.82202	1.02556	1.1043	0.98846	1.17295	0.114489	0.219449	0.798704	-0.0245041
458	Nup205 K1027		1	A0A0J9YUD5;B9EJ54	Nup205		1027;974	1	2.10275e-05	152.28	115.94	56939000		0.82493		0.73095		0.76206		0.84286		0.88515		0.71515	0.84286	0.76206	0.814387	0.772647	0.0182203	-0.373945	0.0831956	-0.302108
459	Wbscr27 K28		1	D3Z271;Q8BY07;A0A0J9YUG5;Q8BGM4	Wbscr27		28;28;28;28	1	3.05021e-08	144.68	117.58	94331000			0.9157	1.0791					1.07885	0.95977			1.01931	0.9974	1.01931	0.9974
460	Ube2k K14		1	A0A0J9YUI1;P61087;D3Z4U3;F8WIC2;A0A0J9YU07	Ube2k	Ubiquitin-conjugating enzyme E2 K	14;14;14;14;14	1	0.00160944	157.58	60.511	679390000	1.1987	0.99083		1.0428	1.0154	0.853	1.06884	1.1689		1.1632	1.10218	0.81946	1.10218	1.0154	1.06452	1.02015	0.809061	0.0202617	0.453302	0.0784824
461	Ube2k K18		1	A0A0J9YUI1;P61087;D3Z4U3;F8WIC2;A0A0J9YU07	Ube2k	Ubiquitin-conjugating enzyme E2 K	18;18;18;18;18	1	4.28495e-06	183.67	133.96	607390000	0.94703	0.98762		1.333	0.91963	0.85489	0.929195	0.96431		0.98027	1.09917	0.7784	0.96431	0.94703	0.950268	1.00843	0.96081	-0.00577542	0.3645	-0.0824264
462	Nck2 K79		1	A0A0J9YUK4;O55033	Nck2	Cytoplasmic protein NCK2	79;79	1	0.00326678	93.178	12.457	29179000		0.84563		0.72436	1.1636			0.79082		0.96045	1.7411		0.96045	0.84563	1.16412	0.911197	0.503513	-0.162843	0.732625	0.134401
463	A0A0J9YUS4 K50		1	A0A0J9YUS4			50	1	5.13832e-05	116.54	116.54	43074000		2.4465	0.65224	1.1535				1.9515	0.944822	0.69232			0.944822	1.1535	1.19621	1.41741	0.648351	0.293404	0.815787	0.117403
464	Hmgb1 K57		0.999998	A0A0J9YUZ4;P63158;A0A0J9YUD8;D3YZ18;D3YVC6	Hmgb1	High mobility group protein B1	71;57;57;57;57	1	0.000161209	157.97	119.7	423130000		1.0115	1.0164	1.4349		1.0901		1.2302	0.931966	0.93348		0.80659	0.932723	1.05325	0.975559	1.13823	0.24589	0.171344	0.704931	-0.0530397
465	Hmgb1 K59		1	A0A0J9YUZ4;P63158;A0A0J9YUD8;D3YZ18;D3YVC6	Hmgb1	High mobility group protein B1	73;59;59;59;59	1	1.35994e-09	199.68	167.04	4591400000	1.2537	1.4076	1.3421	0.78733	1.3431	0.83688	1.23864	1.085	1.39016	0.96764	1.25584	0.77835	1.16182	1.2979	1.11927	1.16179	0.298462	0.177937	0.320935	0.136898
466	Hmgb1 K154		1	A0A0J9YUZ4;P63158;A0A0J9YUD8;P30681	Hmgb1;Hmgb2	High mobility group protein B1;High mobility group protein B2	168;154;154;154	1	0.00453497	184.49	27.987	12766000000	1.1807	0.75005	1.0307	0.72979	1.1527	1.2713	1.42207	0.95697	1.12519	0.92698	1.38249	0.8302	1.04108	1.0917	1.10732	1.01921	0.968868	-0.00579992	0.409682	0.117353
467	Hmgb1 K157		1	A0A0J9YUZ4;P63158;A0A0J9YUD8;P30681	Hmgb1;Hmgb2	High mobility group protein B1;High mobility group protein B2	171;157;157;157	1	7.37454e-46	258.92	232.48	6329700000	1.1348	1.0994	0.98206	0.82676	1.1996	0.94262	1.18813	1.0363	1.06658	0.912	1.22266	0.79432	1.05144	1.04073	1.03666	1.03087	0.704249	0.0326466	0.720986	0.0363396
468	Hmgb1 K127		1	A0A0J9YUZ4;P63158;A0A0J9YUD8	Hmgb1	High mobility group protein B1	141;127;127	1	1.49736e-22	178.12	178.12	416970000	1.3476	1.1755	1.4465	0.62735	1.3009	1.0515	1.42849	1.2349	1.22395	0.81484	1.31747	0.77379	1.22942	1.2382	1.13224	1.15823	0.406534	0.162589	0.401959	0.140466
469	Hmgb1 K12		1	A0A0J9YUZ4;P63158;A0A0J9YUD8;D3YZ18;D3YVC6;P30681;A0A1B0GQX9	Hmgb1;Hmgb2	High mobility group protein B1;High mobility group protein B2	26;12;12;12;12;12;12	1	3.57162e-129	315.59	315.59	2068100000	1.1881	0.93811	1.3168	0.70803	1.2394		1.60668	0.89982	1.78683	1.1738	1.76772		1.60668	1.1881	1.44697	1.07809	0.681235	0.0730092	0.0663925	0.484455
470	Hmgb1 K191		1	A0A0J9YUZ4;P63158	Hmgb1	High mobility group protein B1	191;177	1	0.0212828	114.89	46.108	400020000	1.2117	1.1446	1.0963	0.68262	0.96097		1.4894	0.88299	1.21381	0.8587	1.14209		1.14209	1.0963	1.1174	1.01924	0.99619	-0.000752681	0.433462	0.12933
471	Hmgb1 K43		1	A0A0J9YUZ4;P63158;A0A0J9YUD8;D3YZ18;D3YVC6	Hmgb1	High mobility group protein B1	57;43;43;43;43	1	3.49739e-21	174.21	107.96	1894000000	1.1228	1.2188	1.378	0.66948	1.3799		1.5088	1.2327	1.25354	0.86668	1.49009		1.25354	1.2188	1.27036	1.1538	0.453575	0.160163	0.0925105	0.31804
472	Hmgb1 K88		0.999996	A0A0J9YUZ4;P63158;A0A0J9YUD8;D3YZ18	Hmgb1	High mobility group protein B1	102;88;88;88	1	1.63718e-08	198.72	161.17	6473200000	1.3295	1.0172	1.0077	0.85225	1.5344	1.0472	1.75374	1.0843	1.27353	0.89765	1.64506	1.0343	1.17891	1.0322	1.28143	1.13138	0.286064	0.150019	0.101785	0.314509
473	Hmgb1 K141		1	A0A0J9YUZ4;P63158;A0A0J9YUD8	Hmgb1	High mobility group protein B1	155;141;141	1	1.67362e-11	154.52	138.38	31226000				0.7474	1.489	0.87092				0.75711	1.20367	0.63652	0.75711	0.87092	0.865768	1.03577	0.96477	-0.0150306	0.440526	-0.261901
474	Hmgb1 K146		1	A0A0J9YUZ4;P63158;A0A0J9YUD8	Hmgb1	High mobility group protein B1	160;146;146	1	1.3062e-47	201.52	201.52	329030000	1.124	1.2512		0.92	1.2835	1.0086	1.10968	1.2544		0.95466	1.24462	0.91201	1.10968	1.124	1.09507	1.11746	0.178233	0.14882	0.280444	0.118605
475	Sdad1 K254		1	A0A0J9YV20;A0A0R4J0B7;Q80UZ2-2;Q80UZ2	Sdad1	Protein SDA1 homolog	254;254;254;254	1	7.83324e-08	163.84	127.28	760840000	1.4625	1.5077	1.9383	1.3495	6.3829	1.12	1.92701	1.0713	3.16116	1.3399	5.41477	1.7626	1.8448	1.4851	2.44612	2.29348	0.0608441	0.894286	0.0285321	1.06382
476	Sdad1 K557		1	A0A0J9YV20;A0A0R4J0B7;Q80UZ2-2;Q80UZ2	Sdad1	Protein SDA1 homolog	557;558;557;558	1	2.5664e-14	208.33	164.89	118480000	1.3268		0.94842	0.92013			3.56862		1.65546	0.88786			1.65546	0.94842	2.03732	1.06512	0.717439	0.0704862	0.30338	0.797003
477	Tbl1xr1 K102		1	Q8BHJ5;A0A0J9YV90;A0A0J9YUE3	Tbl1xr1	F-box-like/WD repeat-containing protein TBL1XR1	102;102;102	1	5.53566e-123	262.79	262.79	113030000	1.3893	0.66763					1.59951	0.84432					1.22192	1.02846	1.22192	1.02846
478	Lias K242		1	A0A0M3HEP3;Q99M04	Lias	Lipoyl synthase, mitochondrial	242;326	1	0.000762717	108.67	90.356	28446000			0.98758	0.93196	1.3111				1.04369	0.88401	0.723694		0.88401	0.98758	0.883798	1.07688	0.612773	0.0903624	0.331276	-0.194241
479	Txnrd2 K376		1	D3Z0K8;J3QMN4;A0A0U1RPV8;A0A0U1RQA4;J3QMQ8;A0A0M3HEQ0;Q9JLT4-2;Q9JLT4-4;Q9JLT4	Txnrd2	Thioredoxin reductase 2, mitochondrial	360;376;379;357;376;379;343;376;376	1	0.00420734	120.49	63.386	62503000			0.76056	1.3761					1.09914	1.1272			1.11317	1.06833	1.11317	1.06833
480	Txnrd2 K329		1	D3Z0K8;J3QMN4;A0A0U1RPV8;A0A0U1RQA4;J3QMQ8;A0A0M3HEQ0;Q9JLT4-2;Q9JLT4-4;Q9JLT4	Txnrd2	Thioredoxin reductase 2, mitochondrial	313;329;332;310;329;332;296;329;329	1	8.44191e-05	119.69	99.927	15043000		0.91543						0.79274					0.79274	0.91543	0.79274	0.91543
481	Kiaa0020 K579		1	A0A0N4SUH4;Q8BKS9	Kiaa0020	Pumilio domain-containing protein KIAA0020	579;578	1	1.03562e-12	199.68	181	340950000	0.7106	1.0144	1.9795	0.74977	1.1288		1.753	1.1353	2.5748	0.89169	0.942596		1.1353	1.0144	1.45948	1.11661	0.847152	0.0544364	0.221712	0.421337
482	Kiaa0020 K13		1	A0A0N4SUH4;Q8BKS9;A0A494BBI7;A0A494BB98;A0A494B9B8	Kiaa0020	Pumilio domain-containing protein KIAA0020	13;12;9;13;13	1	9.23255e-31	234.67	202.8	38419000		0.84676		0.75627	1.2328			0.74521		0.90017	1.35311		0.90017	0.84676	0.999496	0.945277	0.647009	-0.113688	0.871369	-0.0465787
483	Kiaa0020 K631		0.999997	A0A0N4SUH4;Q8BKS9	Kiaa0020	Pumilio domain-containing protein KIAA0020	631;630	1	0.00225191	58.071	53.523	45881000		0.94577		1.0759				1.1454		0.88857			1.01699	1.01083	1.01699	1.01083
484	Kiaa0020 K93		1	A0A0N4SUH4;Q8BKS9;A0A494BBI7;A0A494BB98	Kiaa0020	Pumilio domain-containing protein KIAA0020	93;92;89;93	1	3.51325e-14	172.13	141.96	101820000		0.7432	1.9465		0.89149			0.60639	4.3691		0.907112		0.907112	0.89149	1.96087	1.19373	0.801035	0.122332	0.675517	0.421669
485	Kiaa0020 K109		0.989387	A0A0N4SUH4;Q8BKS9;A0A494BBI7;A0A494BB98	Kiaa0020	Pumilio domain-containing protein KIAA0020	109;108;105;109	1	0.00341999	85.161	63.201	22294000		0.71418						0.70085					0.70085	0.71418	0.70085	0.71418
486	Kiaa0020 K293		1	A0A0N4SUH4;Q8BKS9;A0A494BBI7	Kiaa0020	Pumilio domain-containing protein KIAA0020	293;292;289	1	1.1799e-05	88.133	78.727	14239000		0.82941						0.89575					0.89575	0.82941	0.89575	0.82941
487	Nfu1 K205		1	Q9QZ23;A0A0N4SUH8	Nfu1	NFU1 iron-sulfur cluster scaffold homolog, mitochondrial	205;206	1	2.4482e-151	311.64	289.88	405050000		1.9914	1.2591	1.4139	1.541			1.8196	1.23019	1.1886	1.09803		1.2094	1.47745	1.33411	1.55135	0.0222917	0.612431	0.0978491	0.386673
488	A0A0N4SUK1 K59		1	A0A0N4SUK1;A0A0N4SV92			59;81	1	0.000996839	79.659	79.659	34261000				0.18414	1.6629					0.53184	2.75748		1.64466	0.92352	1.64466	0.92352
489	Brpf1 K579		1	B2RRD7;A0A0N4SVG7;E9PXP1;Q80XK2;Q3U109;A0A0N4SUT9;A0A0N4SUS4	Brpf1		579;579;579;579;579;579;579	1	9.78156e-08	189.18	156.18	8285800				0.81196						1.1124			1.1124	0.81196	1.1124	0.81196
490	Brpf1 K8		1	B2RRD7;A0A0N4SVG7;E9PXP1;Q80XK2;Q3U109;A0A0N4SUT9;A0A0N4SUS4	Brpf1		8;8;8;8;8;8;8	1	0.00043622	67.93	63.209	7331200	1.07						2.78917						2.78917	1.07	2.78917	1.07
491	Brpf1 K898		1	B2RRD7;A0A0N4SVG7;E9PXP1;Q80XK2;Q3U109;A0A0N4SUT9	Brpf1		898;904;905;898;899;904	1	0.0007052	129.63	59.997	57996000	1.6705	0.52418		0.72825			1.83699	0.86553		1.058			1.058	0.72825	1.25351	0.97431	0.706087	-0.21636	0.52153	0.250112
492	Brpf1 K894		1	B2RRD7;A0A0N4SVG7;E9PXP1;Q80XK2;Q3U109;A0A0N4SUT9	Brpf1		894;900;901;894;895;900	1	0.00119003	159.46	90.54	46264000000	1.0774	0.84845	1.0765	1.0167	0.97773	1.046	1.34767	0.76932	1.44465	0.99058	1.09316	0.92727	1.04187	1.03135	1.09544	1.00713	0.921394	0.00551479	0.512193	0.0981257
493	Brpf1 K1159		1	B2RRD7;A0A0N4SVG7;E9PXP1;Q80XK2;Q3U109;A0A0N4SUT9;A0A0N4SUS4	Brpf1		1159;1165;1166;1193;1194;1199;1065	1	1.11687e-30	194.37	160.43	125280000	1.4578	0.82578	1.0876	0.80879			1.47369	0.85058	1.51948	1.0868			1.28024	0.95669	1.23264	1.04499	0.92417	0.0206518	0.27711	0.262403
494	Plekha5 K234		1	A0A0N4SV65;A0A0N4SUY3;A0A0N4SWF5;A0A0N4SUU0;A0A0N4SWD7;E9Q6H8;A0A1L1SQF5	Plekha5		234;289;279;606;713;758;85	1	4.64324e-05	117.52	117.52	70629000		0.80676		0.5151				0.7603		0.99108			0.87569	0.66093	0.87569	0.66093
495	Plekha5 K375		0.989221	A0A0N4SV65;A0A0N4SUY3;A0A0N4SWF5;A0A0N4SUU0;A0A0N4SWD7;E9Q6H8;A0A1L1SQF5;A0A0N4SVR9	Plekha5		375;430;420;747;854;899;226;17	1	1.82369e-08	101.64	95.927	31927000	0.576						0.775374						0.775374	0.576	0.775374	0.576
496	Plekha5 K206		1	A0A0N4SV65;A0A0N4SUY3;A0A0N4SWF5;A0A0N4SUU0;A0A0N4SWD7;E9Q6H8;A0A1L1SQF5	Plekha5		206;261;251;578;685;730;57	1	0.000100678	82.007	72.086	86644000	0.80946	0.68071		0.80876			1.11067	0.54546		0.99477			0.99477	0.80876	0.883632	0.76631	0.0427946	-0.388691	0.524723	-0.243531
497	Plekha5 K226		1	A0A0N4SV65;A0A0N4SUY3;A0A0N4SWF5;A0A0N4SUU0;A0A0N4SWD7;E9Q6H8;A0A1L1SQF5	Plekha5		226;281;271;598;705;750;77	1	0.000684016	126.41	102.46	43126000		0.50312		0.84518		0.86007		0.63918		0.9835		0.64203	0.64203	0.84518	0.754903	0.736123	0.196881	-0.483723	0.168552	-0.436332
498	Plekha5 K70		1	A0A0N4SV65;A0A0N4SUY3;A0A0N4SWF5;A0A0N4SUU0;A0A0N4SWD7;E9Q6H8;A0A0N4SUV0;A0A0N4SW19	Plekha5		70;125;115;415;491;497;382;388	1	0.000720466	113.71	88.256	37455000			0.58954	1.1076		1.096			0.834168	1.2221		0.72049	0.834168	1.096	0.925586	0.931047	0.646212	-0.160885	0.580752	-0.148393
499	Plekha5 K62		1	A0A0N4SV65;A0A0N4SUY3;A0A0N4SWF5;A0A0N4SUU0;A0A0N4SWD7;E9Q6H8;A0A0N4SUV0;A0A0N4SW19	Plekha5		62;117;107;407;483;489;374;380	1	5.97878e-11	82.639	82.639	12589000	0.71484			0.7336			1.18227			0.96235			1.07231	0.72422	1.07231	0.72422
500	Eno2 K256		1	P17183;A0A0N4SUX5;D3Z6E4	Eno2	Gamma-enolase;Enolase	256;213;137	1	0.000655021	114.5	96.511	331240000	0.77857	1.5624	1.3375	0.84669	1.79	1.0782	1.42558	1.2219	1.48681	0.72254	1.67856	0.86173	1.32374	1.20785	1.23285	1.23223	0.286193	0.235115	0.276414	0.239429
501	Eno2 K406		1	P17183;A0A0N4SUX5;D3Z6E4;P21550	Eno2;Eno3	Gamma-enolase;Enolase;Beta-enolase	406;363;287;406	1	2.19038e-05	182.68	148.43	11280000				0.47203						0.87347			0.87347	0.47203	0.87347	0.47203
502	Fancd2 K320		1	A0A0N4SV29;Q80V62	Fancd2	Fanconi anemia group D2 protein homolog	320;320	1	0.000222772	156.46	62.153	403150000	1.0965	0.78285	1.2453	1.1674	0.72899	0.76778	1.25023	0.80452	1.22528	0.94789	0.72812	0.77288	0.876205	0.939675	0.954821	0.964803	0.568736	-0.086293	0.501038	-0.100856
503	Fancd2 K984		1	A0A0N4SV29;Q80V62	Fancd2	Fanconi anemia group D2 protein homolog	984;984	1	0.000276135	100.55	84.416	14323000		1.0496						1.2244					1.2244	1.0496	1.2244	1.0496
504	Fancd2 K28		1	A0A0N4SV29;Q80V62;Q80V62-2	Fancd2	Fanconi anemia group D2 protein homolog	28;28;28	1	0.0133718	58.981	23.685	62085000		1.1772						1.1126					1.1126	1.1772	1.1126	1.1772
505	Osbpl3 K12		1	A0A0N4SV33;D3YVF7;F8WH20;D3Z194;D3YTT6;Q9DBS9	Osbpl3	Oxysterol-binding protein;Oxysterol-binding protein-related protein 3	12;12;12;12;12;12	1	6.81287e-07	147.33	123.95	11504000				1.1929						1.2735			1.2735	1.1929	1.2735	1.1929
506	M1ap K50		1	A0A0N4SV45;Q9Z0E1	M1ap	Meiosis 1 arrest protein	50;501	1	9.38969e-05	145.9	96.545	254770000	0.85808	0.94016	1.1886	0.9119	0.90632	0.80049	1.1609	0.88415	1.2498	0.91092	1.07924	0.87783	0.995079	0.90911	1.02714	0.934258	0.225296	-0.10943	0.796846	0.024454
507	H2afj K6	H2A K6	1	A0A0N4SV66;Q8R1M2	H2afj	Histone H2A.J	6;6	2	0.0194399	125.81	53.025	2603500000	1.0335	0.71115	1.1301	0.95311	1.0163	0.71184	1.1588	0.72941	1.57495	0.82335	1.30168	1.0012	1.08	0.984705	1.09823	0.926	0.305234	-0.13402	0.634324	0.0857372
508	H2afj K10	H2A K10	1	A0A0N4SV66;Q8R1M2	H2afj	Histone H2A.J	10;10	2	0.0194399	125.81	53.025	2603500000	1.0335	0.71115	1.1301	0.95311	1.0163	0.71184	1.1588	0.72941	1.57495	0.82335	1.30168	1.0012	1.08	0.984705	1.09823	0.926	0.305234	-0.13402	0.634324	0.0857372
509	H2afj K96	H2A K96	1	A0A0N4SV66;Q8R1M2;Q8CGP4;C0HKE9;C0HKE8;C0HKE7;C0HKE6;C0HKE5;C0HKE4;C0HKE3;C0HKE2;C0HKE1;Q8CGP6;Q8BFU2;Q8CGP5;Q8CGP7	H2afj;Hist1h2aa;Hist1h2ah;Hist3h2a;Hist1h2af;Hist1h2ak	Histone H2A.J;Histone H2A;Histone H2A type 1-H;Histone H2A type 3;Histone H2A type 1-F;Histone H2A type 1-K	96;96;96;96;96;96;96;96;96;96;96;96;96;96;96;96	1	5.7422e-140	335.87	258.55	5867600000	1.1559	0.98848	0.95521	0.80339	1.3231	0.87317	1.27364	0.96043	0.97371	0.90238	1.2661	0.62818	0.96707	0.971845	1.00074	1.01654	0.978175	0.00310318	0.815557	-0.0377135
510	H2afj K119	H2A K119	1	A0A0N4SV66;Q8R1M2;Q8CGP4;C0HKE9;C0HKE8;C0HKE7;C0HKE6;C0HKE5;C0HKE4;C0HKE3;C0HKE2;C0HKE1;Q8CGP6;Q8BFU2;Q6GSS7;Q64523;Q8CGP5;Q8CGP7	H2afj;Hist1h2aa;Hist1h2ah;Hist3h2a;Hist2h2aa1;Hist2h2ac;Hist1h2af;Hist1h2ak	Histone H2A.J;Histone H2A;Histone H2A type 1-H;Histone H2A type 3;Histone H2A type 2-A;Histone H2A type 2-C;Histone H2A type 1-F;Histone H2A type 1-K	119;119;119;119;119;119;119;119;119;119;119;119;119;119;119;119;119;119	1	8.23168e-118	285.58	285.58	613660000	1.1146	0.79134	0.88719		1.0066		1.31867	0.80667	1.0035		0.83647		0.919986	0.946895	0.991328	0.949932	0.481988	-0.0860747	0.8172	-0.0408591
511	Zfml K1302		1	A0A0N4SV80;E9QML5;Q61464-4;Q61464	Zfml;Znf638	Zinc finger protein 638	1302;1302;1302;1302	1	1.8478e-38	194.92	194.92	752390000	1.6847	0.91446	1.4376	0.76934	1.4976		2.46051	1.3879	2.15295	1.1397	1.97064		1.97064	1.4376	1.82234	1.26074	0.287918	0.270298	0.0173477	0.809098
512	Zfml K1567		1	A0A0N4SV80;E9QML5;Q61464-4;Q61464	Zfml;Znf638	Zinc finger protein 638	1567;1567;1567;1567	1	3.76097e-25	202.16	150.71	96680000	1.5333	1.2676	1.2609	0.99966	1.4586		2.08834	1.3771	2.08177	1.387	1.75288		1.75288	1.2676	1.73742	1.30401	0.0267257	0.367457	0.00436739	0.772699
513	Zfml K1577		1	A0A0N4SV80;E9QML5;Q61464-4;Q61464	Zfml;Znf638	Zinc finger protein 638	1577;1577;1577;1577	1	0.00127176	103.01	79.861	154180000		1.2792	1.9946					1.2042	1.78773				1.49596	1.6369	1.49596	1.6369
514	Zfml K1440		1	A0A0N4SV80;E9QML5;Q61464-4;Q61464	Zfml;Znf638	Zinc finger protein 638	1440;1440;1440;1440	1	7.48142e-07	189.7	107.92	313440000	1.5106	1.1882	1.146	1.1039	1.1536	0.94729	2.26613	1.2279	1.85223	1.1653	1.75698	0.95199	1.49244	1.1498	1.53675	1.17493	0.0573789	0.218523	0.0359923	0.55475
515	Zfml K86		1	A0A0N4SV80;E9QML5;Q61464-4;Q61464;A0A0N4SV38;A0A0N4SVI8;E9QKZ7;Q61464-7;Q61464-5;Q61464-2;Q3TZK9;A0A0N4SVM8;Q61464-3	Zfml;Znf638	Zinc finger protein 638	86;86;86;86;86;86;86;86;86;86;86;86;86	1	3.74044e-08	175.93	86.687	32469000		1.1671		0.83897	1.2052			0.9148		1.1834	1.70576		1.1834	1.1671	1.26799	1.07042	0.680513	0.0796306	0.375416	0.294959
516	Zfml K95		1	A0A0N4SV80;E9QML5;Q61464-4;Q61464;A0A0N4SV38;A0A0N4SVI8;E9QKZ7;Q61464-7;Q61464-5;Q61464-2;Q3TZK9;A0A0N4SVM8;Q61464-3	Zfml;Znf638	Zinc finger protein 638	95;95;95;95;95;95;95;95;95;95;95;95;95	1	0.00117757	75.088	61.951	25521000		1.0605		1.0774				0.91374		1.3269			1.12032	1.06895	1.12032	1.06895
518	Zfml K1343		1	A0A0N4SV80;E9QML5;Q61464-4;Q61464	Zfml;Znf638	Zinc finger protein 638	1343;1343;1343;1343	1	0.000685994	137.14	91.39	138290000	1.3767	1.1045	1.1259	1.2078		0.99717	1.90774	1.1193	1.73433	1.2717		1.0446	1.2717	1.1259	1.41554	1.16241	0.053572	0.208796	0.0558708	0.459711
519	Zfml K1351		1	A0A0N4SV80;E9QML5;Q61464-4;Q61464	Zfml;Znf638	Zinc finger protein 638	1351;1351;1351;1351	1	0.00393387	83.869	42.84	108530000			0.73994	0.91654	1.2677	1.1243			1.05618	1.1261	1.28934	0.91216	1.09114	1.02042	1.09594	1.01212	0.947299	-0.0122524	0.327343	0.121045
520	Zfml K401		1	A0A0N4SV80;E9QML5;Q61464-4;Q61464;A0A0N4SV38;A0A0N4SVI8;E9QKZ7;Q61464-7;Q61464-5;Q61464-2;Q3TZK9;A0A0N4SVM8;Q61464-3	Zfml;Znf638	Zinc finger protein 638	401;401;401;401;401;401;401;401;401;401;401;401;401	1	1.23254e-05	161.79	161.79	389840000	1.7252	1.0705	1.1182	0.84785	1.831	1.1218	2.49401	1.0503	1.61142	1.131	2.12838	1.005	1.37121	1.12	1.57002	1.28576	0.141238	0.307759	0.0581311	0.558693
521	Zfml K1789		1	A0A0N4SV80;E9QML5;Q61464-4;Q61464	Zfml;Znf638	Zinc finger protein 638	1789;1789;1789;1789	1	1.38859e-09	209.87	117.97	522720000	1.317	0.79484		0.84669	1.0031	0.9543	1.2464	0.80292		0.96834	1.01176	0.94861	0.96834	0.9543	0.995606	0.983186	0.726152	-0.0474245	0.847274	-0.0209137
523	Zfml K1804		1	A0A0N4SV80;E9QML5;Q61464-4;Q61464	Zfml;Znf638	Zinc finger protein 638	1804;1804;1804;1804	1	0	437.02	369.57	6098700000	1.5893	1.0139	1.3876	0.90952	1.0305	0.86653	1.98835	1.0782	1.83702	1.0681	1.08534	1.0332	1.08177	1.0222	1.34837	1.13289	0.360686	0.143457	0.0908856	0.372979
524	Zfml K1821		1	A0A0N4SV80;E9QML5;Q61464-4;Q61464	Zfml;Znf638	Zinc finger protein 638	1821;1821;1821;1821	1	3.65273e-66	236.95	214.3	272900000	1.2757	1.108	1.5478	0.83026	1.6523	0.96246	1.8914	1.1753	1.85285	1.1043	1.43945	1.12	1.30737	1.19185	1.43055	1.22942	0.168108	0.255063	0.0218152	0.479062
525	Zfml K1498		0.95282	A0A0N4SV80;E9QML5;Q61464-4;Q61464	Zfml;Znf638	Zinc finger protein 638	1498;1498;1498;1498	1	0.00518368	46.318	41.927	27842000				0.94624	1.284					1.0048	1.96885		1.48683	1.11512	1.48683	1.11512
526	Zfml K825		1	A0A0N4SV80;E9QML5;Q61464-4;Q61464;A0A0N4SV38;A0A0N4SVI8;E9QKZ7;Q61464-7;Q61464-5;A0A0N4SVM8	Zfml;Znf638	Zinc finger protein 638	825;825;825;825;825;825;825;825;825;825	1	0.00132229	99.802	83.329	21920000					1.3365						1.44146		1.44146	1.3365	1.44146	1.3365
527	Zfml K1481		1	A0A0N4SV80;E9QML5;Q61464-4;Q61464	Zfml;Znf638	Zinc finger protein 638	1481;1481;1481;1481	1	0.0207454	79.893	41.57	58735000		1.1884		0.81298	1.115			0.86726		1.196	1.21487		1.196	1.115	1.09271	1.03879	0.852214	0.0357853	0.555541	0.111187
528	Aup1 K161		1	A0A0N4SVA6;Q3U3K9;P70295	Aup1	Ancient ubiquitous protein 1	161;172;143	1	0.011993	75.378	25.96	3629200				0.62452						0.31436			0.31436	0.62452	0.31436	0.62452
529	Tra2a K196		1	A0A0N4SVC2;E9QP00;Q6PFR5	Tra2a	Transformer-2 protein homolog alpha	196;196;196	1	0.00175799	141.52	92.16	743560000	1.1826	0.93241	1.1156	1.015	1.2432	1.1835	1.55123	0.59426	1.85031	2.1802	1.32106	1.0149	1.43614	1.1491	1.41866	1.11205	0.0716173	0.146236	0.220383	0.386306
530	Scai K405		1	A0A0N4SVJ6;Q8C8N2	Scai	Protein SCAI	405;405	1	0.000557203	88.441	72.902	19510000		0.82608		0.81582	0.86274			1.112		0.88808	0.701311		0.88808	0.82608	0.900464	0.83488	0.00867443	-0.260775	0.454663	-0.176651
531	Lsm5 K31		1	H3BKC5;A0A0N4SVK3;P62322	Lsm5	U6 snRNA-associated Sm-like protein LSm5	27;31;31	1	0.00138261	92.051	71.079	26851000		0.85433	0.74373	0.95389				1.0321	1.21327	0.78541			1.0321	0.85433	1.01026	0.85065	0.146314	-0.240796	0.969116	-0.00800025
532	Eif4g3 K939		0.995097	Z4YKC4;A0A0R4J112;A2AMI2;A0A0N4SVL0;Q80XI3-2;Q80XI3-4;Q80XI3;Q80XI3-3;A2AMI7	Eif4g3	Eukaryotic translation initiation factor 4 gamma 3	946;957;939;1122;939;957;939;950;381	1	0.000226421	107.24	107.24	114790000	1.2557	0.84081	1.4417	0.50737	1.1998		1.30721	0.83495	1.48666	0.9378	1.5155		1.30721	1.1998	1.21642	1.04908	0.939312	-0.0219963	0.243401	0.241093
533	Eif4g3 K1119		0.999746	Z4YKC4;A0A0R4J112;A2AMI2;A0A0N4SVL0;Q80XI3-2;Q80XI3-4;Q80XI3;Q80XI3-3;A2AMI7	Eif4g3	Eukaryotic translation initiation factor 4 gamma 3	1119;1130;1131;1314;1112;1130;1131;1142;554	1	0.000228473	82.908	74.395	31968000	0.8006			0.60146			1.11749			0.76087			0.939182	0.70103	0.939182	0.70103
534	Eif4g3 K467		1	Z4YKC4;A0A0R4J112;A2AMI2;A0A0N4SVL0;Q80XI3-2;Q80XI3-4;Q80XI3;Q80XI3-3;A2AMI6	Eif4g3	Eukaryotic translation initiation factor 4 gamma 3	474;485;467;650;467;485;467;478;477	1	3.96751e-67	183.49	183.14	21005000	1.0122			0.61385			0.986485			0.83093			0.908708	0.813025	0.908708	0.813025
535	Eif4g3 K896		1	Z4YKC4;A0A0R4J112;A2AMI2;A0A0N4SVL0;Q80XI3-2;Q80XI3-4;Q80XI3;Q80XI3-3;A2AMI7;E9PVC6;E9Q9E1;E9PVC5;Q6NZJ6-2;Q6NZJ6;A0A0J9YUS5;A0A0J9YVC1;A0A0J9YUC1;E9Q770	Eif4g3;Eif4g1	Eukaryotic translation initiation factor 4 gamma 3;Eukaryotic translation initiation factor 4 gamma 1	903;914;896;1079;896;914;896;907;338;864;904;905;904;911;614;740;845;905	1	0.00065483	126.52	93.681	595650000		1.2771	1.2255	0.92514	1.3386			1.0577	1.21353	0.91733	1.28742		1.13562	1.2513	1.11899	1.19158	0.140451	0.238678	0.262742	0.150034
536	Eif4g3 K1058		0.996302	Z4YKC4;A0A0R4J112;A2AMI2;A0A0N4SVL0;Q80XI3-2;Q80XI3-4;Q80XI3;Q80XI3-3;A2AMI7	Eif4g3	Eukaryotic translation initiation factor 4 gamma 3	1065;1076;1058;1241;1058;1076;1058;1069;500	1	0.00093911	125.45	96.437	57080000			1.2536	0.52008					1.57604	0.74677			1.16141	0.88684	1.16141	0.88684
537	Eif4g3 K243		1	Z4YKC4;A0A0R4J112;A2AMI2;A0A0N4SVL0;Q80XI3-2;Q80XI3-4;Q80XI3;Q80XI3-3;A2AMI6	Eif4g3	Eukaryotic translation initiation factor 4 gamma 3	250;261;243;426;243;261;243;254;253	1	0.0175412	84.568	54.383	99955000	1.2222				0.94486		1.37506				1.07347		1.22427	1.08353	1.22427	1.08353
538	Eif4g3 K911		1	Z4YKC4;A0A0R4J112;A2AMI2;A0A0N4SVL0;Q80XI3-2;Q80XI3-4;Q80XI3;Q80XI3-3;A2AMI7;E9PVC6;E9Q9E1;E9PVC5;Q6NZJ6-2;Q6NZJ6;A0A0J9YUS5;A0A0J9YVC1;A0A0J9YUC1;E9Q770	Eif4g3;Eif4g1	Eukaryotic translation initiation factor 4 gamma 3;Eukaryotic translation initiation factor 4 gamma 1	918;929;911;1094;911;929;911;922;353;879;919;920;919;926;629;755;860;920	1	2.09233e-06	114.59	104.21	315130000		1.0883	1.7246		1.2586			1.1251	1.28348		1.1423		1.1423	1.2586	1.18363	1.35717	0.169463	0.413386	0.0569335	0.240685
539	Eif4g3 K1046		1	Z4YKC4;A0A0R4J112;A2AMI2;A0A0N4SVL0;Q80XI3-2;Q80XI3-4;Q80XI3;Q80XI3-3;A2AMI7	Eif4g3	Eukaryotic translation initiation factor 4 gamma 3	1053;1064;1046;1229;1046;1064;1046;1057;488	1	0.00666464	82.426	39.543	255370000	0.9143	0.78635	1.086	0.59649	1.3073	0.90956	1.24014	0.82799	1.29648	0.93267	1.20483	0.88744	1.06875	0.91193	1.06493	0.933333	0.411091	-0.142099	0.57857	0.0681303
540	Eif4g3 K821		1	Z4YKC4;A0A0R4J112;A2AMI2;A0A0N4SVL0;Q80XI3-2;Q80XI3-4;Q80XI3;Q80XI3-3;A2AMI7	Eif4g3	Eukaryotic translation initiation factor 4 gamma 3	828;839;821;1004;821;839;821;832;263	1	6.99215e-05	111.63	86.226	18470000				0.66862		0.75845				1.0516		0.9663	1.00895	0.713535	1.00895	0.713535
541	Fam188b K515		1	A0A0N4SVL4;Q3UQI9	Fam188b	Protein FAM188B	515;515	1	8.53009e-38	179.58	179.58	62678000			1.4054	0.94942					2.15764	0.97833			1.56798	1.17741	1.56798	1.17741
542	Ndufa4 K41		1	A0A0N4SVQ1;Q62425	Ndufa4	Cytochrome c oxidase subunit NDUFA4	41;74	1	2.44107e-23	218.11	178.11	118480000		0.80984	1.2436	0.81933	1.5203			0.96893	1.25743	1.0045	1.20584		1.10517	1.03147	1.10918	1.09827	0.741406	0.081776	0.231209	0.140365
543	Ndufa4 K31		1	A0A0N4SVQ1;Q62425	Ndufa4	Cytochrome c oxidase subunit NDUFA4	31;64	1	0.000246143	58.691	53.846	27096000		1.0548						1.7538					1.7538	1.0548	1.7538	1.0548
544	Ggct K59		1	A0A0N4SVX8;A0A0N4SWE8;Q9D7X8	Ggct	Gamma-glutamylcyclotransferase	59;59;59	1	0.00179054	81.709	69.133	24645000	1.1874			0.97688			0.961354			1.601			1.28118	1.08214	1.28118	1.08214
545	Fam60a K61		1	A0A0N4SW48;D3Z0C1;Q8C8M1;D3Z1Z9	Fam60a	Protein FAM60A	61;61;61;61	1	2.65002e-22	197.31	197.31	60674000		0.80923	1.0613	1.3312				1.0584	1.28366	1.0827			1.0827	1.0613	1.14159	1.06724	0.785737	0.0643939	0.168991	0.185595
547	Rab11fip5 K298		1	A0A0N4SW73;Q8R361	Rab11fip5	Rab11 family-interacting protein 5	298;298	1	0.000207832	90.926	86.493	41932000		0.89595		1.1256				1.0033		0.82383			0.913565	1.01077	0.913565	1.01077
548	A0A0N4SW73 K916		1	A0A0N4SW73			916	1	4.97483e-11	198.25	198.25	402310000	0.74803	1.8909		1.5393	0.85874	0.65693	0.785916	1.2218		0.73386	0.694493	0.82418	0.785916	0.85874	0.85205	1.13878	0.853106	0.0593241	0.14306	-0.261981
549	Rab11fip5 K408		1	A0A0N4SW73;Q8R361	Rab11fip5	Rab11 family-interacting protein 5	408;408	1	9.26872e-13	92.098	92.098	21093000		1.3496		1.0881				1.3305		0.8538			1.09215	1.21885	1.09215	1.21885
550	Rab11fip5 K496		1	A0A0N4SW73;Q8R361	Rab11fip5	Rab11 family-interacting protein 5	496;496	1	3.62914e-09	88.755	88.755	54918000						0.88166						0.68697	0.68697	0.88166	0.68697	0.88166
551	Rab11fip5 K478		1	A0A0N4SW73;Q8R361	Rab11fip5	Rab11 family-interacting protein 5	478;478	1	6.85686e-49	165.85	165.85	105820000		1.7113		0.89767		0.80953		1.6092		1.0356		0.97358	1.0356	0.89767	1.20613	1.1395	0.785701	0.104835	0.415193	0.232727
552	Rab11fip5 K447		1	A0A0N4SW73;Q8R361	Rab11fip5	Rab11 family-interacting protein 5	447;447	1	9.89635e-73	203.47	203.47	96603000	0.7903	1.1898			0.93609	0.83233	0.896057	1.5478			0.915583	0.72932	0.90582	0.88421	1.02219	0.93713	0.45564	-0.112215	0.912349	-0.0276828
553	Rab11fip5 K183		0.942409	A0A0N4SW73;Q8R361	Rab11fip5	Rab11 family-interacting protein 5	183;183	1	8.62243e-06	96.208	96.208	51250000			0.41772	1.1389					0.63488	0.76222			0.69855	0.77831	0.69855	0.77831
554	Rab11fip5 K122		1	A0A0N4SW73;Q8R361	Rab11fip5	Rab11 family-interacting protein 5	122;122	1	0.00372855	87.298	68.518	92924000	0.783	1.342		0.6973			1.00207	1.4997		0.8635			1.00207	0.783	1.12176	0.940767	0.658442	-0.14956	0.650964	0.12531
555	Ndufa9 K185		1	A0A0R3P9C8;Q9DC69	Ndufa9	NADH dehydrogenase [ubiquinone] 1 alpha subcomplex subunit 9, mitochondrial	185;189	1	0.00648419	107.01	45.866	713070000	1.0267		1.275	1.0876	1.0508	0.54276	1.91604		1.85673	0.96352	1.02495	0.59121	1.02495	1.0508	1.27049	0.996572	0.791384	-0.0600931	0.544506	0.210915
556	Ndufa9 K171		1	A0A0R3P9C8;Q9DC69	Ndufa9	NADH dehydrogenase [ubiquinone] 1 alpha subcomplex subunit 9, mitochondrial	171;175	1	0.00157244	54.281	54.281	5609500		0.76411						0.79307					0.79307	0.76411	0.79307	0.76411
557	Repin1 K283		1	E9Q8A0;A0A0R3P9D3;D3YY67;Q5U4E2	Repin1	Replication initiator 1	283;336;339;283	1	0.000673287	61.265	61.265	18468000					1.4154						1.12557		1.12557	1.4154	1.12557	1.4154
558	Cdh1 K170		1	A0A0R4IZW5;P09803	Cdh1	Cadherin-1;E-Cad/CTF1;E-Cad/CTF2;E-Cad/CTF3	170;170	1	7.70451e-08	94.632	90.65	25202000			1.1524						0.856604				0.856604	1.1524	0.856604	1.1524
559	Cdh1 K670		1	A0A0R4IZW5;P09803	Cdh1	Cadherin-1;E-Cad/CTF1;E-Cad/CTF2;E-Cad/CTF3	670;670	1	0.0101673	60.305	50.872	133980000		1.4575		0.63627	1.4541			1.3923		0.73619	1.38393		1.38393	1.4541	1.17081	1.18262	0.752524	0.143778	0.636825	0.16813
560	Cdh1 K666		1	A0A0R4IZW5;P09803	Cdh1	Cadherin-1;E-Cad/CTF1;E-Cad/CTF2;E-Cad/CTF3	666;666	1	1.36703e-19	185.27	146.32	123910000		1.1964	0.80129	0.91683				1.2704	0.402739	1.0627			1.0627	0.91683	0.911946	0.971507	0.749933	-0.0620592	0.626704	-0.293022
561	Trmt1 K370		1	H3BKS8;E9PWD4;A0A0R4IZW7;Q3TX08;H3BL74	Trmt1	tRNA (guanine(26)-N(2))-dimethyltransferase	341;363;370;370;32	1	1.02731e-38	186.06	186.06	361800000		1.1194	1.2064	0.86171	1.0475	0.9157		1.0798	1.44165	0.90935	0.986388	0.82453	0.986388	1.0475	1.04834	1.03014	0.741876	0.0317211	0.782494	0.0406525
562	Trmt1 K282		1	H3BKS8;E9PWD4;A0A0R4IZW7;Q3TX08;H3BL70	Trmt1	tRNA (guanine(26)-N(2))-dimethyltransferase	282;275;282;282;257	1	0.00171451	88.37	67.671	14616000				0.97534						0.58503			0.58503	0.97534	0.58503	0.97534
563	Def6 K491		1	A0A0R4IZX1;Q8C2K1-2;Q8C2K1	Def6	Differentially expressed in FDCP 6	491;118;491	1	1.17983e-08	111.22	106.4	2706400	0.65146						0.496697						0.496697	0.65146	0.496697	0.65146
564	Slc9a3r2 K29		1	Q6NS54;A0A0R4IZX2;Q9JHL1	Slc9a3r2	Na(+)/H(+) exchange regulatory cofactor NHE-RF;Na(+)/H(+) exchange regulatory cofactor NHE-RF2	29;29;29	1	5.42137e-05	84.842	78.679	152900000			0.84569	1.0395	1.3133				1.0107	1.1365	1.30191		1.1365	1.0395	1.14971	1.06616	0.742611	0.0690957	0.208141	0.19353
565	Slc9a3r2 K169		1	Q6NS54;A0A0R4IZX2;Q9JHL1;A0A3Q4EHM9;A0A0R4J006;A0A3Q4EBU8;Q9JHL1-2	Slc9a3r2	Na(+)/H(+) exchange regulatory cofactor NHE-RF;Na(+)/H(+) exchange regulatory cofactor NHE-RF2	169;169;169;58;58;63;58	1	2.38702e-05	93.51	87.428	23618000		1.0197						1.1291					1.1291	1.0197	1.1291	1.0197
566	Med6 K185		1	A0A0R4IZX3;Q921D4	Med6	Mediator of RNA polymerase II transcription subunit 6	185;236	1;2	1.18584e-115	300.49	274.55	4186500000	1.2082	0.97503	1.3072	0.94359	1.2165	0.87084	1.08072	1.02	1.43369	1.052	1.17961	0.63933	1.06636	1.09162	1.06756	1.08689	0.337756	0.103718	0.743905	0.0543948
567	Med6 K190		1	A0A0R4IZX3;Q921D4	Med6	Mediator of RNA polymerase II transcription subunit 6	190;241	2	1.18584e-115	300.49	274.55	3912600000	0.61182	1.0021	0.8766	0.71083	1.55	0.87084	0.84076	0.59651	1.13773	0.69273	1.79456	0.63933	0.766745	0.87372	0.950271	0.937032	0.43726	-0.159247	0.477837	-0.190138
568	Med6 K149		1	A0A0R4IZX3;Q921D4	Med6	Mediator of RNA polymerase II transcription subunit 6	149;200	1	2.2977e-05	132.56	102.95	1776400000	1.208	0.66701	1.0382	0.91926	1.1014	1.036	1.83328	0.87618	1.15005	1.0425	1.2117	0.78843	1.09627	1.0371	1.15036	0.994978	0.807541	-0.0314346	0.438521	0.146591
569	Thop1 K103		1	A0A0R4IZY0;Q8C1A5	Thop1	Thimet oligopeptidase	103;103	1	0.00264275	96.948	83.146	7660500				0.80187						0.99458			0.99458	0.80187	0.99458	0.80187
570	Thop1 K257		1	A0A0R4IZY0;Q8C1A5	Thop1	Thimet oligopeptidase	257;257	1	9.63741e-82	277.11	247.58	176370000	1.5544	1.1975		1.3983			1.26566	1.0037		1.0902			1.0902	1.3983	1.11985	1.3834	0.0520643	0.460019	0.250798	0.156605
571	Thop1 K421		1	A0A0R4IZY0;Q8C1A5	Thop1	Thimet oligopeptidase	421;421	1	1.71373e-34	195.6	176.34	75129000		1.1218		0.82449				0.99782		0.90987			0.953845	0.973145	0.953845	0.973145
572	Thop1 K2		1	A0A0R4IZY0;Q8C1A5	Thop1	Thimet oligopeptidase	2;2	1	1.88002e-29	127.38	120.02	967750000	1.3452	0.85385	0.89334	0.95018	1.2111	0.95735	1.15926	0.91151	1.00118	1.1181	1.01014	0.8625	1.00566	0.953765	1.01045	1.03517	0.79353	0.0294776	0.91816	0.00724003
573	Thop1 K163		1	A0A0R4IZY0;Q8C1A5	Thop1	Thimet oligopeptidase	163;163	1	1.58365e-06	133.04	126.9	31933000		1.4158		0.90612				1.2152		1.063			1.1391	1.16096	1.1391	1.16096
574	Thop1 K92		1	A0A0R4IZY0;Q8C1A5	Thop1	Thimet oligopeptidase	92;92	1	2.35479e-06	100.41	69.177	111700000	1.2367	0.89188	1.2772	0.59053			1.04478	0.56851	1.42019	0.676			0.86039	1.06429	0.92737	0.999077	0.814372	-0.066379	0.547679	-0.202591
575	Thop1 K538		1	A0A0R4IZY0;Q8C1A5	Thop1	Thimet oligopeptidase	538;538	1	1.93794e-43	234.82	222.65	231070000	1.6008			0.88275	1.2916	1.0569	1.38677			0.99712	1.30358	0.78469	1.15035	1.17425	1.11804	1.20801	0.290499	0.236967	0.555448	0.12506
576	Thop1 K220		1	A0A0R4IZY0;Q8C1A5	Thop1	Thimet oligopeptidase	220;220	1	4.6878e-05	94.191	81.359	315130000		1.3808	0.76085	1.3385				1.0553	0.740412	1.0178			1.0178	1.3385	0.937837	1.16005	0.616816	0.163935	0.567553	-0.110164
577	Thop1 K229		1	A0A0R4IZY0;Q8C1A5	Thop1	Thimet oligopeptidase	229;229	1	1.8477e-05	151.27	130.97	771950000	1.4343	1.2803	1.0349	1.0459		0.95684	1.07945	1.2134	0.934579	1.0695		0.85243	1.0695	1.0459	1.02987	1.15045	0.16327	0.185483	0.73886	0.0316654
578	Tead4 K349		1	A0A0R4J1U4;A0A0R4IZY5;Q62296-2;Q62296;Q6PAQ8;Q3UFP5;F7B3M8;F6ZIM6;Q3USK5;F6QIG2;P30051;E9QAK6;E9PVS2;E9Q387;E9PZ73;F6TTJ9;A0A3F2YNR7;F8VPU0;P70210	Tead4;Tead1;Tead3	Transcriptional enhancer factor TEF-3;Transcriptional enhancer factor TEF-1;Transcriptional enhancer factor TEF-5	294;337;294;337;321;325;336;340;346;361;336;267;304;315;325;349;349;375;349	1	3.4616e-32	237.84	237.84	52398000		0.74586		1.1547				0.8414		1.0649			0.95315	0.95028	0.95315	0.95028
579	Dus3l K45		1	A0A0R4IZY9;Q91XI1;Q91XI1-2	Dus3l	tRNA-dihydrouridine(47) synthase [NAD(P)(+)]-like	45;45;45	1	0.000135082	66.012	63.435	17014000					1.1626						0.916003		0.916003	1.1626	0.916003	1.1626
580	A0A0R4IZY9 K422		1	A0A0R4IZY9			422	1	2.20817e-05	93.909	85.934	138560000		1.1913			1.3454			1.2585			1.03492		1.14671	1.26835	1.14671	1.26835
581	Dus3l K285		1	A0A0R4IZY9;Q91XI1;Q91XI1-2	Dus3l	tRNA-dihydrouridine(47) synthase [NAD(P)(+)]-like	285;285;285	1	0.00456307	110.81	67.594	126020000		1.0181	2.1549	0.82295		0.99047		0.96872	2.20007	1.1687		0.77281	1.06871	1.00429	1.27758	1.2466	0.543685	0.209641	0.519074	0.236199
582	Dus3l K403		1	A0A0R4IZY9;Q91XI1	Dus3l	tRNA-dihydrouridine(47) synthase [NAD(P)(+)]-like	403;403	1	3.66861e-11	207.29	148.04	1827700000	1.0321	0.73592	0.88706	0.81209	2.9604	1.0424	1.6709	6.4638	1.46724	0.99667	1.17476	0.7806	1.321	0.95958	2.09233	1.245	0.69085	0.125953	0.203878	0.64272
583	Fnbp4 K660		1	A0A5F8MPU2;A0A0R4IZZ6;Q6ZQ03	Fnbp4	Formin-binding protein 4	660;707;661	1	1.8837e-34	156.05	141.73	38556000	1.1691	0.87725		0.95159			1.45609	1.0564		1.0287			1.0564	0.95159	1.1804	0.999313	0.932996	-0.0117099	0.304198	0.220693
584	Fnbp4 K301		1	A0A5F8MPU2;A0A0R4IZZ6;Q6ZQ03;Q6ZQ03-2;Q6ZQ03-3	Fnbp4	Formin-binding protein 4	300;347;301;301;301	1	0.00550414	113.26	47.584	1200200000	0.99749		1.0572	0.77222	0.82746	0.82884	1.39121		1.35494	0.89727	0.76858	0.95626	0.95626	0.82884	1.07365	0.896642	0.126379	-0.168073	0.729287	0.0627848
585	Kctd5 K223		1	A0A0R4J000;Q8VC57	Kctd5	BTB/POZ domain-containing protein KCTD5	223;223	1	7.02122e-57	209.66	209.66	1126200000		1.6912	0.80903	1.3333		1.1987		1.1406	1.05273	1.0632		1.1203	1.09175	1.266	1.09421	1.25806	0.292868	0.282196	0.0196563	0.129057
586	Lims1 K302		1	A0A0R4J005;A0A5F8MPJ3;E9QP62;Q99JW4;Q91XD2	Lims1;Lims2	LIM and senescent cell antigen-like-containing domain protein 1;LIM and senescent cell antigen-like-containing domain protein 2	302;327;352;290;295	1	0.000176278	79.633	75.107	121880000		1.0455		0.79	1.2171			1.1164		0.98629	1.78034		1.1164	1.0455	1.29434	1.01753	0.990236	0.00252178	0.338387	0.323697
587	Pald1 K539		1	A0A0R4J007;P70261	Pald1	Paladin	539;539	1	3.97148e-09	151.79	84.062	358620000			1.0376						1.32261				1.32261	1.0376	1.32261	1.0376
588	Pald1 K50		1	A0A0R4J007;P70261	Pald1	Paladin	50;50	1	0.00127901	100.88	79.906	11919000				0.78977						0.91707			0.91707	0.78977	0.91707	0.78977
589	Pald1 K152		1	A0A0R4J007;P70261	Pald1	Paladin	152;152	1	5.9335e-08	168.22	125.14	130830000	0.96559	1.0558		0.95084		1.3092	0.938262	1.0455		0.96004		1.0617	1.00277	1.01069	1.00138	1.07036	0.477834	0.0859448	0.999165	-5.02717e-05
590	Hdac2 K67		1	P70288;A0A0R4J008;Q8BQ10	Hdac2	Histone deacetylase 2	67;67;67	1	3.17633e-08	129.38	125.77	70020000	1.1294	1.0754			1.1006	1.0435	1.57369	0.93501			1.04481	0.73918	0.989911	1.088	1.07317	1.08723	0.0158941	0.120038	0.852561	0.046111
591	Hdac2 K75		1	P70288;A0A0R4J008;Q8BQ10	Hdac2	Histone deacetylase 2	75;75;75	1	0.000107789	107.55	102.56	293400000		1.1959		0.91914	0.90852			1.0818		1.3233	1.01539		1.0818	0.91914	1.14016	1.00785	0.996438	-0.000652178	0.258818	0.179871
592	Hdac2 K243		1	P70288;A0A0R4J008;Q8BQ10	Hdac2	Histone deacetylase 2	243;243;243	1	6.07616e-92	271.08	271.08	259030000	0.83241	0.92736	1.2502		1.1925	1.2059	1.19867	0.94546	1.53111		1.29326	0.72387	1.19867	1.1925	1.13847	1.08167	0.467752	0.0945652	0.498666	0.139983
593	Hdac2 K474		1	P70288;A0A0R4J008	Hdac2	Histone deacetylase 2	474;474	1	7.19484e-34	242.56	228.79	246840000	0.98212	1.1034	1.2075	0.89884	0.99897	0.87998	1.29395	0.92973	1.57706	0.95962	1.05086	0.87422	1.00524	0.990545	1.11424	1.0118	0.914675	0.00802374	0.397165	0.12368
595	Hdac2 K221		1	P70288;A0A0R4J008;Q8BQ10	Hdac2	Histone deacetylase 2	221;221;221	1	0.00018315	114.84	96.061	53484000		0.95118		0.93836				0.98261		1.0973			1.03995	0.94477	1.03995	0.94477
596	Hdac2 K451		0.998454	P70288;A0A0R4J008	Hdac2	Histone deacetylase 2	451;451	1	1.50369e-45	254.19	254.19	3224900000	1.0089	0.82175	0.9599	0.7007	1.0294	0.80837	1.55171	0.81902	1.45028	0.93699	1.17187	0.83104	1.05443	0.890825	1.12682	0.88817	0.0932204	-0.184622	0.481378	0.125011
597	Hdac2 K362		1	P70288;A0A0R4J008	Hdac2	Histone deacetylase 2	362;362	1	5.61878e-23	139.11	123.21	66264000		0.9976		0.95866				1.0727		1.2167			1.1447	0.97813	1.1447	0.97813
598	Hdac2 K90		1	P70288;A0A0R4J008;Q8BQ10;O09106	Hdac2;Hdac1	Histone deacetylase 2;Histone deacetylase 1	90;90;90;89	1	2.04729e-12	154.81	154.81	17271000		0.97446						0.84325					0.84325	0.97446	0.84325	0.97446
599	Hdac2 K466		0.999807	P70288;A0A0R4J008	Hdac2	Histone deacetylase 2	466;466	1	0.00122044	80.979	62.789	10215000				0.92068	1.0915					0.84467	1.46		1.15234	1.00609	1.15234	1.00609
600	Hdac2 K201		1	P70288;A0A0R4J008;Q8BQ10;O09106	Hdac2;Hdac1	Histone deacetylase 2;Histone deacetylase 1	201;201;201;200	1	1.35269e-32	176.46	164.33	49916000				0.89682						0.92013			0.92013	0.89682	0.92013	0.89682
601	Actr6 K260		1	A0A0R4J009;Q9D864	Actr6	Actin-related protein 6	260;260	1	3.27071e-08	190.73	174.19	1241700000	1.3041	0.80324	1.0045	0.67881	1.1267	0.99399	1.6176	0.90607	1.48985	0.92627	1.24959	0.84348	1.08793	0.999245	1.17214	0.985223	0.713342	-0.0536798	0.318288	0.182017
602	Actr6 K262		1	A0A0R4J009;Q9D864	Actr6	Actin-related protein 6	262;262	1	0.000655376	114.89	94.564	261500000				0.97768		1.0455				0.91138		0.68301	0.797195	1.01159	0.797195	1.01159
603	Tpmt K140		1	D3Z380;A0A0R4J018;O55060;D3YWK6;D3Z217;D6RIK3	Tpmt	Thiopurine S-methyltransferase	140;140;140;140;140;160	1	0.00492364	113.94	72.715	215140000	2.1198		1.0527	0.84286		0.7962	1.15226		1.13758	0.98836		0.67581	1.06297	0.94778	0.988502	1.20289	0.684089	0.145648	0.806809	-0.0479424
604	Tpmt K200		1	D3Z380;A0A0R4J018;O55060	Tpmt	Thiopurine S-methyltransferase	200;200;200	1	0.000574759	66.285	60.381	251560000	1.3023		1.4443	0.89258	1.299	0.90731	1.31347		1.24364	1.1812	1.23658	0.81769	1.23658	1.299	1.15852	1.1691	0.246545	0.196911	0.192638	0.192839
605	Tpmt K45		1	D3Z380;A0A0R4J018;O55060;D3YWK6;D3Z217;D6RIK3;D3Z0R1	Tpmt	Thiopurine S-methyltransferase	45;45;45;45;45;65;69	1	8.41167e-06	109.07	102.87	59261000	1.2006				1.2843		1.43567				1.21081		1.32324	1.24245	1.32324	1.24245
606	Tpmt K6		1	D3Z380;A0A0R4J018;O55060;D3YWK6;D3Z217;D6RIK3;D3Z0R1	Tpmt	Thiopurine S-methyltransferase	6;6;6;6;6;26;30	1	1.17324e-09	157.52	125.67	29072000	0.62478	1.0268					1.17422	1.3805					1.27736	0.82579	1.27736	0.82579
607	Auh K123		1	A0A0R4J023;Q9JLZ3;F6R307;F6RT60;A0A0R4J1L8;Q9JLZ3-3	Auh	Methylglutaconyl-CoA hydratase, mitochondrial	123;123;84;50;123;123	1	0.000840013	60.246	48.27	9721100				1.9115						1.2311			1.2311	1.9115	1.2311	1.9115
608	Auh K186		1	A0A0R4J023;Q9JLZ3;F6R307;F6RT60	Auh	Methylglutaconyl-CoA hydratase, mitochondrial	186;186;147;113	1	1.17727e-08	100.45	100.45	139340000		1.3113	1.2751	1.6021				1.1124	1.44925	0.86075			1.1124	1.3113	1.1408	1.39617	0.0447136	0.473857	0.543266	0.157551
609	Auh K119		1	A0A0R4J023;Q9JLZ3;F6R307;F6RT60;A0A0R4J1L8;Q9JLZ3-3	Auh	Methylglutaconyl-CoA hydratase, mitochondrial	119;119;80;46;119;119	1	7.00596e-09	142.1	118.35	49226000	1.3575		0.96572				1.26579		1.02575				1.14577	1.16161	1.14577	1.16161
610	Auh K179		1	A0A0R4J023;Q9JLZ3;F6R307;F6RT60	Auh	Methylglutaconyl-CoA hydratase, mitochondrial	179;179;140;106	1	8.82614e-112	301.93	253.84	512450000	1.1917	0.86057	0.98874	1.4996			1.15174	1.1916	1.15075	1.3694			1.17167	1.09022	1.21587	1.13515	0.447932	0.151157	0.0185691	0.278208
611	Xrcc4 K187		1	A0A0R4J1Y0;A0A0R4J024;Q924T3-2;Q924T3	Xrcc4	DNA repair protein XRCC4	187;187;187;187	1	0.000718617	111.82	91.682	67799000	1.2243	1.0879	0.92638	1.191	1.3081		1.3038	1.0729	1.0923	0.95793	1.57714		1.0923	1.191	1.20081	1.14754	0.0935783	0.188565	0.127926	0.241381
612	A0A0R4J025 K373		1	A0A0R4J025			373	1	4.57092e-09	152.62	137.05	18724000		0.88172		0.83479	1.2112	1.0923		1.0073		0.7935	0.94402	0.84779	0.895905	0.98701	0.898152	1.005	0.944564	-0.00957901	0.127662	-0.161134
613	Pdxdc1 K148		1	A0A0R4J034;Q99K01-3;Q99K01;Q99K01-2;Q99K01-4;D3YZA7;Q99K01-5	Pdxdc1	Pyridoxal-dependent decarboxylase domain-containing protein 1	148;148;148;148;148;148;148	1	0.00943343	98.418	59.599	9638600				0.82674						1.0212			1.0212	0.82674	1.0212	0.82674
614	Pdxdc1 K406		1	A0A0R4J034;Q99K01-3;Q99K01;Q99K01-2;Q99K01-4	Pdxdc1	Pyridoxal-dependent decarboxylase domain-containing protein 1	406;406;406;406;406	1	1.6858e-37	125.16	118.05	136950000	0.94237		0.95623		1.0817	0.86067	1.12587		1.17126		1.07946	0.83989	1.10267	0.9493	1.05412	0.960242	0.419036	-0.0633431	0.593149	0.064422
615	Pdxdc1 K335		0.993116	A0A0R4J034;Q99K01-3;Q99K01;Q99K01-2;Q99K01-4;D3YZA7;Q99K01-5	Pdxdc1	Pyridoxal-dependent decarboxylase domain-containing protein 1	335;335;335;335;335;312;335	1	8.38087e-30	145.9	142.75	74476000			1.1044						1.14444				1.14444	1.1044	1.14444	1.1044
616	Pdxdc1 K252		1	A0A0R4J034;Q99K01-3;Q99K01;Q99K01-2;Q99K01-4;D3YZA7;Q99K01-5	Pdxdc1	Pyridoxal-dependent decarboxylase domain-containing protein 1	252;252;252;252;252;229;252	1	1.84435e-09	83.849	83.849	12224000		1.0712						1.1692					1.1692	1.0712	1.1692	1.0712
617	Pdxdc1 K536		1	A0A0R4J034;Q99K01-3;Q99K01;Q99K01-2;Q99K01-4	Pdxdc1	Pyridoxal-dependent decarboxylase domain-containing protein 1	536;536;536;536;536	1	3.00601e-17	139.11	131.78	25802000		1.4584		0.87728				1.2637		1.1175			1.1906	1.16784	1.1906	1.16784
618	A0A0R4J036 K698		1	A0A0R4J036			698	1	0.00276556	95.358	65.191	17930000		0.77248		0.55357				1.1247		0.8828			1.00375	0.663025	1.00375	0.663025
619	Nefm K599		0.997215	A0A0R4J036;P08553	Nefm	Neurofilament medium polypeptide	599;599	1	0.0145034	52.247	32.606	5018500				0.78238						0.86727			0.86727	0.78238	0.86727	0.78238
620	Nefm K650		0.999779	A0A0R4J036;P08553	Nefm	Neurofilament medium polypeptide	650;650	1	0.000927827	83.397	59.105	5125200				1.0181						0.70182			0.70182	1.0181	0.70182	1.0181
621	Nefm K116		1	A0A0R4J036;P08553;D3YZ35	Nefm	Neurofilament medium polypeptide	116;116;116	1	2.18042e-06	103.61	90.572	11988000		0.90701						0.89004					0.89004	0.90701	0.89004	0.90701
622	Nefm K803		1	A0A0R4J036;P08553	Nefm	Neurofilament medium polypeptide	803;803	1	4.10244e-06	131.69	98.283	9513500			0.84507		1.1537				1.70436		1.49851		1.60144	0.999385	1.60144	0.999385
626	Nefm K100		1	A0A0R4J036;P08553;D3YZ35	Nefm	Neurofilament medium polypeptide	100;100;100	1	2.43773e-146	332.53	319.95	56130000	1.5791	0.89064		0.61367			2.56292	1.091		0.896			1.091	0.89064	1.51664	1.0278	0.874723	-0.0708161	0.442733	0.44167
627	Nefm K269		1	A0A0R4J036;P08553;D3YZ35	Nefm	Neurofilament medium polypeptide	269;269;269	1	0.00143651	98.943	76.203	1723400		0.57149						0.89784					0.89784	0.57149	0.89784	0.57149
628	Nefm K825		1	A0A0R4J036;P08553	Nefm	Neurofilament medium polypeptide	825;825	1	5.30232e-05	82.663	82.663	110710000			1.1569						1.11741				1.11741	1.1569	1.11741	1.1569
631	Nefm K450		1	A0A0R4J036;P08553	Nefm	Neurofilament medium polypeptide	450;450	1	1.04255e-05	119.96	107.41	9519100			0.93503						1.54483				1.54483	0.93503	1.54483	0.93503
632	Nefm K296		1	A0A0R4J036;P08553;D3YZ35	Nefm	Neurofilament medium polypeptide	296;296;296	1	1.28666e-49	251.43	182.01	503130000		0.83444	0.61724	0.5426	0.91256	1.349		1.1094	1.63779	0.84683	0.731315	0.85132	0.85132	0.83444	1.03533	0.851168	0.252238	-0.307875	0.954756	-0.012398
633	A0A0R4J045 K134		1	A0A0R4J045;A0A3B2WB30;A0A3B2WBC2			134;152;117	1	1.72608e-23	198.37	176.56	602240000	0.93719	1.4774	0.67824	0.81703			1.00405	0.95	0.830772	0.89787			0.923935	0.87711	0.920672	0.977465	0.716571	-0.0955493	0.126284	-0.122768
634	Rrp36 K76		1	A0A0R4J045;A0A3B2WB30;A0A3B2WBC2;Q3UFY0	Rrp36	Ribosomal RNA processing protein 36 homolog	58;76;76;76	1	2.63475e-07	77.287	73.028	77003000		1.1989			1.0535			0.79973			0.746157		0.772944	1.1262	0.772944	1.1262
635	Luc7l K125		1	A0A0R4J047;Q9CYI4;Q9CYI4-2;D3Z765	Luc7l	Putative RNA-binding protein Luc7-like 1	125;125;72;39	1	2.90623e-07	144.12	131.75	111080000		1.2032		1.0404				1.1865		1.0723			1.1294	1.1218	1.1294	1.1218
636	Luc7l K135		1	A0A0R4J047;Q9CYI4;Q9CYI4-2;D3Z765	Luc7l	Putative RNA-binding protein Luc7-like 1	135;135;82;49	1	2.46965e-07	140.82	136.72	32045000		1.0666						1.1891					1.1891	1.0666	1.1891	1.0666
637	Luc7l K161		1	A0A0R4J047;Q9CYI4;Q9CYI4-2;D3Z765;F6QU81	Luc7l	Putative RNA-binding protein Luc7-like 1	161;161;108;75;19	1	0.0108524	90.709	55.353	11390000				0.84121						0.70278			0.70278	0.84121	0.70278	0.84121
638	Luc7l K61		1	A0A0R4J047;Q9CYI4;Q9CYI4-2	Luc7l	Putative RNA-binding protein Luc7-like 1	61;61;8	1	8.9658e-06	103.39	96.971	47997000		1.3784			1.1963			1.0298			1.33461		1.18221	1.28735	1.18221	1.28735
639	Luc7l K186		1	A0A0R4J047;Q9CYI4;Q9CYI4-2;D3Z765;Q7TNC4-2;Q7TNC4-3;Q7TNC4-4;Q7TNC4;E9Q715;Q05CX5	Luc7l;Luc7l2	Putative RNA-binding protein Luc7-like 1;Putative RNA-binding protein Luc7-like 2	186;186;133;100;186;186;186;186;133;133	1	6.73858e-69	265.22	213.79	760230000			1.2624	0.86536	1.3472	0.91385			1.22935	0.9048	1.25922	0.54633	1.06707	1.08813	0.984925	1.0972	0.555154	0.106884	0.753415	-0.0965144
640	Luc7l K235		1	A0A0R4J047;Q9CYI4;Q9CYI4-2;D3Z765;F6QU81	Luc7l	Putative RNA-binding protein Luc7-like 1	235;235;182;149;34	1	0.0105457	95.815	23.938	52362000		0.9573			1.3401	0.88806		1.2323			1.57699	0.6951	1.2323	0.9573	1.16813	1.06182	0.763936	0.0627042	0.719622	0.144606
641	Luc7l K29		1	A0A0R4J047;Q9CYI4	Luc7l	Putative RNA-binding protein Luc7-like 1	29;29	1	0.00780813	138.83	41.353	495110000	1.0383				1.0562	1.0247	1.42052				1.08764	0.77252	1.08764	1.0383	1.09356	1.03973	0.0472288	0.0561027	0.76978	0.0850875
642	Prmt5 K240		1	Q8CIG8;A0A0R4J049;F6QQQ6	Prmt5	Protein arginine N-methyltransferase 5	240;240;37	1	7.15171e-26	200.21	168.14	5610200000	0.84569	0.80301	0.98373	0.96581	0.96395	1.1078	1.31541	0.84771	1.32728	0.86493	0.958497	0.96603	0.962264	0.96488	1.04664	0.944998	0.244129	-0.0895727	0.743826	0.0408781
643	Prmt5 K490		1	Q8CIG8;A0A0R4J049	Prmt5	Protein arginine N-methyltransferase 5	490;490	1	5.23721e-55	223.76	223.76	1340700000	1.0853	0.92284	1.2585	0.77399	1.1131	1.0105	1.47995	0.8561	1.46675	0.6965	1.12085	0.7132	0.988475	1.0479	1.05556	1.02737	0.830776	0.0223318	0.969049	0.00819757
644	Prmt5 K343		1	Q8CIG8;A0A0R4J049;F6QQQ6	Prmt5	Protein arginine N-methyltransferase 5	343;343;129	1	8.87389e-06	106.38	97.445	10858000				0.69373						0.97586			0.97586	0.69373	0.97586	0.69373
645	Acy1 K288		1	A0A1L1SS90;A0A0R4J050;Q99JW2;A0A1L1SRW7;A0A1L1SRL5;A0A1L1SRC1	Acy1	Aminoacylase-1	253;288;288;216;92;223	1	0.00180831	136.8	94.688	202320000	1.6698	1.1896		1.066	0.56114	0.79543	1.25717	1.0568		1.0394	0.707914	0.69549	1.0394	1.066	0.951354	1.05639	0.954226	-0.0162802	0.548749	-0.111325
646	Acy1 K218		1	A0A1L1SS90;A0A0R4J050;Q99JW2;A0A1L1SRW7;A0A1L1SRL5	Acy1	Aminoacylase-1	183;218;218;146;22	1	9.80453e-06	123.84	123.84	327040000	1.2649	1.2773	1.2891	1.0226	1.7238	0.9351	1.55166	1.063	0.886368	0.90203	1.37733	0.67337	0.982515	1.2711	1.07563	1.25213	0.0647161	0.296585	0.800129	0.0484219
647	Acy1 K284		1	A0A1L1SS90;A0A0R4J050;Q99JW2;A0A1L1SRW7;A0A1L1SRL5	Acy1	Aminoacylase-1	249;284;284;212;88	1	0.000111455	128.85	99.374	145700000		1.3662	2.0749	0.95776	1.2081			2.3266	1.66575	1.1405	1.24933		1.45754	1.28715	1.59554	1.40174	0.164199	0.428422	0.0765578	0.616304
648	Hagh K256		0.999999	A0A0R4J052;G5E8T9;Q99KB8-2;Q99KB8;E9PYA3	Hagh	Hydroxyacylglutathione hydrolase, mitochondrial	256;305;256;305;233	1	0.000740339	92.838	61.344	83538000		0.864		0.72566	1.0822	0.8559		0.79372		0.93319	1.2259	0.55345	0.863455	0.85995	0.876564	0.88194	0.196381	-0.196012	0.376631	-0.248173
649	Hagh K68		1	A0A0R4J052;G5E8T9;Q99KB8-2;Q99KB8;E9Q2H8;D3YUX8;D3YWI0	Hagh	Hydroxyacylglutathione hydrolase, mitochondrial	68;117;68;117;68;68;68	1	0.00277639	95.311	67.215	225590000	0.9655	0.65589	0.93758	0.8345		0.90912	1.00444	0.74619	1.07625	1.0524		0.64907	1.00444	0.90912	0.90567	0.860518	0.0847739	-0.230117	0.308891	-0.17197
650	Hagh K181		1	A0A0R4J052;G5E8T9;Q99KB8-2;Q99KB8;E9Q2H8;E9PYA3	Hagh	Hydroxyacylglutathione hydrolase, mitochondrial	181;230;181;230;181;158	1	2.66111e-12	153.14	153.14	61156000			0.79363	0.85643					0.71623	0.9621			0.839165	0.82503	0.839165	0.82503
651	Sap130 K1037		1	A0A0R4J060;J3QNK5;Q8BIH0-2;Q8BIH0	Sap130	Histone deacetylase complex subunit SAP130	1036;1037;859;1037	1	0.0151616	128.38	61.583	128710000	1.2846	1.2002	1.2441		1.5381		1.45393	1.1797	1.31427		1.57691		1.3841	1.26435	1.3812	1.31675	0.016215	0.390211	0.0150149	0.457436
652	Uimc1 K436		1	A0A0R4J183;E9Q577;A0A0R4J073;Q5U5Q9-3;Q5U5Q9	Uimc1	BRCA1-A complex subunit RAP80	155;436;436;155;436	1	2.67126e-06	81.312	76.334	168500000	1.5318	0.94704	1.4078			1.1528	1.79724	0.92761	1.11186			0.93779	1.02483	1.2803	1.19363	1.25986	0.140558	0.308827	0.438186	0.199422
654	Suv39h2 K458		1	Q8K085;F6WB49;A0A0R4J074;Q9EQQ0	Suv39h2	Histone-lysine N-methyltransferase;Histone-lysine N-methyltransferase SUV39H2	238;356;458;458	1	1.46944e-05	88.133	83.664	19395000		1.2443		1.0185				1.0826		1.0075			1.04505	1.1314	1.04505	1.1314
655	Ubxn4 K238		1	A0A0R4J078;Q8VCH8	Ubxn4	UBX domain-containing protein 4	238;238	1	0.0111114	94.262	67.3	121760000	0.65735			1.1831		0.85264	0.892937			0.92926		0.75395	0.892937	0.85264	0.858716	0.897697	0.505107	-0.197562	0.134845	-0.225558
656	Acbd3 K106		1	A0A0R4J079;Q8BMP6	Acbd3	Golgi resident protein GCP60	106;106	1	3.52763e-06	136.5	136.5	513590000	1.0819	1.059	0.95462	0.83242	1.3384	0.95962	0.735132	1.0557	1.05678	0.9164	1.28264	0.75898	0.98605	1.00931	0.967606	1.03766	0.706097	0.037616	0.577961	-0.0751243
657	Acbd3 K108		1	A0A0R4J079;Q8BMP6	Acbd3	Golgi resident protein GCP60	108;108	1	0.0026266	125.25	69.13	103910000	1.0363	0.8742	0.96606	0.76988	1.1091		1.6148	0.98482	0.933358	0.9639	1.16863		0.98482	0.96606	1.1331	0.951108	0.416146	-0.0840487	0.369859	0.148315
658	Acbd3 K185		0.998084	A0A0R4J079;Q8BMP6	Acbd3	Golgi resident protein GCP60	185;185	1	0.0134316	53.683	37.793	2173300				0.77028						0.83398			0.83398	0.77028	0.83398	0.77028
659	Acbd3 K210		0.999463	A0A0R4J079;Q8BMP6	Acbd3	Golgi resident protein GCP60	210;210	1	0.0173916	56.916	13.474	4868300				1.1914						0.91704			0.91704	1.1914	0.91704	1.1914
661	Acadl K333		1	A0A0R4J083;P51174	Acadl	Long-chain specific acyl-CoA dehydrogenase, mitochondrial	333;333		0.00775508	75.143	54.406	8876100		1.1234						0.66495					0.66495	1.1234	0.66495	1.1234
662	Uap1 K213		1	A0A0R4J1F6;A0A0R4J085;Q3UHZ7;Q91YN5-2;Q91YN5-3;Q91YN5	Uap1	UDP-N-acetylhexosamine pyrophosphorylase;UDP-N-acetylgalactosamine pyrophosphorylase;UDP-N-acetylglucosamine pyrophosphorylase	213;213;213;213;213;213	1	0.0049295	113.89	69.197	19415000					1.1302						0.902201		0.902201	1.1302	0.902201	1.1302
663	Uap1 K145		1	A0A0R4J1F6;A0A0R4J085;Q3UHZ7;Q91YN5-2;Q91YN5-3;Q91YN5	Uap1	UDP-N-acetylhexosamine pyrophosphorylase;UDP-N-acetylgalactosamine pyrophosphorylase;UDP-N-acetylglucosamine pyrophosphorylase	145;145;145;145;145;145	1	0.00019532	135.43	77.83	46160000		0.91364	1.1628	0.48291		1.0433		1.117	1.03632	0.79639		0.67355	0.916357	0.97847	0.905816	0.900663	0.485276	-0.22543	0.384141	-0.171873
664	Uap1 K152		1	A0A0R4J1F6;A0A0R4J085;Q3UHZ7;Q91YN5-2;Q91YN5-3;Q91YN5	Uap1	UDP-N-acetylhexosamine pyrophosphorylase;UDP-N-acetylgalactosamine pyrophosphorylase;UDP-N-acetylglucosamine pyrophosphorylase	152;152;152;152;152;152	1	1.9788e-07	140.24	140.24	52383000		0.84113		0.63778	1.3123			0.80852		0.74533	1.13531		0.80852	0.84113	0.896385	0.930403	0.633719	-0.16879	0.429725	-0.182538
665	Uap1 K64		1	A0A0R4J1F6;A0A0R4J085;Q3UHZ7;Q91YN5-2;Q91YN5-3;Q91YN5	Uap1	UDP-N-acetylhexosamine pyrophosphorylase;UDP-N-acetylgalactosamine pyrophosphorylase;UDP-N-acetylglucosamine pyrophosphorylase	64;64;64;64;64;64	1	0.00122111	73.666	73.666	17000000		0.87209		0.7244				0.61855		0.96609			0.79232	0.798245	0.79232	0.798245
666	Uap1 K282		1	A0A0R4J1F6;A0A0R4J085;Q3UHZ7;Q91YN5-2;Q91YN5-3;Q91YN5	Uap1	UDP-N-acetylhexosamine pyrophosphorylase;UDP-N-acetylgalactosamine pyrophosphorylase;UDP-N-acetylglucosamine pyrophosphorylase	282;282;282;282;282;282	1	1.12317e-15	163.51	140.13	6989300				0.65004						0.64217			0.64217	0.65004	0.64217	0.65004
667	Fahd2 K233		1	A0A0R4J094;Q3TC72	Fahd2	Fumarylacetoacetate hydrolase domain-containing protein 2A	233;233	1	8.4569e-06	121.28	121.28	212300000	0.76329	0.78769		0.81911	1.0963		1.14428	0.70125		1.1644	1.07864		1.11146	0.8034	1.02214	0.866598	0.16135	-0.222306	0.988066	0.0028124
668	Znf326 K140		1	A0A0R4J098;O88291	Znf326	DBIRD complex subunit ZNF326	140;140	1	0.000146438	103.14	103.14	238020000		0.84336	0.90636	0.9831				0.76267	1.998	1.0062			1.0062	0.90636	1.25562	0.91094	0.164463	-0.137404	0.668027	0.205535
669	A0A0R4J099 K229		1	A0A0R4J099;Q3UY34		Uncharacterized protein C12orf43 homolog	229;229	1	1.5737e-62	237.53	223.72	75117000	1.253	1.2346		0.93544	0.42985		1.48697	1.0291		0.87576	0.787898		0.95243	1.08502	1.04493	0.963222	0.668626	-0.171237	0.928273	0.0196109
670	Mark2 K291		1	E9Q9N6;A0A0R4J227;Q05512;Q05512-2;Q05512-4;Q05512-3;E9QMP6;F6ZS70;Q3T9A3;A0A0R4J0B1;E9PYX3	Mark2	Serine/threonine-protein kinase MARK2	291;291;291;291;291;291;291;282;258;291;291	1	0.00900236	79.906	62.667	14253000		0.94024			1.0344			1.2634			1.00689		1.13514	0.98732	1.13514	0.98732
671	Mark2 K584		1	E9Q9N6;A0A0R4J227;Q05512;Q05512-2;Q05512-4;Q05512-3;E9QMP6;F6ZS70;Q3T9A3;A0A0R4J0B1;E9PYX3;F7CRG8;F7A3Q3;F7CVZ7;F6ZEX4;F6UY70	Mark2	Serine/threonine-protein kinase MARK2	584;584;638;636;584;584;638;629;605;584;584;131;200;175;218;126	1	0.0180909	124.34	101.45	438300000			0.81812	1.2314	1.1386	1.1184			1.17472	1.0292	1.00755	0.69266	1.01837	1.1285	0.97603	1.07663	0.539259	0.0898453	0.73302	-0.0612749
672	Mark2 K580		1	E9Q9N6;A0A0R4J227;Q05512;Q05512-2;Q05512-4;Q05512-3;E9QMP6;F6ZS70;Q3T9A3;A0A0R4J0B1;E9PYX3;F7CRG8;F7A3Q3;F7CVZ7;F6ZEX4;F6UY70	Mark2	Serine/threonine-protein kinase MARK2	580;580;634;632;580;580;634;625;601;580;580;127;196;171;214;122	1	1.36782e-18	182.92	151.5	157150000	0.92543	1.0649	0.59613	1.2274	1.0766	0.86774	1.77683	1.064	0.866626	1.2172	1.19454	0.98042	1.12927	0.995165	1.18327	0.9597	0.551279	-0.0949941	0.220107	0.203964
673	Mark2 K282		1	E9Q9N6;A0A0R4J227;Q05512;Q05512-2;Q05512-4;Q05512-3;E9QMP6;F6ZS70;Q3T9A3;A0A0R4J0B1;E9PYX3;Q8VHJ5	Mark2;Mark1	Serine/threonine-protein kinase MARK2;Serine/threonine-protein kinase MARK1	282;282;282;282;282;282;282;273;249;282;282;289		0.0193424	47.622	47.622	17813000					1.2918						0.965717		0.965717	1.2918	0.965717	1.2918
674	Mark2 K376		1	E9Q9N6;A0A0R4J227;Q05512;Q05512-2;Q05512-4;Q05512-3;E9QMP6;F6ZS70;Q3T9A3;A0A0R4J0B1;E9PYX3	Mark2	Serine/threonine-protein kinase MARK2	376;376;376;374;376;376;376;367;343;376;376	1	2.19977e-56	253.79	234.82	170300000	1.1575	1.1866	1.0951	1.0547	1.0064	0.96437	1.44377	1.1237	1.31187	1.2415	0.914328	0.76046	1.1826	1.0749	1.13261	1.07744	0.0791111	0.103767	0.349995	0.146256
675	Abcg2 K171		1	S4R2E1;A0A0R4J0B6;Q7TMS5	Abcg2	ATP-binding cassette sub-family G member 2	171;171;171	1	0.000564683	112.36	71.475	16472000		0.8788		0.58093	1.3279			0.78849		0.75509	0.952381		0.78849	0.8788	0.831987	0.92921	0.64159	-0.186937	0.117501	-0.272835
676	Sh3gl3 K76		1	Q62421;A0A0R4J0B8;J3QQ44	Sh3gl3	Endophilin-A3	76;76;41	1	1.41686e-20	223.31	183.76	105370000	0.7503	0.72922	0.836	0.92038			1.10535	0.57197	0.931619	0.90338			0.9175	0.79315	0.87808	0.808975	0.0269749	-0.31204	0.344245	-0.227567
677	Nsmce1 K152		1	Q9D720;A0A0R4J0C0;F6VZ99	Nsmce1	Non-structural maintenance of chromosomes element 1 homolog	152;166;191	1	4.99071e-127	317.15	265.73	152140000		1.0337		0.85537	1.2557	0.86931		0.8121		0.89756	1.3696	0.68935	0.85483	0.951505	0.942153	1.00352	0.927586	-0.0127819	0.568901	-0.134782
678	Nsmce1 K255		1	Q9D720;A0A0R4J0C0	Nsmce1	Non-structural maintenance of chromosomes element 1 homolog	255;269	1	0.0035258	92.051	53.029	51430000	0.92856			0.74062			1.03193			0.84094			0.936434	0.83459	0.936434	0.83459
679	Eri1 K204		1	A0A0R4J0C8;Q7TMF2	Eri1	3'-5' exoribonuclease 1	204;204	1	0.020476	66.546	56.434	8698800		1.0461						0.92284					0.92284	1.0461	0.92284	1.0461
680	Eri1 K48		1	A0A0R4J0C8;Q7TMF2	Eri1	3'-5' exoribonuclease 1	48;48	1	4.43419e-31	162.29	162.29	84593000	0.73368		0.91915	0.98945			1.06767		1.09783	0.94998			1.06767	0.91915	1.03849	0.88076	0.272587	-0.194569	0.503599	0.0516948
681	Eri1 K88		1	A0A0R4J0C8;Q7TMF2;A0A1B0GSW4;A0A1B0GRC5	Eri1	3'-5' exoribonuclease 1	88;88;22;22	1	0.000391257	142.92	57.711	71080000		1.048		0.79559	1.1475	1.53		0.93146		0.71316	1.12067	0.80166	0.86656	1.09775	0.891739	1.13027	0.530611	0.13744	0.27829	-0.186177
682	Eri1 K272		1	A0A0R4J0C8;Q7TMF2	Eri1	3'-5' exoribonuclease 1	272;272	1	0.00121166	90.306	76.169	15312000		1.1012						1.1113					1.1113	1.1012	1.1113	1.1012
683	Usb1 K260		1	A0A0R4J0E0;Q91W78	Usb1	U6 snRNA phosphodiesterase	260;260	1	5.61852e-36	238.51	205.62	11034000000	1.1363	0.82385	0.92112	0.99128	0.9934	0.99009	1.23282	0.90466	1.17202	1.0576	1.02049	0.87306	1.03905	0.990685	1.04344	0.976007	0.532373	-0.0417165	0.56173	0.0501019
684	Zic5 K468		1	A0A0R4J0E2;Q7TQ40;P46684;F8VPV3;Q62520;G3UYE7;Q61467;A2AWK6;Q62521-2;Q62521	Zic5;Zic1;Zic2;Zic4;Zic3	Zinc finger protein ZIC 5;Zinc finger protein ZIC 1;Zinc finger protein ZIC 2;Zinc finger protein ZIC 4;Zinc finger protein ZIC 3	468;468;320;350;351;222;229;125;345;345	1	0.00247713	81.296	28.58	17646000						1.1159						0.46282	0.46282	1.1159	0.46282	1.1159
685	Zic5 K448		1	A0A0R4J0E2;Q7TQ40;P46684;F8VPV3;Q62520;G3UYE7;Q61467;A2AWK6;Q62521-2;Q62521	Zic5;Zic1;Zic2;Zic4;Zic3	Zinc finger protein ZIC 5;Zinc finger protein ZIC 1;Zinc finger protein ZIC 2;Zinc finger protein ZIC 4;Zinc finger protein ZIC 3	448;448;300;330;331;202;209;105;325;325	1	1.0361e-05	89.358	89.358	126710000		0.43904	0.97413	0.82504		0.90968		0.56402	1.01096	1.1528		0.5339	0.787489	0.86736	0.81542	0.786972	0.218173	-0.409856	0.276877	-0.377668
686	Ints7 K105		1	A0A0R4J0E4;Q7TQK1;Q7TQK1-2	Ints7	Integrator complex subunit 7	105;105;105	1	0.000887647	112.75	84.35	9936100				0.88351						1.0205			1.0205	0.88351	1.0205	0.88351
687	Ints7 K37		1	A0A0R4J0E4;Q7TQK1;Q7TQK1-2	Ints7	Integrator complex subunit 7	37;37;37	1	7.93647e-55	257.95	230.52	126130000		1.0001		1.0374		1.0248		1.0119		1.0076		0.62841	1.0076	1.0248	0.882637	1.02077	0.197996	0.0294863	0.447014	-0.214077
688	Ints7 K867		1	A0A0R4J0E4;Q7TQK1	Ints7	Integrator complex subunit 7	867;867	1	5.30335e-21	150.85	148.57	206720000	1.267	1.0608		0.85867	0.94816	1.1887	1.71583	0.90583		0.92144	0.947149	0.81812	0.92144	1.0608	1.06167	1.06467	0.501558	0.0758664	0.882376	0.0300449
689	Gak K90		1	A0A0R4J0F6;Q99KY4;Q99KY4-2;D6RHK5	Gak	Cyclin-G-associated kinase	90;90;90;90	1	8.23547e-12	187.99	111.51	99240000	2.8919		1.1833	0.6024			1.15158		1.27613	1.0888			1.15158	1.1833	1.17217	1.5592	0.648634	0.347876	0.0778721	0.226044
690	Gak K462		1	A0A0R4J0F6;Q99KY4;Q99KY4-2	Gak	Cyclin-G-associated kinase	462;462;462	1	0.00211534	172.15	150.88	1136400000	0.68002	0.9141	0.78749	0.9147	0.91974	1.9283	0.601251	0.93157	0.561388	1.0387	0.68975	1.4441	0.81066	0.9144	0.877793	1.02406	0.804642	-0.0554326	0.263136	-0.27001
691	Gak K1272		1	A0A0R4J0F6;Q99KY4;Q99KY4-2;F6SLK1;Q80TZ3-2;Q80TZ3;Q80TZ3-3	Gak;Dnajc6	Cyclin-G-associated kinase;Putative tyrosine-protein phosphatase auxilin	1272;1272;1223;575;867;905;935	1	1.3488e-60	217.97	217.97	2361700000	0.82069	1.0567	0.85226	0.92188	1.1045	0.90968	1.24285	0.91831	0.984543	0.96899	0.885269	0.84884	0.94365	0.91578	0.974801	0.944285	0.245512	-0.091114	0.569777	-0.0482431
692	Gak K746		0.998892	A0A0R4J0F6;Q99KY4	Gak	Cyclin-G-associated kinase	746;746	1	1.11151e-10	134.21	128.88	120270000	0.85056	0.49968		0.8283			1.26709	0.67417		0.98155			0.98155	0.8283	0.97427	0.72618	0.182024	-0.502071	0.779007	-0.084721
693	Gak K683		1	A0A0R4J0F6;Q99KY4;Q99KY4-2;F6SLK1;A0A0G2JFZ0;F7BG02	Gak	Cyclin-G-associated kinase	683;683;683;35;47;156	1	6.57621e-46	239.87	229.64	114130000		0.59093	1.1183	0.88647	1.0401			0.78897	1.31332	0.93601	1.43449		1.12466	0.963285	1.1182	0.90895	0.44892	-0.178692	0.598766	0.119099
694	Gak K135		1	A0A0R4J0F6;Q99KY4;Q99KY4-2	Gak	Cyclin-G-associated kinase	135;135;135	1	0.010187	78.113	61.017	11397000		1.014						0.97921					0.97921	1.014	0.97921	1.014
695	Gak K275		1	A0A0R4J0F6;Q99KY4;Q99KY4-2	Gak	Cyclin-G-associated kinase	275;275;275	1	1.85619e-56	255.3	228.79	79874000		0.66557		1.0425				1.0159		1.0266			1.02125	0.854035	1.02125	0.854035
696	Gak K388		1	A0A0R4J0F6;Q99KY4;Q99KY4-2	Gak	Cyclin-G-associated kinase	388;388;388	1	8.52163e-11	197.21	158.06	40381000		1.5079		1.0109				0.98354		0.99696			0.99025	1.2594	0.99025	1.2594
697	Gak K656		1	A0A0R4J0F6;Q99KY4;Q99KY4-2;F6SLK1;A0A0G2JFZ0;F7BG02	Gak	Cyclin-G-associated kinase	656;656;656;8;20;129	1	0.000842595	85.676	69.473	3734400				0.68803						0.76592			0.76592	0.68803	0.76592	0.68803
698	Gak K680		1	A0A0R4J0F6;Q99KY4;Q99KY4-2;F6SLK1;A0A0G2JFZ0;F7BG02	Gak	Cyclin-G-associated kinase	680;680;680;32;44;153	1	0.00342475	92.491	71.866	24351000					1.0138						0.986875		0.986875	1.0138	0.986875	1.0138
699	Gak K588		1	A0A0R4J0F6;Q99KY4;Q99KY4-2;F7BG02	Gak	Cyclin-G-associated kinase	588;588;588;61	1	5.2375e-27	212.09	212.09	332010000	0.77065		0.93866	0.82825	0.8018	1.1194	1.07878		1.14815	0.77889	0.819068	1.0314	1.0314	0.82825	0.971257	0.891752	0.141225	-0.179	0.624881	-0.0590278
700	Gak K1167		1	A0A0R4J0F6;Q99KY4;Q99KY4-2;F6SLK1	Gak	Cyclin-G-associated kinase	1167;1167;1118;470	1	0.00383442	90.709	78.121	42496000	2.928						5.18699						5.18699	2.928	5.18699	2.928
701	Gak K1186		1	A0A0R4J0F6;Q99KY4;Q99KY4-2;F6SLK1	Gak	Cyclin-G-associated kinase	1186;1186;1137;489	1	4.85118e-11	108.25	90.084	33823000		0.75232			0.74871			0.81082			0.910415		0.860618	0.750515	0.860618	0.750515
702	Pck2 K108		1	A0A0R4J0G0;Q8BH04;A0A2I3BQL9;A0A2I3BS39;A0A2I3BRX1;A0A2I3BQC6	Pck2	Phosphoenolpyruvate carboxykinase [GTP], mitochondrial	135;108;99;108;100;17	1	0.000217142	116.03	100.76	15147000		2.0159						1.3087					1.3087	2.0159	1.3087	2.0159
703	Ranbp10 K328		1	A0A0R4J0G4;Q6VN19	Ranbp10	Ran-binding protein 10	328;300	1	0.00150479	103.55	84.48	36038000		1.0901		0.62923				0.95602		0.79487			0.875445	0.859665	0.875445	0.859665
704	Ranbp10 K321		1	A0A0R4J0G4;Q6VN19	Ranbp10	Ran-binding protein 10	321;293	1	3.15796e-31	197.06	186.02	52210000		1.0935		0.92425				1.1363		1.0324			1.08435	1.00887	1.08435	1.00887
705	Dlgap5 K143		1	A0A2I3BPW9;A0A0R4J0G7;Q8K4R9-2;Q8K4R9;A0A2I3BQS1;Q8K4R9-3	Dlgap5	Disks large-associated protein 5	143;143;143;143;143;143	1	0.00029415	85.554	79.895	250660000		1.1167	0.76743	0.88243		0.89507		0.85471	0.773455	0.9249		0.84078	0.847745	0.88875	0.848461	0.915408	0.297212	-0.140756	0.0200394	-0.239984
706	Dlgap5 K235		1	A0A2I3BPW9;A0A0R4J0G7;Q8K4R9-2;Q8K4R9;A0A2I3BQS1;Q8K4R9-3;E9QQ48	Dlgap5	Disks large-associated protein 5	235;235;235;235;235;235;46	1	7.72266e-07	189.38	172.14	195910000	0.98866	0.76225	0.90813	0.70077	1.1336	0.83388	1.36173	0.73698	1.06719	0.77744	1.348	0.83269	0.94994	0.871005	1.02067	0.887882	0.125082	-0.190218	0.923918	-0.0162616
707	Dlgap5 K268		1	A0A2I3BPW9;A0A0R4J0G7;Q8K4R9-2;Q8K4R9;A0A2I3BQS1;Q8K4R9-3;E9QQ48	Dlgap5	Disks large-associated protein 5	268;268;268;268;268;268;79	1	8.79744e-06	134.68	129.37	606390000	0.99679	1.0441	0.77999	0.92817	1.4727	0.62433	1.18694	0.76837	1.20951	0.84478	1.41379	0.78297	1.01586	0.96248	1.03439	0.974347	0.626574	-0.0882576	0.963279	0.00746511
708	Dlgap5 K73		1	A0A2I3BPW9;A0A0R4J0G7;Q8K4R9-2;Q8K4R9;A0A2I3BQS1;Q8K4R9-3	Dlgap5	Disks large-associated protein 5	73;73;73;73;73;73	1	2.67777e-20	148.2	138.72	203150000	1.0587	1.0696	0.74173	0.89826	1.1451	0.73661	1.14697	0.7961	0.840972	0.96542	1.13285	0.72538	0.903196	0.97848	0.934616	0.941667	0.383075	-0.10867	0.334685	-0.119171
709	Dlgap5 K692		1	A0A2I3BPW9;A0A0R4J0G7;Q8K4R9-2;Q8K4R9;J3QPN1	Dlgap5	Disks large-associated protein 5	692;692;692;692;67	1	4.96761e-31	131.94	128.92	174490000					1.1149						1.00426		1.00426	1.1149	1.00426	1.1149
710	Dlgap5 K184		1	A0A2I3BPW9;A0A0R4J0G7;Q8K4R9-2;Q8K4R9;A0A2I3BQS1;Q8K4R9-3	Dlgap5	Disks large-associated protein 5	184;184;184;184;184;184	1	3.14758e-05	172.27	130.62	35699000				0.91445		1.0161				1.0772		0.73599	0.906595	0.965275	0.906595	0.965275
711	Dlgap5 K82		1	A0A2I3BPW9;A0A0R4J0G7;Q8K4R9-2;Q8K4R9;A0A2I3BQS1;Q8K4R9-3	Dlgap5	Disks large-associated protein 5	82;82;82;82;82;82	1	7.08249e-06	151.83	120.07	316470000	0.97056	0.84629	1.1383	0.88435	1.1484	0.80806	1.558	0.8112	1.58098	0.83686	1.34153	0.92473	1.13313	0.927455	1.17555	0.965993	0.505037	-0.0636928	0.383055	0.175446
712	Mtrr K396		1	A0A0R4J0G9;Q8C1A3	Mtrr	Methionine synthase reductase	396;396	1	0.00011316	87.18	87.18	15952000				0.9149						0.74203			0.74203	0.9149	0.74203	0.9149
713	Ncapd2 K1278		1	A0A0R4J0H7;Q8K2Z4;Q8K2Z4-2	Ncapd2	Condensin complex subunit 1	1278;1278;1278	1	2.61194e-20	223.84	201.2	425510000	1.4476	1.3229			1.294		1.6001	1.089			1.25075		1.25075	1.3229	1.31328	1.35483	0.0126193	0.436402	0.147362	0.374654
714	Ncapd2 K753		1	A0A0R4J0H7;Q8K2Z4;Q8K2Z4-2	Ncapd2	Condensin complex subunit 1	753;753;753	1	0.000584506	103.87	85.648	140540000					1.6059	0.98265					1.14487	0.83196	0.988416	1.29428	0.988416	1.29428
715	Ncapd2 K1199		1	A0A0R4J0H7;Q8K2Z4;Q8K2Z4-2	Ncapd2	Condensin complex subunit 1	1199;1199;1199	1	3.81135e-05	112.15	105.43	77758000		1.2686	1.1426	0.97307				1.2471	1.16577	0.83774			1.16577	1.1426	1.08354	1.12809	0.275525	0.165391	0.646409	0.0948128
716	Ncapd2 K86		1	A0A0R4J0H7;Q8K2Z4;Q8K2Z4-2;A0A087WNQ1;A0A087WRK6	Ncapd2	Condensin complex subunit 1	86;86;86;86;86	1	7.79699e-08	140.5	42.202	60714000			0.97657	0.92767		0.57375			1.10093	1.0155		0.25539	1.0155	0.92767	0.790608	0.825997	0.326715	-0.314676	0.471173	-0.602769
717	Ncapd2 K456		1	A0A0R4J0H7;Q8K2Z4;Q8K2Z4-2	Ncapd2	Condensin complex subunit 1	456;456;456	1	0.000257336	115.86	55.272	39234000					1.3013	1.0484					1.61124	0.60482	1.10803	1.17485	1.10803	1.17485
718	Ncapd2 K958		1	A0A0R4J0H7;Q8K2Z4;Q8K2Z4-2	Ncapd2	Condensin complex subunit 1	958;958;958	1	2.02339e-88	192.87	180.08	14846000	0.92031						1.35814						1.35814	0.92031	1.35814	0.92031
719	Ncapd2 K35		1	A0A0R4J0H7;Q8K2Z4;Q8K2Z4-2;A0A087WNQ1;A0A087WRK6	Ncapd2	Condensin complex subunit 1	35;35;35;35;35	1	0.0063747	46.408	26.569	40519000		1.1367	0.83427					0.6242	1.1359				0.880049	0.985485	0.880049	0.985485
720	Ncapd2 K416		1	A0A0R4J0H7;Q8K2Z4;Q8K2Z4-2	Ncapd2	Condensin complex subunit 1	416;416;416	1	1.44492e-11	200.78	155.08	494790000	1.4234	1.1751	0.91287	0.7329	1.0616		1.54078	1.0196	1.14653	0.95665	0.989413		1.0196	1.0616	1.13059	1.06117	0.774713	0.0497069	0.286936	0.153929
721	Ncapd2 K893		1	A0A0R4J0H7;Q8K2Z4;Q8K2Z4-2	Ncapd2	Condensin complex subunit 1	893;893;893	1	3.41469e-14	206.97	127.85	75270000		1.0057		0.71886		0.8002		0.91153		0.6732		0.76629	0.76629	0.8002	0.783673	0.841587	0.206745	-0.263195	0.103318	-0.362856
722	Ncapd2 K890		1	A0A0R4J0H7;Q8K2Z4;Q8K2Z4-2	Ncapd2	Condensin complex subunit 1	890;890;890	1	0.0133626	89.698	14.485	29550000		1.3725		0.77545				1.5922		0.96556			1.27888	1.07397	1.27888	1.07397
723	Ncapd2 K794		1	A0A0R4J0H7;Q8K2Z4;Q8K2Z4-2	Ncapd2	Condensin complex subunit 1	794;794;794	1	2.84418e-30	227.81	201.24	124010000		1.3638			1.1116	1.0541		1.051			1.21869	0.74308	1.051	1.1116	1.00426	1.1765	0.184878	0.225427	0.920781	-0.0237703
724	Ints9 K510		1	A0A0R4J0J5;Q8K114-2;Q8K114	Ints9	Integrator complex subunit 9	539;510;510	1	0.00126756	104.06	81.317	142510000	1.2622	1.1335		0.93484		1.0217	1.82262	1.188		1.4822		0.84689	1.3351	1.0776	1.33493	1.08806	0.315337	0.112622	0.224735	0.360634
725	Ints9 K66		1	A0A0R4J0J5;Q8K114-2;Q8K114	Ints9	Integrator complex subunit 9	95;66;66	1	8.15258e-07	152.04	146.11	94957000		1.336		1.0787	1.9063			1.0303		0.99827	1.00586		1.00586	1.336	1.01148	1.44033	0.179666	0.485996	0.356342	0.016334
726	Ints9 K459		1	A0A0R4J0J5;Q8K114-2;Q8K114	Ints9	Integrator complex subunit 9	488;459;459	1	0.000550783	112.71	92.407	3554000					1.3612						1.16613		1.16613	1.3612	1.16613	1.3612
727	Ints9 K372		1	A0A0R4J0J5;Q8K114-2;Q8K114	Ints9	Integrator complex subunit 9	401;372;372	1	1.4257e-28	174.02	174.02	106960000				0.96201						1.0324			1.0324	0.96201	1.0324	0.96201
728	Thoc5 K610		1	Q5SVF9;A0A0R4J0J6;Q8BKT7	Thoc5	THO complex subunit 5 homolog	562;610;610	1	9.82188e-20	162.81	159.89	61976000	1.2478	1.0418	0.974				1.31303	0.87943	1.33301				1.31303	1.0418	1.17516	1.08787	0.398925	0.113486	0.401838	0.207409
729	Thoc5 K477		1	Q5SVF9;A0A0R4J0J6;Q8BKT7	Thoc5	THO complex subunit 5 homolog	429;477;477	1	9.82379e-22	102.67	96.58	32814000		1.0647						1.0319					1.0319	1.0647	1.0319	1.0647
730	Thoc5 K590		1	Q5SVF9;A0A0R4J0J6;Q8BKT7	Thoc5	THO complex subunit 5 homolog	542;590;590	1	4.14202e-39	240.37	240.37	183870000	1.2517	1.1724	1.1006	0.84616	1.3087	1.1992	1.60534	1.1118	1.28578	1.015	1.18759	0.74115	1.1497	1.1858	1.15778	1.14646	0.101753	0.183476	0.306949	0.172629
731	Thoc5 K99		1	Q5SVF9;A0A0R4J0J6;Q8BKT7	Thoc5	THO complex subunit 5 homolog	51;99;99	1	0.00387419	55.452	55.452	6690400				0.90084						1.0953			1.0953	0.90084	1.0953	0.90084
732	Thoc5 K336		1	Q5SVF9;A0A0R4J0J6;Q8BKT7;Q5SVF8	Thoc5	THO complex subunit 5 homolog	288;336;336;211	1	0.000639052	83.204	83.204	100150000			0.90809	1.0192	1.1733				0.623364	1.0014	1.23219		1.0014	1.0192	0.952319	1.03353	0.746348	0.0396388	0.706763	-0.126202
733	Thoc5 K24		1	Q5SVF9;A0A0R4J0J6;Q8BKT7	Thoc5	THO complex subunit 5 homolog	24;24;24	1	8.76235e-05	143.7	134.29	1982600000	0.90334		1.0109	0.92421	1.03	1.1633	1.53226		1.24872	1.0329	1.26934	0.91565	1.24872	1.0109	1.19977	1.00635	0.962675	0.00322829	0.135395	0.239952
734	Thoc5 K424		1	Q5SVF9;A0A0R4J0J6;Q8BKT7	Thoc5	THO complex subunit 5 homolog	376;424;424	1	1.968e-129	295.43	295.43	3642200000	1.175	0.96224	0.87251	1.1548		0.80918	1.19379	1.0593	0.860215	1.4538		0.98595	1.0593	0.96224	1.11061	0.994746	0.837195	-0.0234903	0.374263	0.128168
735	Ckap5 K530		1	Z4YL78;A0A0R4J0K2;K3W4R5;A2AGT5-2;A2AGT5-3;A2AGT5	Ckap5	Cytoskeleton-associated protein 5	530;530;530;530;530;530	1	7.88408e-20	187.31	159.98	274930000			1.065	0.84314	1.0312	0.67628			1.23574	0.93736	1.0715	0.9005	1.00443	0.93717	1.03628	0.903905	0.346243	-0.168821	0.723913	0.0401213
736	Ckap5 K1060		0.999439	Z4YL78;A0A0R4J0K2;K3W4R5;A2AGT5-2;A2AGT5-3;A2AGT5	Ckap5	Cytoskeleton-associated protein 5	1060;1060;1060;1060;1060;1060	1	0.00042019	94.465	61.237	23116000					1.795						1.09827		1.09827	1.795	1.09827	1.795
737	Ckap5 K468		1	Z4YL78;A0A0R4J0K2;K3W4R5;A2AGT5-2;A2AGT5-3;A2AGT5	Ckap5	Cytoskeleton-associated protein 5	468;468;468;468;468;468	1	2.53955e-10	129.05	123.23	15206000		1.0359	0.7867					1.231	1.53523				1.38311	0.9113	1.38311	0.9113
738	Ckap5 K473		1	Z4YL78;A0A0R4J0K2;K3W4R5;A2AGT5-2;A2AGT5-3;A2AGT5	Ckap5	Cytoskeleton-associated protein 5	473;473;473;473;473;473	1	9.27524e-160	327.58	327.58	1342000000	0.96798	0.91796	2.0039	1.0438	2.8696	0.85187	1.2009	0.98345	0.834794	1.2428	1.0558	0.77397	1.01962	1.00589	1.01529	1.44252	0.271134	0.363961	0.997964	0.000301491
739	Ckap5 K1075		1	Z4YL78;A0A0R4J0K2;K3W4R5;A2AGT5-2;A2AGT5-3;A2AGT5	Ckap5	Cytoskeleton-associated protein 5	1075;1075;1075;1075;1075;1075	1	0.000118617	119.03	104.09	30046000		1.2268				1.0794		1.1944				0.66743	0.930915	1.1531	0.930915	1.1531
740	Ckap5 K496		1	Z4YL78;A0A0R4J0K2;K3W4R5;A2AGT5-2;A2AGT5-3;A2AGT5	Ckap5	Cytoskeleton-associated protein 5	496;496;496;496;496;496	1	1.3805e-06	134.56	129.94	393910000	1.1229	1.1428		0.48631	1.0384	1.1132	1.57117	0.93382		0.81332	0.936593	0.77021	0.93382	1.1132	1.00502	0.980722	0.711924	-0.0942349	0.824173	-0.0432471
741	Ckap5 K1857		1	Z4YL78;A0A0R4J0K2;K3W4R5;A2AGT5-2;A2AGT5-3;A2AGT5	Ckap5	Cytoskeleton-associated protein 5	1797;1857;1857;1797;1857;1857	1	4.40839e-10	187.97	167.1	55669000	0.97705	1.2212	0.88743	0.75969		0.85934	1.37282	0.79673	0.943218	0.88104		0.68846	0.88104	0.88743	0.936453	0.940942	0.404803	-0.106541	0.462552	-0.135262
742	Ckap5 K1463		1	Z4YL78;A0A0R4J0K2;K3W4R5;A2AGT5-2;A2AGT5-3;A2AGT5	Ckap5	Cytoskeleton-associated protein 5	1463;1463;1463;1463;1463;1463	1	1.76704e-82	283.43	268.97	991380000	0.96414	0.813	0.78555	0.69948	1.0816	0.93228	1.10551	0.73634	1.20155	0.83724	1.07771	0.90057	0.989142	0.87264	0.976487	0.879342	0.0841938	-0.200538	0.639179	-0.0552254
743	Ckap5 K354		1	Z4YL78;A0A0R4J0K2;K3W4R5;A2AGT5-2;A2AGT5-3;A2AGT5	Ckap5	Cytoskeleton-associated protein 5	354;354;354;354;354;354	1	4.96315e-12	149	126.91	47790000		0.77482	1.1505	0.59377				0.79604	1.54624	0.84135			0.84135	0.77482	1.06121	0.839697	0.384792	-0.305943	0.961271	0.0168185
744	Ckap5 K511		1	Z4YL78;A0A0R4J0K2;K3W4R5;A2AGT5-2;A2AGT5-3;A2AGT5	Ckap5	Cytoskeleton-associated protein 5	511;511;511;511;511;511	1	0.00182854	140.09	81.673	323920000	1.2645	0.87776		0.45649	1.3027	0.86804	1.20716	1.1136		1.2607	1.0696	0.8005	1.1136	0.87776	1.09031	0.953898	0.58741	-0.160708	0.403013	0.107423
745	Ckap5 K1411		1	Z4YL78;A0A0R4J0K2;K3W4R5;A2AGT5-2;A2AGT5-3;A2AGT5	Ckap5	Cytoskeleton-associated protein 5	1411;1411;1411;1411;1411;1411	1	8.04914e-23	177.74	173.06	159490000		1.1588	1.0414		1.2678	1.0072		1.1306	1.10044		1.47625	0.78302	1.11552	1.1001	1.12258	1.1188	0.131232	0.155958	0.534954	0.131057
746	Ckap5 K1176		1	Z4YL78;A0A0R4J0K2;K3W4R5;A2AGT5-2;A2AGT5-3;A2AGT5	Ckap5	Cytoskeleton-associated protein 5	1176;1176;1176;1176;1176;1176	1	0.00307373	76.679	52.724	127810000		1.1162		1.3995	0.92757	1.3387		0.80793		1.1621	0.739536	0.78276	0.795345	1.22745	0.873081	1.19549	0.176291	0.238967	0.233813	-0.219908
747	Ckap5 K311		1	Z4YL78;A0A0R4J0K2;K3W4R5;A2AGT5-2;A2AGT5-3;A2AGT5	Ckap5	Cytoskeleton-associated protein 5	311;311;311;311;311;311	1	2.00883e-39	220.4	184.75	138770000	1.153	1.0075	1.498	0.77379	1.7152	0.63344	1.3613	1.0776	1.45915	0.79838	1.31529	0.62168	1.19644	1.08025	1.10557	1.13016	0.700205	0.0914801	0.704124	0.0804516
748	Ckap5 K1921		1	Z4YL78;A0A0R4J0K2;K3W4R5;A2AGT5-2;A2AGT5-3;A2AGT5	Ckap5	Cytoskeleton-associated protein 5	1921;1960;1981;1921;1960;1981	1	5.44862e-32	163.45	158.12	3086200000	0.80677	0.81697	0.88966	0.8623	1.0691	0.9036	0.895415	0.83268	0.980104	0.85755	1.18524	0.86988	0.882648	0.87598	0.936812	0.8914	0.0348042	-0.172279	0.232648	-0.105028
749	Ckap5 K1438		1	Z4YL78;A0A0R4J0K2;K3W4R5;A2AGT5-2;A2AGT5-3;A2AGT5	Ckap5	Cytoskeleton-associated protein 5	1438;1438;1438;1438;1438;1438	1	0.00486289	114.5	103.28	37073000		0.82794		0.901				0.92403		1.099			1.01151	0.86447	1.01151	0.86447
750	Ckap5 K1815		1	Z4YL78;A0A0R4J0K2;K3W4R5;A2AGT5-2;A2AGT5-3;A2AGT5	Ckap5	Cytoskeleton-associated protein 5	1755;1815;1815;1755;1815;1815	1	1.60401e-09	193.73	134.38	307370000	0.78171	0.88568	0.73422	0.69387	1.0979	0.90498	1.05227	0.91713	1.03558	0.87546	1.24082	0.89691	0.976356	0.833695	1.00303	0.849727	0.0506813	-0.252119	0.937606	-0.00640332
751	Ckap5 K1761		1	Z4YL78;A0A0R4J0K2;K3W4R5;A2AGT5-2;A2AGT5-3;A2AGT5	Ckap5	Cytoskeleton-associated protein 5	1701;1761;1761;1701;1761;1761	1	1.17494e-05	128.67	119.61	15901000		1.2392						1.0346					1.0346	1.2392	1.0346	1.2392
752	Ckap5 K1769		1	Z4YL78;A0A0R4J0K2;K3W4R5;A2AGT5-2;A2AGT5-3;A2AGT5	Ckap5	Cytoskeleton-associated protein 5	1709;1769;1769;1709;1769;1769	1	3.13082e-05	165.58	137.38	460820000	1.1937	0.93683	0.9239	0.75687			1.24967	1.0095	1.01502	1.0462			1.03061	0.930365	1.0801	0.952825	0.556815	-0.0886936	0.243842	0.105465
754	Ckap5 K1125		0.993129	Z4YL78;A0A0R4J0K2;K3W4R5;A2AGT5-2;A2AGT5-3;A2AGT5	Ckap5	Cytoskeleton-associated protein 5	1125;1125;1125;1125;1125;1125	1	3.12077e-35	141.36	141.36	604350000	0.73491	0.93154	0.86504	0.9867	1.1544	0.93503	0.934842	0.89853	0.884721	0.93233	1.04884	0.95558	0.933586	0.933285	0.942475	0.934603	0.262004	-0.11082	0.0561017	-0.0876852
755	Ckap5 K689		1	Z4YL78;A0A0R4J0K2;K3W4R5;A2AGT5-2;A2AGT5-3;A2AGT5	Ckap5	Cytoskeleton-associated protein 5	689;689;689;689;689;689	1	1.21305e-05	74.519	64.957	17618000			0.39411		1.0588				0.616637		0.921999		0.769318	0.726455	0.769318	0.726455
756	Ckap5 K1151		1	Z4YL78;A0A0R4J0K2;K3W4R5;A2AGT5-2;A2AGT5-3;A2AGT5	Ckap5	Cytoskeleton-associated protein 5	1151;1151;1151;1151;1151;1151	1	1.61476e-32	172.24	172.24	286470000	0.96782	0.84248	0.93036	0.89444	0.97943	0.88336	1.22281	0.95883	1.04953	1.0336	1.05349	0.9107	1.04156	0.9124	1.03816	0.916315	0.0130152	-0.128078	0.455549	0.0478634
757	Ckap5 K1182		1	Z4YL78;A0A0R4J0K2;K3W4R5;A2AGT5-2;A2AGT5-3;A2AGT5	Ckap5	Cytoskeleton-associated protein 5	1182;1182;1182;1182;1182;1182	1	0.00323161	85.731	80.417	2326100				0.84824						1.2646			1.2646	0.84824	1.2646	0.84824
758	Ckap5 K171		1	Z4YL78;A0A0R4J0K2;K3W4R5;A2AGT5-2;A2AGT5-3;A2AGT5	Ckap5	Cytoskeleton-associated protein 5	171;171;171;171;171;171	1	0.0108919	75.378	42.538	23947000				0.75035	1.2515	0.84094				0.97052	1.41505	0.64247	0.97052	0.84094	1.00935	0.947597	0.662185	-0.113544	0.871654	-0.0602062
759	Ckap5 K1838		1	Z4YL78;A0A0R4J0K2;K3W4R5;A2AGT5-2;A2AGT5-3;A2AGT5	Ckap5	Cytoskeleton-associated protein 5	1778;1838;1838;1778;1838;1838	1	0.00135392	101.93	87.722	52374000	0.85119	1.1085	0.85612				1.72607	1.2133	1.14892				1.2133	0.85612	1.36277	0.938603	0.499796	-0.102651	0.148724	0.422237
760	Cog6 K51		1	Q8BRB0;A0A0R4J0L5;Q8R3I3	Cog6	Conserved oligomeric Golgi complex subunit 6	51;51;51	1	1.39508e-23	214.86	165.41	385290000	0.94483	0.95911	1.2949	1.1241		0.95257	1.41105	0.92503	1.47726	1.0998		0.88365	1.0998	0.95911	1.15936	1.0551	0.503549	0.0658806	0.299408	0.181211
761	Ccdc174 K67		0.998327	A0A0U1RQA8;A0A0R4J0L8;Q3U155	Ccdc174	Coiled-coil domain-containing protein 174	67;67;67	1	0.00200037	60.196	54.059	5240800				0.77495						1.2749			1.2749	0.77495	1.2749	0.77495
762	Atp13a4 K664		1	S4R2M1;A0A0R4J0M2;E9QPP7;S4R234;Q5XF90-4;Q5XF90-3;Q5XF90-2;Q5XF90;S4R262	Atp13a4	Probable cation-transporting ATPase 13A4	303;664;645;664;664;369;645;664;27	1	0.0184108	83.801	47.921	20352000			0.63252	0.8022					0.81248	1.0899			0.95119	0.71736	0.95119	0.71736
763	Ska1 K189		1	Q9CPV1;A0A0R4J0M5	Ska1	Spindle and kinetochore-associated protein 1	189;189	1	0.0018231	116.37	98.985	40026000		0.98578		0.99056	1.1274	0.66923		0.87529		0.96848	1.14247	0.82377	0.921885	0.98817	0.952501	0.943242	0.546812	-0.110193	0.487232	-0.0814772
764	Ska1 K116		1	Q9CPV1;A0A0R4J0M5	Ska1	Spindle and kinetochore-associated protein 1	116;116	1	4.09261e-12	172.61	172.61	48830000	1.1688	0.82715		1.0591		1.061	1.52114	1.0365		1.2476		0.84278	1.14205	1.06005	1.16201	1.02901	0.797347	0.0298781	0.390912	0.182315
765	Vcpip1 K1004		1	A0A0R4J0M9;Q8CDG3	Vcpip1	Deubiquitinating protein VCIP135	1004;1004	1	0.00017425	87.411	60.382	52957000		1.196				1.003		0.97208				1.0129	0.99249	1.0995	0.99249	1.0995
766	Vcpip1 K407		1	A0A0R4J0M9;Q8CDG3;Q8CDG3-2	Vcpip1	Deubiquitinating protein VCIP135	407;407;407	1	0.00232434	103.74	48.063	76422000	1.3066			0.8468			1.28667			1.3279			1.30729	1.0767	1.30729	1.0767
767	Vcpip1 K728		1	A0A0R4J0M9;Q8CDG3;Q8CDG3-2	Vcpip1	Deubiquitinating protein VCIP135	728;728;728	1	0.000520399	100.04	82.125	52621000			1.0786						1.61972				1.61972	1.0786	1.61972	1.0786
768	Vcpip1 K656		1	A0A0R4J0M9;Q8CDG3;Q8CDG3-2	Vcpip1	Deubiquitinating protein VCIP135	656;656;656	1	5.01087e-13	173.72	173.72	127250000	1.0394	1.3142	0.78958	1.1499	1.2007		1.1612	1.1274	1.04109	1.0168	1.11434		1.11434	1.1499	1.09217	1.09876	0.414344	0.114895	0.0256489	0.125388
769	Pdcd2 K242		1	A2T4N6;A0A0R4J0N5;P46718	Pdcd2	Programmed cell death protein 2	242;242;242	1	2.76595e-05	175.91	141.9	4414800000	1.1625	0.90901	0.81396	1.282	0.94444	0.88725	1.20047	1.0111	1.02	1.0375	0.891345	0.8486	1.01555	0.926725	1.0015	0.99986	0.860625	-0.0190053	0.927332	-0.00693065
770	Gsg2 K283		1	A0A0R4J0P2;Q9Z0R0	Gsg2	Serine/threonine-protein kinase haspin	283;283	1	2.55776e-12	174.98	151.66	13835000				0.89839						1.0496			1.0496	0.89839	1.0496	0.89839
771	Gsg2 K258		1	A0A0R4J0P2;Q9Z0R0	Gsg2	Serine/threonine-protein kinase haspin	258;258	1	2.54211e-23	218.49	192.05	21744000				0.96521	1.7783					0.97834	2.24684		1.61259	1.37176	1.61259	1.37176
772	Parn K341		1	A0A0R4J0P6;Q8VDG3	Parn	Poly(A)-specific ribonuclease PARN	341;341	1	3.20732e-25	204.48	156.04	96703000	0.87187	1.1901	1.0286	1.0703	1.2872		0.788457	1.079	1.32093	0.83485	1.32017		1.079	1.0703	1.06868	1.08961	0.310922	0.11124	0.716167	0.0617333
773	Parn K149		1	A0A0R4J0P6;Q8VDG3;A0A2R8VKA3	Parn	Poly(A)-specific ribonuclease PARN	149;149;149	1	0.0171244	127.84	103.87	352240000	0.89891	1.2763	0.91857	0.99549	1.1002	1.2298	0.953471	1.1344	1.32459	1.0116	0.890869	0.83749	0.982535	1.04784	1.0254	1.06988	0.378407	0.0842243	0.856774	0.0188007
774	Parn K227		1	A0A0R4J0P6;Q8VDG3	Parn	Poly(A)-specific ribonuclease PARN	227;227	1	0.00023811	91.961	88.338	86867000		1.0984	0.992		1.2232			1.075	1.13208		1.15424		1.13208	1.0984	1.12044	1.10453	0.254201	0.138159	0.0333707	0.163419
775	Parn K190		1	A0A0R4J0P6;Q8VDG3;A0A2R8VKA3	Parn	Poly(A)-specific ribonuclease PARN	190;190;190	1	1.18618e-20	224.64	224.64	135550000		1.0345		0.94366	1.2015	0.9673		1.0337		0.96756	1.03204	1.1324	1.03287	1.0009	1.04143	1.03674	0.601603	0.0455362	0.3142	0.0562825
776	Parn K508		1	A0A0R4J0P6;Q8VDG3	Parn	Poly(A)-specific ribonuclease PARN	508;508	1	7.13641e-08	166.19	121.11	853480000	1.1307	0.96617	0.77771			1.0375	1.19446	0.97899	1.10898			0.86948	1.04398	1.00184	1.03798	0.97802	0.719826	-0.0455048	0.696777	0.0432948
777	Parn K319		1	A0A0R4J0P6;Q8VDG3	Parn	Poly(A)-specific ribonuclease PARN	319;319	1	1.29784e-25	203.39	181.06	32442000	3.7692	1.4043		1.302			3.57219	1.124		1.2748			1.2748	1.4043	1.99033	2.1585	0.200994	0.92828	0.275591	0.785241
778	Parn K406		1	A0A0R4J0P6;Q8VDG3	Parn	Poly(A)-specific ribonuclease PARN	406;406	1	0.000623344	139.38	88.316	423180000	1.0239		1.7075		1.1638		1.00879		1.6697		1.41349		1.41349	1.1638	1.36399	1.2984	0.263204	0.341601	0.190362	0.417156
779	Parn K9		1	A0A0R4J0P6;Q8VDG3;A0A2R8VKA3;A0A2R8VHG7	Parn	Poly(A)-specific ribonuclease PARN	9;9;9;9	1	0.000577788	87.806	70.576	40895000		1.3173		1.1433				1.2106		0.99197			1.10129	1.2303	1.10129	1.2303
780	Parn K161		1	A0A0R4J0P6;Q8VDG3;A0A2R8VKA3	Parn	Poly(A)-specific ribonuclease PARN	161;161;161	1	2.16116e-40	172.06	172.06	26784000				0.98916						1.0025			1.0025	0.98916	1.0025	0.98916
781	Lmnb2 K573		1	A0A0R4J0Q5;P21619;P21619-2	Lmnb2	Lamin-B2	573;554;432	1	0.000165836	100.55	88.34	10767000				1.5625						1.1445			1.1445	1.5625	1.1445	1.5625
782	Lmnb2 K192		1	A0A0R4J0Q5;P21619	Lmnb2	Lamin-B2	192;173	1	0.000666496	155.84	111.4	88530000	3.0284	1.545		1.2382	1.7498		1.29066	1.0323		0.98566	0.899281		1.00898	1.6474	1.05197	1.89035	0.0557249	0.835399	0.625572	0.0599929
783	Lmnb2 K78		1	A0A0R4J0Q5;P21619	Lmnb2	Lamin-B2	78;59	1	1.17481e-11	202.96	202.96	492650000	0.87631	1.1141	0.94715	0.86906	0.67842		0.866101	1.0126	1.0409	1.0227	0.601359		1.0126	0.87631	0.908731	0.897008	0.204957	-0.175033	0.327802	-0.166564
784	Lmnb2 K287		1	A0A0R4J0Q5;P21619;P21619-2	Lmnb2	Lamin-B2	287;268;146	1	2.69694e-19	186.36	153.13	46393000		1.0999		0.99372	0.90311			1.1585		0.96423	1.52908		1.1585	0.99372	1.21727	0.99891	0.946276	-0.00624757	0.3145	0.257456
785	Lmnb2 K295		1	A0A0R4J0Q5;P21619;P21619-2	Lmnb2	Lamin-B2	295;276;154	1	2.50772e-05	108.17	68.057	33151000		1.3581	1.1223					1.2607	1.48965				1.37517	1.2402	1.37517	1.2402
786	Lmnb2 K400		1	A0A0R4J0Q5;P21619;P21619-2;P14733	Lmnb2;Lmnb1	Lamin-B2;Lamin-B1	400;381;259;390	1	0.000403812	123.35	74.794	1162000000	1.231	1.0593	0.88658	1.0477	1.258	1.0412	1.15833	1.0527	1.06641	1.0675	1.20716	0.82147	1.06695	1.0535	1.06226	1.0873	0.201122	0.110978	0.374882	0.0768388
787	Lmnb2 K44		1	A0A0R4J0Q5;P21619;P14733	Lmnb2;Lmnb1	Lamin-B2;Lamin-B1	44;25;34	1	0.00111085	166.61	84.189	2493700000	1.4322	1.2764	0.87296	0.96773	1.1003	0.93193	1.17734	1.146	1.08434	0.91922	1.05523	0.73884	1.06979	1.03401	1.02016	1.09692	0.376447	0.110528	0.916281	0.0113889
788	Lmnb2 K197		1	A0A0R4J0Q5;P21619	Lmnb2	Lamin-B2	197;178	1	0.0217514	54.722	32.872	2485000					1.2769						1.05055		1.05055	1.2769	1.05055	1.2769
789	Lmnb2 K282		1	A0A0R4J0Q5;P21619;P21619-2	Lmnb2	Lamin-B2	282;263;141	1	7.93668e-52	246.3	220.26	97029000	1.0923	1.4116	1.0893	1.1223			0.962094	0.96388	1.15205	1.156			1.05796	1.1073	1.05851	1.17887	0.0848328	0.22864	0.386898	0.0761289
790	Cog7 K556		1	Q3TR20;A0A0R4J0Q9;Q3UM29	Cog7	Conserved oligomeric Golgi complex subunit 7	556;556;556	1	0.000129515	79.022	79.022	29071000	0.64538			1.1886	1.1206		1.22977			1.143	1.04634		1.143	1.1206	1.1397	0.98486	0.819675	-0.0727482	0.110447	0.185523
791	Cog7 K521		1	Q3TR20;A0A0R4J0Q9;Q3UM29	Cog7	Conserved oligomeric Golgi complex subunit 7	521;521;521	1	4.86496e-148	331.44	288.13	1301100000	0.80389	0.86906	1.0035	0.6132	1.1139	0.92342	1.08192	0.81466	1.32045	0.93015	0.992753	0.90771	0.961451	0.89624	1.00794	0.887828	0.167886	-0.196209	0.954128	-0.00596027
792	Isg20l2 K23		1	A0A0R4J0R3;Q3U1G5	Isg20l2	Interferon-stimulated 20 kDa exonuclease-like 2	23;23	1	0.000682583	81.338	72.756	5266000				1.429						2.1829			2.1829	1.429	2.1829	1.429
793	Isg20l2 K182		1	A0A0R4J0R3;Q3U1G5	Isg20l2	Interferon-stimulated 20 kDa exonuclease-like 2	182;182	1	0.000145903	95.018	85.911	9896700		1.049						1.0318					1.0318	1.049	1.0318	1.049
794	Isg20l2 K71		1	A0A0R4J0R3;Q3U1G5	Isg20l2	Interferon-stimulated 20 kDa exonuclease-like 2	71;71	1	5.98046e-07	145.46	128.79	199570000	1.0783		1.3413	0.94689	1.2212	0.78098	3.11478		2.34775	0.83148	1.1485	1.175	1.175	1.0783	1.7235	1.07373	0.605063	0.0770633	0.162496	0.607315
795	Isg20l2 K52		1	A0A0R4J0R3;Q3U1G5	Isg20l2	Interferon-stimulated 20 kDa exonuclease-like 2	52;52	1	3.15212e-05	166.07	137.15	85993000			1.9027		1.3672	1.1512			3.61337		1.47702	1.0081	1.47702	1.3672	2.03283	1.4737	0.131333	0.52747	0.276367	0.809224
796	Uaca K1080		1	A0A1L1SVG0;A0A0R4J0S7;Q8CGB3-2;Q8CGB3;Q8CGB3-3;A0A1L1STY4	Uaca	Uveal autoantigen with coiled-coil domains and ankyrin repeats	1080;1082;682;1080;1082;905	1	0.000352729	126.31	90.875	13176000				1.4551						1.119			1.119	1.4551	1.119	1.4551
797	Uaca K1263		1	A0A1L1SVG0;A0A0R4J0S7;Q8CGB3-2;Q8CGB3;Q8CGB3-3;A0A1L1STY4	Uaca	Uveal autoantigen with coiled-coil domains and ankyrin repeats	1263;1265;865;1263;1265;1088	1	6.22408e-05	110.77	110.77	32480000				0.9553						0.75598			0.75598	0.9553	0.75598	0.9553
798	Uaca K810		1	A0A1L1SVG0;A0A0R4J0S7;Q8CGB3-2;Q8CGB3;Q8CGB3-3;A0A1L1STY4	Uaca	Uveal autoantigen with coiled-coil domains and ankyrin repeats	810;812;412;810;812;635	1	0.00010737	84.753	60.195	108400000	1.6466	0.8792	1.3677	1.0845			1.4898	1.0228	1.09459	1.1073			1.10095	1.2261	1.17862	1.2445	0.25637	0.275634	0.163951	0.221272
799	Uaca K467		1	A0A1L1SVG0;A0A0R4J0S7;Q8CGB3-2;Q8CGB3;Q8CGB3-3;A0A1L1STY4	Uaca	Uveal autoantigen with coiled-coil domains and ankyrin repeats	467;469;69;467;469;462	1	0.000115077	110.39	100.74	81680000			1.0067	0.84392					0.88574	0.79616			0.84095	0.92531	0.84095	0.92531
800	Uaca K986		1	A0A1L1SVG0;A0A0R4J0S7;Q8CGB3-2;Q8CGB3;Q8CGB3-3;A0A1L1STY4	Uaca	Uveal autoantigen with coiled-coil domains and ankyrin repeats	986;988;588;986;988;811	1	0.00327551	127.12	127.12	2642600000	0.91296	0.98335	1.0966	0.95742	0.95208	1.2558	1.10747	0.82071	1.12189	0.94421	1.09736	0.96075	1.02905	0.970385	1.00873	1.02637	0.698927	0.0287372	0.962436	0.00359881
801	Uaca K1248		1	A0A1L1SVG0;A0A0R4J0S7;Q8CGB3-2;Q8CGB3;Q8CGB3-3;A0A1L1STY4	Uaca	Uveal autoantigen with coiled-coil domains and ankyrin repeats	1248;1250;850;1248;1250;1073	1	2.2359e-59	223.15	223.15	222390000		0.77906		1.0651				1.1415		0.92956			1.03553	0.92208	1.03553	0.92208
802	Uaca K651		1	A0A1L1SVG0;A0A0R4J0S7;Q8CGB3-2;Q8CGB3;Q8CGB3-3	Uaca	Uveal autoantigen with coiled-coil domains and ankyrin repeats	651;653;253;651;653	1	3.20841e-23	215.87	174.43	17748000		0.48727		1.0091				0.88055		0.94473			0.91264	0.748185	0.91264	0.748185
803	Hscb K118		1	F6UL52;A0A0R4J0T0;Q8K3A0;F6WN43	Hscb	Iron-sulfur cluster co-chaperone protein HscB, mitochondrial	67;118;118;13	1	1.14784e-21	179.74	167.83	80165000	1.0006		0.99879				0.828912		0.821963				0.825438	0.999695	0.825438	0.999695
804	Hscb K88		1	F6UL52;A0A0R4J0T0;Q8K3A0	Hscb	Iron-sulfur cluster co-chaperone protein HscB, mitochondrial	37;88;88	1	0.000374622	94.692	68.798	56191000			1.0817						0.954198				0.954198	1.0817	0.954198	1.0817
805	Ikbkb K158		1	A0A0R4J0T4;Q5D0E0;O88351;Q3U141	Ikbkb	Inhibitor of nuclear factor kappa-B kinase subunit beta	158;158;158;158	1	1.30066e-05	112.17	106.45	123860000	1.1381	0.80291		0.55388	0.92959	0.78322	1.37944	0.8943		0.85636	0.948227	0.74447	0.8943	0.80291	0.96456	0.84154	0.166601	-0.288052	0.599839	-0.0846408
806	Ikbkb K467		1	A0A0R4J0T4;Q5D0E0;O88351	Ikbkb	Inhibitor of nuclear factor kappa-B kinase subunit beta	467;467;467	1	0.000264378	124.92	124.92	37316000			0.94487	0.73276	0.7934				1.44672	0.98466	0.938174		0.98466	0.7934	1.12318	0.823677	0.11707	-0.288093	0.553594	0.13947
807	Arfgap3 K247		1	A0A0R4J0T8;Q9D8S3	Arfgap3	ADP-ribosylation factor GTPase-activating protein 3	247;247	1	1.47639e-13	139.39	139.39	49674000	0.63115	1.7319	0.75201			0.77141	0.753409	1.4277	0.799744			0.8863	0.843022	0.76171	0.966788	0.971618	0.64829	-0.164299	0.672353	-0.0978311
808	Arfgap3 K506		1	A0A0R4J0T8;Q9D8S3	Arfgap3	ADP-ribosylation factor GTPase-activating protein 3	506;505	1	4.17446e-05	60.332	60.332	16520000		0.73034						0.73986					0.73986	0.73034	0.73986	0.73034
809	Ppp4r2 K285		1	A0A0R4J0U2;Q0VGB7;A0A0N4SV05;A0A0N4SVH3	Ppp4r2	Serine/threonine-protein phosphatase 4 regulatory subunit 2	285;285;205;168	1	8.91005e-32	210.15	200.49	806030000	1.3171	0.87012	1.0331	0.7592	1.048	1.0378	1.48463	1.0159	1.03097	1.0721	1.07409	0.81824	1.05154	1.03545	1.08265	1.01089	0.962595	-0.00544164	0.452369	0.0918355
810	Ppp4r2 K252		1	A0A0R4J0U2;Q0VGB7;A0A0N4SV05;A0A0N4SVH3	Ppp4r2	Serine/threonine-protein phosphatase 4 regulatory subunit 2	252;252;172;135	1	9.65061e-05	144.09	125.36	422930000	1.0407	1.0014	0.99191	0.75722	1.2171		1.19534	1.1064	0.933445	0.93648	1.26062		1.1064	1.0014	1.08646	1.00167	0.90533	-0.0139828	0.289825	0.108678
811	Ppp4r2 K84		1	A0A0R4J0U2;Q0VGB7;A0A0N4SV05	Ppp4r2	Serine/threonine-protein phosphatase 4 regulatory subunit 2	84;84;29	1	4.47615e-13	139.46	139.46	81037000	1.3868	0.91327	1.1339	0.91128	1.1846	1.2478	1.81472	1.0998	1.06583	0.95171	1.14311	0.70872	1.08281	1.15925	1.13065	1.12961	0.174207	0.158653	0.537611	0.118966
812	Ppp4r2 K55		1	A0A0R4J0U2;Q0VGB7	Ppp4r2	Serine/threonine-protein phosphatase 4 regulatory subunit 2	55;55	1	0.0170577	100.02	61.724	86060000			1.5304	0.94691	1.0052				1.44536	0.865	0.925412		0.925412	1.0052	1.07859	1.16084	0.493807	0.180897	0.791306	0.0701222
813	Ppp4r2 K249		1	A0A0R4J0U2;Q0VGB7;A0A0N4SV05;A0A0N4SVH3	Ppp4r2	Serine/threonine-protein phosphatase 4 regulatory subunit 2	249;249;169;132	1	9.15404e-05	123.01	76.849	620660000		1.1294	0.8796	1.0023	0.91029	1.1024		0.96194	1.16662	0.8911	1.14784	0.9091	0.96194	1.0023	1.01532	1.0048	0.997571	-0.000232727	0.889531	0.0122886
814	Ppp4r2 K15		0.999901	A0A0R4J0U2;Q0VGB7	Ppp4r2	Serine/threonine-protein phosphatase 4 regulatory subunit 2	15;15	1	0.000103586	114.82	114.82	295240000	1.0737	1.3749		0.80909	1.1879	0.95484	1.63942	1.1199		0.96023	1.17106	0.65151	1.1199	1.0737	1.10842	1.08009	0.539972	0.0876068	0.712759	0.0855362
815	Ppp4r2 K246		1	A0A0R4J0U2;Q0VGB7;A0A0N4SV05;A0A0N4SVH3	Ppp4r2	Serine/threonine-protein phosphatase 4 regulatory subunit 2	246;246;166;129	1	6.91162e-44	207.43	207.43	604490000	0.79216	0.94196	0.95861	0.74729			1.11698	0.95597	1.09849	0.90141			1.02723	0.86706	1.01821	0.860005	0.0863592	-0.225911	0.807898	0.0201051
816	Ppp4r2 K141		1	A0A0R4J0U2;Q0VGB7;A0A0N4SVH3	Ppp4r2	Serine/threonine-protein phosphatase 4 regulatory subunit 2	141;141;72	1	6.70353e-86	237.18	237.18	461510000	1.0017	1.4604	0.82071		1.009	1.0645	1.05094	1.1076	0.784252		1.02497	0.93611	1.02497	1.009	0.980774	1.07126	0.614086	0.0733721	0.684423	-0.0382331
817	Ppp4r2 K120		1	A0A0R4J0U2;Q0VGB7;A0A0N4SV05;A0A0N4SVH3	Ppp4r2	Serine/threonine-protein phosphatase 4 regulatory subunit 2	120;120;65;51	1	5.81036e-05	175.51	159.31	228920000			1.7841		1.0853	1.0444			1.37161		1.19816	0.69068	1.19816	1.0853	1.08682	1.3046	0.306518	0.338655	0.859092	0.0609287
818	Ppp4r2 K181		1	A0A0R4J0U2;Q0VGB7;A0A0N4SV05	Ppp4r2	Serine/threonine-protein phosphatase 4 regulatory subunit 2	181;181;101	1	4.7116e-63	193.88	183.13	31488000		0.8738		0.83381				0.85714		1.0241			0.94062	0.853805	0.94062	0.853805
819	Commd5 K196		1	A0A0R4J0U7;Q8R395	Commd5	COMM domain-containing protein 5	196;196	1	5.1515e-07	145.91	145.91	42037000			0.8709	0.8211					1.04135	0.8023			0.921826	0.846	0.921826	0.846
820	Commd5 K53		1	A0A0R4J0U7;Q8R395	Commd5	COMM domain-containing protein 5	53;53	1	0.00355233	57.401	56.851	3916300		1.157						1.1485					1.1485	1.157	1.1485	1.157
821	Trmt1l K133		1	A0A0R4J0U8;A2RSY6-2;A2RSY6;A2RSY6-3;A2RSY6-4	Trmt1l	TRMT1-like protein	133;133;133;133;133	1	0.00155307	92.439	76.558	70746000			1.3453	1.233	1.0665				1.53674	1.0275	1.02995		1.02995	1.233	1.19806	1.21493	0.106914	0.274328	0.349366	0.233861
822	Ints10 K378		1	E9Q361;E9Q360;A0A0R4J0V1;Q8K2A7	Ints10	Integrator complex subunit 10	378;378;378;378	1	9.52422e-07	138.75	138.75	8099400				0.89314						1.1736			1.1736	0.89314	1.1736	0.89314
823	Ints10 K551		1	E9Q361;E9Q360;A0A0R4J0V1;Q8K2A7	Ints10	Integrator complex subunit 10	551;551;551;551	1	0.000381451	113.38	101.14	105880000		0.92282	1.3012	0.81333				0.78507	1.33702	1.0485			1.0485	0.92282	1.05686	1.01245	0.960324	-0.0113745	0.854791	0.0460816
824	Ints10 K239		1	E9Q361;E9Q360;A0A0R4J0V1;Q8K2A7	Ints10	Integrator complex subunit 10	239;239;239;239	1	3.66841e-44	241.15	220.15	664180000	0.95355	1.0425	1.0959	0.97163	1.2509	1.0614	1.35454	0.99755	1.54247	0.96839	1.40146	0.89781	1.17604	1.05195	1.1937	1.06265	0.213667	0.0818263	0.15719	0.224097
825	Ints10 K234		1	E9Q361;E9Q360;A0A0R4J0V1;Q8K2A7	Ints10	Integrator complex subunit 10	234;234;234;234	1	2.03026e-53	192.63	190.12	25798000				1.0365						0.97223			0.97223	1.0365	0.97223	1.0365
826	Jmy K651		1	A0A0R4J0V4;Q9QXM1-3;Q9QXM1	Jmy	Junction-mediating and -regulatory protein	651;651;651	1	0.00389777	60.434	47.818	1916100				0.84202						0.69536			0.69536	0.84202	0.69536	0.84202
827	Jmy K834		1	A0A0R4J0V4;Q9QXM1-3;Q9QXM1	Jmy	Junction-mediating and -regulatory protein	834;815;834	1	2.42437e-06	103.85	103.85	15141000				0.7845		0.83895				0.90152		0.86366	0.88259	0.811725	0.88259	0.811725
828	Jmy K493		1	A0A0R4J0V4;Q9QXM1-3;Q9QXM1	Jmy	Junction-mediating and -regulatory protein	493;493;493	1	0.000192692	182.68	109.06	49358000		0.74742		0.81887				0.79716		0.97353			0.885345	0.783145	0.885345	0.783145
829	Polr2a K179		1	A0A0R4J0V5;P08775	Polr2a	DNA-directed RNA polymerase II subunit RPB1	179;179	1	0.0192098	67.897	58.657	2977500		1.444						0.79123					0.79123	1.444	0.79123	1.444
830	Polr2a K417		1	A0A0R4J0V5;P08775	Polr2a	DNA-directed RNA polymerase II subunit RPB1	417;417	1	2.56991e-06	143.5	123.21	13621000				0.72571						0.71009			0.71009	0.72571	0.71009	0.72571
831	Polr2a K803		1	A0A0R4J0V5;P08775	Polr2a	DNA-directed RNA polymerase II subunit RPB1	803;803	1	0.00497851	68.214	53.063	78739000		0.69923	0.87911	0.57735				0.68516	1.28432	0.7439			0.7439	0.69923	0.904461	0.718563	0.10477	-0.498176	0.548137	-0.203766
832	Polr2a K163		1	A0A0R4J0V5;P08775	Polr2a	DNA-directed RNA polymerase II subunit RPB1	163;163	1	9.25874e-07	60.521	60.491	8689500					1.106						0.981547		0.981547	1.106	0.981547	1.106
833	Polr2a K279		1	A0A0R4J0V5;P08775	Polr2a	DNA-directed RNA polymerase II subunit RPB1	279;279	1	1.64467e-07	143.46	143.46	218110000	1.3774	0.92565	1.0032	0.55694	1.0858		1.4243	0.80225	0.952835	0.63659	1.054		0.952835	1.0032	0.973994	0.989798	0.747812	-0.0741105	0.665348	-0.0906041
834	Polr2a K226		1	A0A0R4J0V5;P08775	Polr2a	DNA-directed RNA polymerase II subunit RPB1	226;226	1	0.00329111	111.01	79.718	411700000	0.95808	0.97363	0.73567	0.77516	1.0663		1.07633	0.7689	0.651636	0.76087	1.03058		0.7689	0.95808	0.857663	0.901768	0.186572	-0.163605	0.148264	-0.248339
835	Polr2a K1350		1	A0A0R4J0V5;P08775	Polr2a	DNA-directed RNA polymerase II subunit RPB1	1350;1350	1	3.96639e-07	157.38	142.7	86419000		1.3524		0.71971		0.47065		0.78527		0.58732		0.31214	0.58732	0.71971	0.561577	0.847587	0.485451	-0.375421	0.14105	-0.932085
836	Polr2a K32		1	A0A0R4J0V5;P08775	Polr2a	DNA-directed RNA polymerase II subunit RPB1	32;32	1	1.04221e-18	184.24	157.57	78512000		0.84986	1.0346	0.83759		0.81896		0.79321	1.15481	0.60121		0.59846	0.69721	0.843725	0.786924	0.885252	0.101198	-0.182362	0.171652	-0.400324
837	Polr2a K1828		1	A0A0R4J0V5;P08775	Polr2a	DNA-directed RNA polymerase II subunit RPB1	1828;1866	1	1.10184e-30	220.66	120.9	748120000	1.9777	0.94546	1.1815	0.88786	1.2275	0.93203	1.0602	0.52518	0.619464	0.54184	0.87558	0.75806	0.688762	1.06348	0.730054	1.19201	0.320617	0.194351	0.0285742	-0.501843
838	Polr2a K1835		1	A0A0R4J0V5;P08775	Polr2a	DNA-directed RNA polymerase II subunit RPB1	1835;1873	1	2.67575e-90	245.04	233.25	681450000	1.9724	0.83025		0.92407	1.2889	0.93114	1.29331	0.43511		0.60568	0.789453	0.64131	0.64131	0.93114	0.752973	1.18935	0.492598	0.172171	0.12219	-0.506967
839	Polr2a K1849		1	A0A0R4J0V5;P08775	Polr2a	DNA-directed RNA polymerase II subunit RPB1	1849;1887	1	2.2217e-149	234.07	229.11	418270000	1.6831	0.83374	1.3792	0.84195	1.3314	0.92776	1.16371	0.48513	0.625039	0.77924	0.784314	0.70654	0.74289	1.12958	0.757329	1.16619	0.381451	0.168199	0.0452461	-0.452387
840	Polr2a K1884		1	A0A0R4J0V5;P08775	Polr2a	DNA-directed RNA polymerase II subunit RPB1	1884;1922	1	4.19663e-94	219.38	213.09	710270000	1.8987	0.8114	1.1727	0.96198	1.1333	0.815	1.14283	0.44384	0.804376	0.58503	1.09873	0.56822	0.694703	1.04764	0.773838	1.13218	0.568581	0.113802	0.0988008	-0.457732
841	Polr2a K1870		1	A0A0R4J0V5;P08775	Polr2a	DNA-directed RNA polymerase II subunit RPB1	1870;1908	1	6.80127e-115	194.98	174.92	372110000	1.9772	0.90867	1.2177	0.64669		0.90703	1.19165	0.5879	0.802182	0.81218		0.61098	0.802182	0.90867	0.800979	1.13146	0.802903	0.0719629	0.114175	-0.368464
842	Polr2a K1821		1	A0A0R4J0V5;P08775	Polr2a	DNA-directed RNA polymerase II subunit RPB1	1821;1859	1	3.22728e-119	240.96	240.96	313330000	1.6952	0.9862	1.1802			0.9973	1.13383	0.62329	0.739754			0.68832	0.714037	1.08875	0.796297	1.21473	0.273011	0.244135	0.147906	-0.368639
843	Lrrc40 K33		1	A0A0R4J0W6;Q9CRC8;F6RDA7;D6RHB1;D6RFC5;A0A0G2JGC9	Lrrc40	Leucine-rich repeat-containing protein 40	33;33;35;33;33;25	1	0.000143482	82.529	74.82	54292000		1.0281		0.59912		1.2081		0.90318		0.58575		1.2098	0.90318	1.0281	0.899577	0.945107	0.687936	-0.142121	0.553349	-0.214596
844	Lrrc40 K132		1	A0A0R4J0W6;Q9CRC8	Lrrc40	Leucine-rich repeat-containing protein 40	132;132	1	6.04638e-09	148.52	148.52	132920000		0.8394		1.2723				0.91752		0.88584			0.90168	1.05585	0.90168	1.05585
845	Lrrc40 K139		1	A0A0R4J0W6;Q9CRC8	Lrrc40	Leucine-rich repeat-containing protein 40	139;139	1	0.0106115	49.3	35.947	8161400		0.94774						0.96532					0.96532	0.94774	0.96532	0.94774
846	Lrrc40 K363		1	A0A0R4J0W6;Q9CRC8	Lrrc40	Leucine-rich repeat-containing protein 40	363;363	1	1.73398e-05	179.1	120.67	5618100000			2.2031	21.87					0.0176261	103.82			51.9188	12.0366	51.9188	12.0366
847	Lrrc40 K151		1	A0A0R4J0W6;Q9CRC8	Lrrc40	Leucine-rich repeat-containing protein 40	151;151	1	0.00021628	100.72	72.709	78532000				1.0339	1.128					0.93739	1.83177		1.38458	1.08095	1.38458	1.08095
848	Lrrc40 K93		1	A0A0R4J0W6;Q9CRC8;F6RDA7;D6RHB1;F6RGS7	Lrrc40	Leucine-rich repeat-containing protein 40	93;93;95;93;49	1	1.22968e-94	276.25	214.89	210000000	0.7096	0.78672			0.9789	0.94077	1.11467	0.73482			1.1676	0.96196	1.03831	0.863745	0.994761	0.853997	0.115444	-0.239963	0.8543	-0.0300838
849	Lrrc40 K409		1	A0A0R4J0W6;Q9CRC8	Lrrc40	Leucine-rich repeat-containing protein 40	409;409	1	4.09192e-08	81.89	72.325	24237000				0.7428			1.59274			0.92723			1.25998	0.7428	1.25998	0.7428
851	Alas1 K207		1	A0A0R4J0X2;Q8VC19;A0A1W2P873	Alas1	5-aminolevulinate synthase, nonspecific, mitochondrial	207;207;207	1	2.37074e-06	139.89	130.88	485580000	0.97742	1.7559	1.257	1.0944	1.2781		1.55744	1.2303	1.24569	0.80021	1.56287		1.24569	1.257	1.2793	1.27256	0.0884431	0.318677	0.147297	0.315554
852	Gapdhs K331		1	A0A0R4J0X7;S4R2G5;Q64467	Gapdhs	Glyceraldehyde-3-phosphate dehydrogenase;Glyceraldehyde-3-phosphate dehydrogenase, testis-specific	329;331;331	1	0.000259659	133.58	87.566	340040000	0.62066	0.87834		0.89187	1.0892		1.37514	0.92527		1.0493	1.16189		1.10559	0.885105	1.1279	0.870017	0.266828	-0.229275	0.281246	0.158354
853	Arhgef7 K225		0.999913	A0A0R4J0X8;Q9ES28-8;Q9ES28-4;Q9ES28-2;Q9ES28-7;Q9ES28;D3Z0V2;Q9ES28-3;Q9ES28-6;Q9ES28-5;A0A1B0GRS3	Arhgef7	Rho guanine nucleotide exchange factor 7	68;68;173;225;173;225;74;225;173;225;68	1	0.00109333	99.283	86.706	112020000		1.0018		0.91157		1.0253		0.95684		0.8949		0.75567	0.8949	1.0018	0.869137	0.979557	0.603907	-0.0316447	0.174804	-0.209341
855	Arhgef7 K514		1	A0A0R4J0X8;Q9ES28-8;Q9ES28-4;Q9ES28-2;Q9ES28-7;Q9ES28;D3Z0V2;Q9ES28-3;Q9ES28-6;Q9ES28-5	Arhgef7	Rho guanine nucleotide exchange factor 7	357;357;462;514;462;514;363;514;462;514	1	1.48206e-20	166.76	152.29	118450000	0.87748		0.84776				0.963763		1.03321				0.998485	0.86262	0.998485	0.86262
856	Arhgef7 K492		1	A0A0R4J0X8;Q9ES28-8;Q9ES28-4;Q9ES28-2;Q9ES28-7;Q9ES28;Q9ES28-6;Q9ES28-5	Arhgef7	Rho guanine nucleotide exchange factor 7	492;492;597;649;597;649;597;649	1	0.00503182	43.955	39.603	7031400				0.79529						0.94368			0.94368	0.79529	0.94368	0.79529
857	Arhgef7 K547		1	A0A0R4J0X8;Q9ES28-8;Q9ES28-4;Q9ES28-2;Q9ES28-7;Q9ES28;D3Z0V2;Q9ES28-3;Q9ES28-6;Q9ES28-5	Arhgef7	Rho guanine nucleotide exchange factor 7	547;547;652;704;652;704;478;629;652;704	1	1.72243e-14	193.96	172.59	597940000	0.79416	1.022	0.84921		1.1191	0.87033	1.04462	1.0313	0.901957		1.17589	0.81778	1.0313	0.87033	0.994308	0.93096	0.277358	-0.114987	0.839902	-0.0195791
858	Gtpbp6 K153		1	D3YW02;A0A0R4J0Z0;Q3U6U5	Gtpbp6	Putative GTP-binding protein 6	90;153;153	1	0.00197156	137.95	91.952	42577000		1.2596	1.0136	0.74035				1.0786	1.60917	0.89347			1.0786	1.0136	1.19375	1.00452	0.914246	-0.0270888	0.487953	0.210988
859	Pdia4 K625		1	A0A0R4J0Z1;P08003	Pdia4	Protein disulfide-isomerase A4	625;622	1	9.69641e-44	225.7	225.7	1307100000	1.006	1.1873	0.78123	0.76826	1.0924		1.11958	1.0524	0.7414	0.84432	1.42487		1.0524	1.006	1.03651	0.967038	0.609127	-0.0705396	0.93456	0.0143313
860	Pdia4 K633		1	A0A0R4J0Z1;P08003	Pdia4	Protein disulfide-isomerase A4	633;630	1	0.00058076	134.26	117.93	559020000			1.0565	0.4892	1.1442	1.4451			0.928936	1.9924	0.941442	0.92632	0.935189	1.10035	1.19727	1.03375	0.877784	-0.0566756	0.573292	0.172672
861	Pdia4 K578		1	A0A0R4J0Z1;P08003	Pdia4	Protein disulfide-isomerase A4	578;575	1	1.1067e-10	105.32	100.11	40655000					1.0053	2.1293					1.22137	0.81228	1.01683	1.5673	1.01683	1.5673
862	Pdia4 K115		1	A0A0R4J0Z1;P08003	Pdia4	Protein disulfide-isomerase A4	115;112	1	8.33291e-13	92.565	84.741	5025100						1.0582						0.79019	0.79019	1.0582	0.79019	1.0582
863	Pdia4 K127		1	A0A0R4J0Z1;P08003	Pdia4	Protein disulfide-isomerase A4	127;124	1	2.18083e-34	155.08	147.72	263950000		1.1031			1.068	1.0533		1.0989			0.997705	1.0337	1.0337	1.068	1.04344	1.0748	0.0343357	0.103797	0.27734	0.0601878
864	Pdia4 K387		1	A0A0R4J0Z1;P08003	Pdia4	Protein disulfide-isomerase A4	387;384	1	1.47356e-05	117.08	108.64	115110000		0.89751		0.80038				0.93705		0.90467			0.92086	0.848945	0.92086	0.848945
865	Pdia4 K331		1	A0A0R4J0Z1;P08003	Pdia4	Protein disulfide-isomerase A4	331;328	1	2.05517e-06	121.99	121.99	800550000	1.162		0.784		1.2019	1.8718	1.12406		0.677782		1.0335	1.1652	1.07878	1.18195	1.00014	1.25493	0.387566	0.25882	0.874201	-0.0310684
866	Pdia4 K342		1	A0A0R4J0Z1;P08003	Pdia4	Protein disulfide-isomerase A4	342;339	1	1.65617e-14	161.48	161.48	136710000		1.3218	1.0624	0.88881				1.1172	0.794534	0.92309			0.92309	1.0624	0.944941	1.091	0.585667	0.106593	0.570148	-0.0957964
867	Pdia4 K502		1	A0A0R4J0Z1;P08003	Pdia4	Protein disulfide-isomerase A4	502;499	1	0.00971787	100.19	78.057	391560000	1.2208	0.95538		0.90448	1.1747	1.2119	1.06039	1.1083		0.83114	0.998303	0.87473	0.998303	1.1747	0.974572	1.09345	0.272247	0.117339	0.595746	-0.045887
868	Pdia4 K290		1	A0A0R4J0Z1;P08003	Pdia4	Protein disulfide-isomerase A4	290;287	1	1.56327e-08	168.22	141.71	28587000		1.1985						1.0655					1.0655	1.1985	1.0655	1.1985
869	Pdia4 K268		1	A0A0R4J0Z1;P08003	Pdia4	Protein disulfide-isomerase A4	268;265	1	2.43749e-06	89.859	85.881	16377000		1.4607						1.1925					1.1925	1.4607	1.1925	1.4607
870	Pdia4 K252		1	A0A0R4J0Z1;P08003	Pdia4	Protein disulfide-isomerase A4	252;249	1	4.53179e-09	152.7	152.7	79037000		1.7232		1.0844				1.0491		0.88914			0.96912	1.4038	0.96912	1.4038
871	Pdia4 K345		1	A0A0R4J0Z1;P08003	Pdia4	Protein disulfide-isomerase A4	345;342	1	0.0192998	81.296	65.926	28451000		0.87547		0.60025	2.2716			0.83421		0.61328	1.85677		0.83421	0.87547	1.10142	1.24911	0.895183	0.085158	0.963353	-0.0247018
872	Pdia4 K350		1	A0A0R4J0Z1;P08003	Pdia4	Protein disulfide-isomerase A4	350;347	1	7.10757e-05	90.334	85.943	90087000		1.3311	0.72526	0.95946	1.2816			1.2319	0.782595	1.0827	1.34955		1.1573	1.12053	1.11169	1.07435	0.781954	0.0618574	0.52418	0.123583
873	Pdia4 K362		1	A0A0R4J0Z1;P08003	Pdia4	Protein disulfide-isomerase A4	362;359	1	0.00713869	105.1	72.621	140610000			1.0973			1.4185			0.884956			0.88976	0.887358	1.2579	0.887358	1.2579
874	Pdia4 K505		0.998982	A0A0R4J0Z1;P08003	Pdia4	Protein disulfide-isomerase A4	505;502	1	0.0122712	61.679	53.215	15932000		1.1012						0.98014					0.98014	1.1012	0.98014	1.1012
875	Pdia4 K481		1	A0A0R4J0Z1;P08003	Pdia4	Protein disulfide-isomerase A4	481;478	1	2.04853e-05	113.65	113.65	4590900				0.7429						0.98581			0.98581	0.7429	0.98581	0.7429
876	Pdia4 K214		1	A0A0R4J0Z1;P08003	Pdia4	Protein disulfide-isomerase A4	214;211	1	0.0011078	101.3	69.537	171680000		0.79008			1.1082			0.57564			1.20231		0.888977	0.94914	0.888977	0.94914
877	Pdia4 K612		1	A0A0R4J0Z1;P08003	Pdia4	Protein disulfide-isomerase A4	612;609	1	1.18744e-05	177.7	159.48	294830000		1.3867	0.84305	0.69318	1.0576	1.0642		1.0984	0.845094	0.89577	0.942596	1.3858	0.942596	1.0576	1.03353	1.00895	0.882995	-0.0265578	0.861467	0.0238437
878	Pdia4 K358		1	A0A0R4J0Z1;P08003	Pdia4	Protein disulfide-isomerase A4	358;355	1	6.30568e-62	264.17	226.48	2232100000	1.0456	1.3202	0.89589	0.8851	1.3994	1.3712	1.21529	1.1068	0.584146	0.93254	1.04379	1.001	1.02239	1.1829	0.980594	1.1529	0.214264	0.17844	0.689782	-0.0642331
879	Pdia4 K99		1	A0A0R4J0Z1;P08003	Pdia4	Protein disulfide-isomerase A4	99;96	1	0.000192629	110.15	96.103	27076000				0.97103						1.1291			1.1291	0.97103	1.1291	0.97103
880	Pdia4 K566		1	A0A0R4J0Z1;P08003	Pdia4	Protein disulfide-isomerase A4	566;563	1	4.33306e-05	129.89	92.545	89900000	0.92094	1.3895	0.84795	0.632			1.57659	1.095	1.15823	0.81093			1.12661	0.884445	1.16019	0.947597	0.602571	-0.136052	0.440323	0.174326
881	Pdia4 K159		1	A0A0R4J0Z1;P08003	Pdia4	Protein disulfide-isomerase A4	159;156	1	1.46679e-11	200.6	171.44	85881000	0.89532	1.1285		0.95348	1.0759		1.19035	0.9169		0.87897	1.06639		0.991647	1.01469	1.01315	1.0133	0.877298	0.0129251	0.940179	0.00821161
882	Pdia4 K241		1	A0A0R4J0Z1;P08003	Pdia4	Protein disulfide-isomerase A4	241;238	1	1.57638e-123	325.74	210.03	228040000	0.99129	1.3203		1.0206	0.99225	1.4227	1.07587	1.1502		0.93074	0.828775	0.87313	0.93074	1.0206	0.971743	1.14943	0.179079	0.183014	0.588871	-0.052568
883	Pdia4 K607		1	A0A0R4J0Z1;P08003	Pdia4	Protein disulfide-isomerase A4	607;604	1	5.29658e-16	169.62	169.62	239610000	0.9137	1.2348	0.98546	0.9069			1.397	0.9999	0.742721	0.90969			0.954795	0.94958	1.01233	1.01022	0.978882	0.00298861	0.919521	-0.0208683
884	Gpx2 K183		1	A0A0R4J111;Q9JHC0	Gpx2	Glutathione peroxidase 2	183;183	1	5.56687e-05	131.37	118.79	4555700		2.6192						1.6557					1.6557	2.6192	1.6557	2.6192
885	Srpk2 K283		1	A0A0R4J124;O54781;O70551;A0A3B2W883;A0A3B2W7I6	Srpk2;Srpk1	SRSF protein kinase 2;SRSF protein kinase 2 N-terminal;SRSF protein kinase 2 C-terminal;SRSF protein kinase 1	283;283;284;213;22	1	0.00811153	104.44	63.21	13638000				0.8728						0.94003			0.94003	0.8728	0.94003	0.8728
886	Mybl1 K393		1	A0A0R4J132;P51960;E9QLX9;P51960-2	Mybl1	Myb-related protein A	393;393;393;393	1	0.0100668	75.109	63.713	3884600000	1.3152	0.99085	0.81057	1.0489	1.4164	0.57203	1.14468	1.2621	1.06771	1.4431	1.50279	0.90371	1.20339	1.01988	1.22068	1.02566	0.899748	-0.0259503	0.0649266	0.266006
887	Cluh K1297		1	A0A0R4J140;Z4YLI8;Q5SW19;Q5SW19-3	Cluh	Clustered mitochondria protein homolog	1297;1246;1259;1208	1	4.00243e-08	175.49	97.816	58149000	0.748	1.1443	1.5713		1.1717		1.2157	0.98729	1.88765		1.30071		1.25821	1.158	1.34784	1.15882	0.510733	0.164034	0.139358	0.389806
888	Cluh K1217		1	A0A0R4J140;Z4YLI8;Q5SW19;Q5SW19-3	Cluh	Clustered mitochondria protein homolog	1217;1166;1179;1128	1	2.22111e-08	131.56	121.46	91110000		1.5737	0.93846	0.73065				1.3096	0.963206	0.91253			0.963206	0.93846	1.06178	1.08094	0.920854	0.0365934	0.717242	0.0676619
889	Cluh K1226		1	A0A0R4J140;Z4YLI8;Q5SW19;Q5SW19-3	Cluh	Clustered mitochondria protein homolog	1226;1175;1188;1137	1	0.000949267	78.324	78.324	124610000		1.4077		0.84242	0.9016	0.93748		1.1417		0.931	0.93006	0.76301	0.93053	0.91954	0.941442	1.0223	0.996296	0.000842685	0.454513	-0.101699
890	Cluh K1176		1	A0A0R4J140;Z4YLI8;Q5SW19;Q5SW19-3	Cluh	Clustered mitochondria protein homolog	1176;1125;1138;1087	1	2.18308e-05	89.982	86.463	21482000		1.1009		0.70525				1.0127		0.92058			0.96664	0.903075	0.96664	0.903075
891	Cluh K1210		1	A0A0R4J140;Z4YLI8;Q5SW19;Q5SW19-3	Cluh	Clustered mitochondria protein homolog	1210;1159;1172;1121	1	2.47817e-05	109.83	74.476	236130000	0.94909	1.1659	0.85813	0.88796	1.1867		1.43396	1.1935	0.989903	0.67169	1.46744		1.1935	0.94909	1.1513	1.00956	0.998704	0.000170169	0.515457	0.147946
892	Cluh K4		1	A0A0R4J140;Z4YLI8	Cluh	Clustered mitochondria protein homolog	4;4	1	2.06207e-09	128.76	108.22	38307000		1.3049		1.1042	0.99947			0.91407		1.0167	1.00056		1.00056	1.1042	0.97711	1.13619	0.258523	0.175392	0.540426	-0.0349738
893	Cdc6 K34		1	O89033;A0A0R4J145;E9PY34	Cdc6	Cell division control protein 6 homolog	34;61;34	1	0.0197492	117.17	44.936	5916700				0.78303						1.1979			1.1979	0.78303	1.1979	0.78303
894	Cdc6 K541		1	O89033;A0A0R4J145	Cdc6	Cell division control protein 6 homolog	541;568	1	0.0002166	76.728	57.334	10127000				1.769						0.88224			0.88224	1.769	0.88224	1.769
895	Nt5c3b K213		1	A0A0R4J146;Q3UFY7-4;Q3UFY7	Nt5c3b	7-methylguanosine phosphate-specific 5'-nucleotidase	213;248;256	1	9.608e-27	228.98	201.33	237730000	1.3524	1.3541	1.0555	0.94465	0.9789	1.149	1.17571	1.1123	1.23072	1.0045	1.08092	0.9586	1.09661	1.10225	1.09379	1.13909	0.119465	0.173041	0.0750257	0.124053
897	Foxp4 K437		1	A0A0R4J1I5;D3Z726;A0A0R4J161;Q9DBY0-2;Q9DBY0-3;Q9DBY0	Foxp4	Forkhead box protein P4	438;448;450;437;449;437	1	1.70903e-54	208.44	197.14	258330000	0.86196	1.9424	1.1064	1.186	1.1754		0.62348	1.5583	1.35212	0.92922	1.06592		1.06592	1.1754	1.10581	1.25443	0.223877	0.273732	0.757382	0.0759594
898	Smarca4 K1081		1	Q3TKT4-2;Q3TKT4;A0A0R4J170;G3UX35;Q6DIC0;H3BLH0;F2Z4A9;E9QAB8;H3BJK2	Smarca4;Smarca2	Transcription activator BRG1;Probable global transcription activator SNF2L2	1081;1081;1081;886;1056;1062;1062;1062;1004	1	1.73662e-05	173.64	130.4	557220000	0.73446	1.2265		0.86339	1.2831	0.77056	1.16798	1.133		0.95532	1.1017	0.59298	1.1017	0.86339	0.990195	0.975602	0.677181	-0.0758	0.776334	-0.0551997
899	Smarca4 K405		1	Q3TKT4-2;Q3TKT4;A0A0R4J170;G3UX35	Smarca4	Transcription activator BRG1	405;405;405;210	1	0.000658505	118.41	100.37	68645000	1.2178	0.89837		0.86718			1.92823	0.86556		0.93072			0.93072	0.89837	1.2415	0.99445	0.885646	-0.0253126	0.623907	0.211801
900	Smarca4 K991		1	Q3TKT4-2;Q3TKT4;A0A0R4J170;G3UX35	Smarca4	Transcription activator BRG1	991;991;991;796	1	8.74629e-62	253.88	177.74	282330000	1.06	1.2128	0.77724	0.99416	1.0999	0.89197	1.41627	1.1519	1.0944	1.0794	1.06659	0.84226	1.0869	1.02708	1.10847	1.00601	0.949773	-0.00619543	0.23604	0.131971
901	Smarca4 K1417		1	Q3TKT4-2;Q3TKT4;A0A0R4J170	Smarca4	Transcription activator BRG1	1417;1417;1420	1	3.86418e-07	105.77	91.079	549950000	0.93494	0.86843		0.71246	0.85973	0.99781	1.42564	0.79562		0.80447	0.947329	0.98838	0.947329	0.86843	0.992287	0.874674	0.0684314	-0.20218	0.780702	-0.045411
902	Smarca4 K1024		1	Q3TKT4-2;Q3TKT4;A0A0R4J170;G3UX35	Smarca4	Transcription activator BRG1	1024;1024;1024;829	1	7.76832e-05	123.63	115.4	119930000		1.1378		0.9922		0.4398		0.95485		0.96494		0.94137	0.95485	0.9922	0.95372	0.8566	0.513871	-0.33671	0.0220652	-0.0684364
903	Smarca4 K1219		1	Q3TKT4-2;Q3TKT4;A0A0R4J170;G3UX35;Q6DIC0;H3BLH0;F2Z4A9;E9QAB8;H3BJK2;H3BKN5	Smarca4;Smarca2	Transcription activator BRG1;Probable global transcription activator SNF2L2	1219;1219;1219;1024;1194;1200;1200;1200;1142;7	1	0.0192994	81.297	81.297	72526000		1.021	1.1978	0.88558				0.97853	1.32396	1.0265			1.0265	1.021	1.10966	1.03479	0.789323	0.0383548	0.417747	0.137094
904	Smarca4 K455		1	Q3TKT4-2;Q3TKT4;A0A0R4J170;G3UX35	Smarca4	Transcription activator BRG1	455;455;455;260	1	0.0190731	122.13	30.228	10799000000	1.1437	0.83444	0.91367	0.98849	1.2193	1.1635	2.09727	0.9168	1.43148	0.88314	1.32085	0.85112	1.11882	1.0661	1.25011	1.04385	0.610834	0.0483594	0.301618	0.241718
905	Smarca4 K1438		1	Q3TKT4-2;Q3TKT4;A0A0R4J170	Smarca4	Transcription activator BRG1	1438;1438;1441	1	0.00343658	92.439	74.214	34540000		0.89906		0.47951		1.5805		0.82961		0.96674		1.0755	0.96674	0.89906	0.957283	0.986357	0.746095	-0.184499	0.580177	-0.0710958
906	Smarca4 K1332		1	Q3TKT4-2;Q3TKT4;A0A0R4J170;G3UX35	Smarca4	Transcription activator BRG1	1332;1332;1332;1170	1	1.92723e-15	173.71	167.86	6865400				1.0081						1.036			1.036	1.0081	1.036	1.0081
907	Smarca4 K892		1	Q3TKT4-2;Q3TKT4;A0A0R4J170;G3UX35;Q6DIC0;H3BLH0;F2Z4A9;E9QAB8	Smarca4;Smarca2	Transcription activator BRG1;Probable global transcription activator SNF2L2	892;892;892;697;867;873;873;873	1	8.20896e-56	224.19	212.94	464650000		0.90647	0.8092	1.0254				0.9923	1.29668	1.0443			1.0443	0.90647	1.11109	0.91369	0.299402	-0.136971	0.35273	0.142069
908	Smarca4 K496		1	Q3TKT4-2;Q3TKT4;A0A0R4J170;G3UX35	Smarca4	Transcription activator BRG1	496;496;496;301	1	0.00100717	167.9	81.429	3580400000	0.8993	1.0564	0.80345	0.73917	1.1471	1.1127	1.47804	0.87365	1.22003	0.96441	1.12341	0.85995	1.04391	0.97785	1.08658	0.959687	0.494739	-0.0789426	0.492015	0.0922765
909	Smarca4 K626		1	Q3TKT4-2;Q3TKT4;A0A0R4J170;G3UX35	Smarca4	Transcription activator BRG1	626;626;626;431	1	8.841e-08	108.77	102.64	97935000		1.3964		1.0642				1.0232		1.1435			1.08335	1.2303	1.08335	1.2303
910	Smarca4 K94		1	Q3TKT4-2;Q3TKT4;A0A0R4J170	Smarca4	Transcription activator BRG1	94;94;94	1	0.000375468	86.011	81.398	2042000				0.94861						0.92413			0.92413	0.94861	0.92413	0.94861
911	Brd9 K372		1	Q3UQU0;A0A0R4J175;A0A1Y7VJ63	Brd9	Bromodomain-containing protein 9	372;373;308	1	5.43681e-10	159.99	159.99	2314400000	1.0874	1.1599	1.0809	1.1153	1.1197	1.1246	1.51651	1.063	1.39163	0.89281	1.11749	0.81236	1.09025	1.1175	1.1323	1.11463	0.000140574	0.156179	0.361194	0.143759
912	Brd9 K26		1	Q3UQU0;A0A0R4J175	Brd9	Bromodomain-containing protein 9	26;26	1	5.22002e-253	385.75	373.83	872590000		0.97153	0.99635	0.79	1.0088	0.87053		1.0286	1.41745	0.90215	1.02868	0.76506	1.0286	0.97153	1.02839	0.927442	0.164825	-0.114883	0.948891	0.00997245
914	Xrcc6 K466		1	A0A0R4J187;P23475;A0A2R8VHZ9	Xrcc6	X-ray repair cross-complementing protein 6	466;466;121	1	0.0190696	122.15	60.157	2571200000	1.2849	0.98916	1.1506	1.0237	1.1905	0.91263	1.25282	0.90955	1.46808	1.0389	1.25013	0.73593	1.14451	1.08715	1.10923	1.09191	0.182804	0.116963	0.480227	0.112851
915	Xrcc6 K336		1	A0A0R4J187;P23475	Xrcc6	X-ray repair cross-complementing protein 6	336;336	1	9.52614e-06	151.27	67.025	40915000		0.97709		0.73548				1.1257		1.0067			1.0662	0.856285	1.0662	0.856285
916	Xrcc6 K329		1	A0A0R4J187;P23475	Xrcc6	X-ray repair cross-complementing protein 6	329;329	1	1.04266e-08	148.52	148.52	30465000		1.0453						0.92879					0.92879	1.0453	0.92879	1.0453
917	Xrcc6 K29		1	A0A0R4J187;P23475;E9Q163	Xrcc6	X-ray repair cross-complementing protein 6	29;29;29	1	1.35979e-82	222.72	222.72	77634000				0.97922	1.2359					1.0514	1.39622		1.22381	1.10756	1.22381	1.10756
918	Xrcc6 K563		1	A0A0R4J187;P23475;A0A2R8VHZ9	Xrcc6	X-ray repair cross-complementing protein 6	563;563;218	1	3.64974e-05	110.29	110.29	7802500			1.0166						0.939408				0.939408	1.0166	0.939408	1.0166
919	Xrcc6 K459		1	A0A0R4J187;P23475;A0A2R8VHZ9	Xrcc6	X-ray repair cross-complementing protein 6	459;459;114	1	1.49619e-101	296.65	224.32	49980000		0.74895		0.92018	1.4153			0.82079		0.45953	1.29232		0.82079	0.92018	0.857548	1.02814	0.968679	-0.0119876	0.5074	-0.345572
920	Rprd1b K272		1	A0A0R4J195;Q9CSU0-2;Q9CSU0;F6YB25;F7DAY5	Rprd1b	Regulation of nuclear pre-mRNA domain-containing protein 1B	271;272;272;172;120	1	0.00458513	117.04	66.433	59932000		1.024		0.88757				1.1842		1.0491			1.11665	0.955785	1.11665	0.955785
921	Rprd1b K220		1	A0A0R4J195;Q9CSU0-2;Q9CSU0;F6YB25;F7DAY5	Rprd1b	Regulation of nuclear pre-mRNA domain-containing protein 1B	219;220;220;120;68	1	0.0024029	96.936	58.16	41815000	1.2714			0.85498	1.2339		1.88005			0.86383	1.11099		1.11099	1.2339	1.28496	1.12009	0.523144	0.141202	0.481014	0.283812
922	Spag9 K144		1	Z4YMB8;A0A0R4J196;F8WH31;E9PUD1;Q58A65-6;Q58A65-3;Q58A65-4;Q58A65-5;Q58A65-2;Q58A65;F6SH61	Spag9	C-Jun-amino-terminal kinase-interacting protein 4	144;420;424;425;398;424;420;563;563;577;413	1	2.28985e-23	126.97	117	112410000		0.99282	0.68332	0.89859				0.72569	0.918695	0.99676			0.918695	0.89859	0.880382	0.858243	0.277664	-0.238009	0.288604	-0.196533
923	Spag9 K170		1	Z4YMB8;A0A0R4J196;F8WH31;E9PUD1;Q58A65-6;Q58A65-3;Q58A65-4;Q58A65-5;Q58A65-2;Q58A65;F6SH61	Spag9	C-Jun-amino-terminal kinase-interacting protein 4	170;446;450;451;424;450;446;589;589;603;439	1	6.29817e-29	221.09	200.22	126780000	1.0708	0.77179	0.91716		0.9902	1.1907	0.948047	0.76514	1.11271		1.45539	0.74241	0.948047	0.9902	1.00474	0.98813	0.774187	-0.0324367	0.837222	-0.0394811
924	Cbfa2t2 K437		1	A0A0R4J1D5;F6WYU8	Cbfa2t2		437;143	1	0.00109808	109.83	66.965	134510000	1.0292	1.8842		1.1947			1.18803	1.0356		0.88855			1.0356	1.1947	1.03739	1.36937	0.263511	0.404041	0.757122	0.0428541
925	Cbfa2t2 K571		1	A0A0R4J1D5;F6WYU8;O70374;O70374-2	Cbfa2t2	Protein CBFA2T2	571;277;572;552	1	9.07217e-33	180.05	180.05	73317000		1.913		1.0103	1.1327			1.0876		0.88751	1.93248		1.0876	1.1327	1.30253	1.352	0.315228	0.376795	0.466568	0.299812
926	Cbfa2t2 K16		1	A0A0R4J1D5;Q3UGB2;O70374	Cbfa2t2	Protein CBFA2T2	16;16;16	1	1.27031e-44	217.09	217.09	1450000000	1.0671	1.9801	0.99061	1.6133	1.5477	1.143	1.02144	1.1714	0.958405	1.0285	1.51605	1.0825	1.0555	1.34535	1.12972	1.3903	0.0448232	0.429771	0.161522	0.158795
927	Tatdn1 K130		1	A0A0R4J1E8;Q6P8M1-2;Q6P8M1	Tatdn1	Putative deoxyribonuclease TATDN1	130;130;130	1	0.00067842	125.56	91.474	16926000					1.1663						1.154		1.154	1.1663	1.154	1.1663
928	Hif1a K389		1	A0A0R4J1E9;Q61221-2;Q61221	Hif1a	Hypoxia-inducible factor 1-alpha	377;389;389	1	2.32341e-25	206.1	163.35	36080000						0.56529						0.69209	0.69209	0.56529	0.69209	0.56529
929	Hif1a K667		1	A0A0R4J1E9;Q61221-2;Q61221	Hif1a	Hypoxia-inducible factor 1-alpha	667;679;693	1	8.00469e-05	110.86	88.382	164110000						0.85049						0.60695	0.60695	0.85049	0.60695	0.85049
930	Wdhd1 K200		1	A0A0R4J1F8;A0A2K6EDP7;P59328-3;P59328;P59328-2	Wdhd1	WD repeat and HMG-box DNA-binding protein 1	200;200;200;200;200	1	0.00011692	125.74	93.98	887780000	1.5799	1.3468	1.1771	1.0428	1.1504	0.98075	1.63068	1.1691	1.38902	1.1506	0.87974	0.8447	1.15985	1.16375	1.17731	1.21296	0.0522394	0.25986	0.247454	0.196499
931	Wdhd1 K208		1	A0A0R4J1F8;A0A2K6EDP7;P59328-3;P59328;P59328-2	Wdhd1	WD repeat and HMG-box DNA-binding protein 1	208;208;208;208;208	1	0.000102586	127.4	78.601	788900000	1.3347	1.3571	1.364	0.85603	1.3358	1.0038	1.45533	1.4873	1.40827	0.9423	1.13377	0.86177	1.27102	1.33525	1.21479	1.20857	0.0865846	0.250633	0.134905	0.248122
932	Wdhd1 K1033		1	A0A0R4J1F8;A0A2K6EDP7;P59328-3;P59328	Wdhd1	WD repeat and HMG-box DNA-binding protein 1	1033;1070;1033;1070	1	1.63788e-12	180.07	133.6	25683000		0.89986		1.1598		0.91692		1.0761		0.88056		0.81546	0.88056	0.91692	0.92404	0.992193	0.873967	-0.0211612	0.407698	-0.124003
934	Wdhd1 K1072		1	A0A0R4J1F8;A0A2K6EDP7;P59328-3;P59328	Wdhd1	WD repeat and HMG-box DNA-binding protein 1	1072;1109;1072;1109	1	8.46275e-60	245.15	231.24	774660000		1.2241	1.5503	0.96623	0.62603	0.93111		1.141	1.83248	1.0415	0.643294	0.94632	1.0415	0.96623	1.12092	1.05955	0.934115	0.0192069	0.754692	0.0813409
935	Wdhd1 K1079		1	A0A0R4J1F8;A0A2K6EDP7;P59328-3;P59328	Wdhd1	WD repeat and HMG-box DNA-binding protein 1	1079;1116;1079;1116	1	0.000309049	169.21	169.21	40987000		0.98239	1.0062	0.81457		1.2065		0.97658	1.53782	1.029		1.0181	1.02355	0.994295	1.14038	1.00242	0.933877	-0.0104442	0.364625	0.163455
936	Wdhd1 K767		1	A0A0R4J1F8;A0A2K6EDP7;P59328-3;P59328	Wdhd1	WD repeat and HMG-box DNA-binding protein 1	767;804;767;804	1	0.000235084	96.604	74.36	28005000		1.1596	0.95121					1.1153	1.18538				1.15034	1.0554	1.15034	1.0554
937	Wdhd1 K942		1	A0A0R4J1F8;A0A2K6EDP7;P59328-3;P59328	Wdhd1	WD repeat and HMG-box DNA-binding protein 1	942;979;942;979	1	1.68973e-28	190.82	172.41	202060000	1.4788	0.82788		0.77826	1.1781	1.0265	1.66116	0.92861		1.0036	1.50714	1.2065	1.2065	1.0265	1.2614	1.05791	0.820938	0.0408881	0.139148	0.298631
938	Wdhd1 K187		1	A0A0R4J1F8;A0A2K6EDP7;P59328-3;P59328;P59328-2	Wdhd1	WD repeat and HMG-box DNA-binding protein 1	187;187;187;187;187	1	3.71863e-14	187.31	169.87	75945000		1.2385	1.5372	0.96855	1.2111			1.2247	1.2559	1.0324	1.00353		1.12855	1.2248	1.12913	1.23884	0.123287	0.289779	0.136135	0.168061
939	Wdhd1 K56		1	A0A0R4J1F8;A0A2K6EDP7;P59328-3;P59328;P59328-2	Wdhd1	WD repeat and HMG-box DNA-binding protein 1	56;56;56;56;56	1	6.10406e-46	240.65	191.86	192510000	1.3364	0.94497		0.99944		0.72271	1.8459	0.89017		0.981		0.60885	0.935585	0.972205	1.08148	1.00088	0.866942	-0.0331568	0.985039	-0.00675899
940	Golga3 K1433		1	A0A0R4J1H6;E9QP99;P55937-1;P55937	Golga3	Golgin subfamily A member 3	1433;1473;1433;1473	1	0.000582558	68.044	68.044	16506000						1.1209						0.8877	0.8877	1.1209	0.8877	1.1209
941	Golga3 K56		1	A0A0R4J1H6;E9QP99;P55937-1;P55937;D3Z0Q8	Golga3	Golgin subfamily A member 3	56;56;56;56;56	1	0.001393	98.044	86.275	9709400	0.65614						0.936242						0.936242	0.65614	0.936242	0.65614
942	Golga3 K1076		1	A0A0R4J1H6;E9QP99;P55937-1;P55937	Golga3	Golgin subfamily A member 3	1076;1116;1076;1116	1	5.67643e-46	241.35	186.37	120080000	1.1051	0.97383		0.67227			1.21433	0.87123		1.0507			1.0507	0.97383	1.04542	0.917067	0.544578	-0.155656	0.748863	0.0508786
943	Golga3 K485		1	A0A0R4J1H6;E9QP99;P55937-1;P55937	Golga3	Golgin subfamily A member 3	485;525;485;525	1	3.58642e-05	109.6	70.381	32921000	0.99458						1.08692						1.08692	0.99458	1.08692	0.99458
944	Golga3 K745		1	A0A0R4J1H6;E9QP99;P55937-1;P55937	Golga3	Golgin subfamily A member 3	745;785;745;785	1	0.00823916	101.9	76.759	35246000	0.5764	0.8312					0.811293	0.71927					0.765282	0.7038	0.765282	0.7038
945	Golga3 K516		1	A0A0R4J1H6;E9QP99;P55937-1;P55937	Golga3	Golgin subfamily A member 3	516;556;516;556	1	2.73135e-32	191.8	175.29	47607000			1.1122						0.837872				0.837872	1.1122	0.837872	1.1122
946	Shroom3 K1489		1	A0A0R4J1H8;E9Q6I3;A0A286YDQ8;E9QMY5;Q9QXN0-4;Q9QXN0-2;Q9QXN0-3;Q9QXN0	Shroom3	Protein Shroom3	1489;1533;1583;1664;1489;1495;1664;1670	1	1.74571e-13	137.69	137.69	25969000			0.92598						1.01698				1.01698	0.92598	1.01698	0.92598
947	Shroom3 K774		1	A0A0R4J1H8;E9Q6I3;A0A286YDQ8;E9QMY5;Q9QXN0-4;Q9QXN0-2;Q9QXN0-3;Q9QXN0	Shroom3	Protein Shroom3	599;774;693;774;599;599;774;774	1	0.000419895	88.706	81.802	34832000	0.63027	1.1782					1.23749	1.0257					1.13159	0.904235	1.13159	0.904235
948	Men1 K467		0.969912	D3YZC2;F8WHD9;A0A0R4J1I3;O88559-2;O88559	Men1	Menin	467;507;508;447;502	1	1.52945e-10	106.42	95.762	25945000					1.1673						0.954836		0.954836	1.1673	0.954836	1.1673
949	Men1 K570		1	D3YZC2;F8WHD9;A0A0R4J1I3;O88559-2;O88559;F7CJP6	Men1	Menin	570;610;611;550;605;102	1	1.07131e-05	130.56	111.82	369460000	1.0792		0.9864	1.0648		1.5278	1.12737		1.54335	1.0875		0.87252	1.10744	1.072	1.15769	1.16455	0.254024	0.198061	0.364088	0.180826
950	Cnot4 K194		1	Q05BG1;E9QA19;A0A0R4J1K1;Q8BT14-2;Q8BT14;Q8BT14-3	Cnot4	CCR4-NOT transcription complex subunit 4	194;194;194;194;194;194	1	6.00885e-20	180.88	165.61	14139000				0.93193						1.0252			1.0252	0.93193	1.0252	0.93193
951	Cnot4 K261		1	Q05BG1;E9QA19;A0A0R4J1K1;Q8BT14-2;Q8BT14;Q8BT14-3	Cnot4	CCR4-NOT transcription complex subunit 4	261;261;261;261;261;261	1	6.7124e-25	184.98	145.71	79971000	1.2206		0.95985				1.323		1.15283				1.23791	1.09022	1.23791	1.09022
952	Hyls1 K74		1	A0A0R4J1K7;Q9CXX0	Hyls1	Hydrolethalus syndrome protein 1 homolog	74;74	1	0.0199701	82.426	50.284	9865300				1.2904						0.81003			0.81003	1.2904	0.81003	1.2904
953	Mtus1 K353		1	A0A0R4J1L9;Q5HZI1;E9Q8N4	Mtus1	Microtubule-associated tumor suppressor 1 homolog	353;353;353	1	4.29571e-05	57.147	53.932	40134000			0.86292						0.702149				0.702149	0.86292	0.702149	0.86292
954	Mtus1 K1117		1	A0A0R4J1L9;Q5HZI1;A0A0R4J147;Q5HZI1-4;A0A0R4J0N9;Q5HZI1-3;Q5HZI1-2	Mtus1	Microtubule-associated tumor suppressor 1 homolog	1117;1117;427;427;347;314;347	1	6.19144e-09	149.49	110.92	49855000	1.2917	1.047		0.87198			1.44248	1.091		1.2301			1.2301	1.047	1.25453	1.07023	0.676089	0.0792998	0.112602	0.31766
955	Mtus1 K813		1	A0A0R4J1L9;Q5HZI1;A0A0R4J147;Q5HZI1-4	Mtus1	Microtubule-associated tumor suppressor 1 homolog	813;813;123;123	1	1.87924e-35	227.81	200.69	62663000		0.84909	0.74419	1.1272				0.62897	0.801282	0.67429			0.67429	0.84909	0.701514	0.906827	0.453279	-0.163175	0.0377684	-0.519038
956	Mtus1 K717		1	A0A0R4J1L9;Q5HZI1;E9Q8N4;F6Q593	Mtus1	Microtubule-associated tumor suppressor 1 homolog	717;717;717;84	1	0.0189572	122.98	42.424	6338600000	1.1635	0.79899	1.3608	0.90268	1.0872	1.1554	2.55938	0.89224	2.8397	1.0804	1.32039	1.2308	1.2756	1.1213	1.65382	1.0781	0.47826	0.0867453	0.0905822	0.584861
957	Tfam K136		1	A0A0R4J1N9;P40630-2;P40630;D3Z0F3	Tfam	Transcription factor A, mitochondrial	136;152;180;136	1	0.000728216	133.12	100.28	17854000		0.98077		1.0355				1.1086		0.78629			0.947445	1.00814	0.947445	1.00814
958	Tfam K51		1	A0A0R4J1N9;P40630-2;P40630;D3Z0F3	Tfam	Transcription factor A, mitochondrial	51;67;95;51	1	0.0101683	98.997	61.438	25556000		0.88639		0.71662				0.88356		0.70801			0.795785	0.801505	0.795785	0.801505
959	Tfam K22		1	A0A0R4J1N9;P40630-2;P40630;D3Z0F3	Tfam	Transcription factor A, mitochondrial	22;38;66;22	1	2.70539e-08	196.79	196.79	1382300000	1.4525	0.80606	0.93935	1.0555		1.025	1.33618	0.98695	1.13186	1.0412		0.82149	1.0412	1.025	1.06354	1.05568	0.737518	0.0501565	0.574203	0.0704855
960	Tfam K152		1	A0A0R4J1N9;P40630-2;P40630	Tfam	Transcription factor A, mitochondrial	152;168;196	1	2.90007e-10	158.31	158.31	58729000		1.1244	1.0011			0.74016		0.98854	1.31165			0.61095	0.98854	1.0011	0.970379	0.95522	0.673644	-0.0877832	0.76091	-0.112041
961	Uspl1 K398		1	A0A0R4J1P9;D3YW34;E9QLC6;Q3ULM6-2;Q3ULM6	Uspl1	SUMO-specific isopeptidase USPL1	398;583;597;398;597	1	0.0001296	111.22	86.428	9934700			1.465						2.63033				2.63033	1.465	2.63033	1.465
962	Uspl1 K524		1	A0A0R4J1P9;D3YW34;E9QLC6;Q3ULM6-2;Q3ULM6	Uspl1	SUMO-specific isopeptidase USPL1	524;709;723;524;723	1	0.00579655	73.499	54.521	3873200				0.68385						0.84661			0.84661	0.68385	0.84661	0.68385
963	Syvn1 K605		1	E9QQ99;D3Z1Y1;A0A0R4J1R1;Q9DBY1	Syvn1	E3 ubiquitin-protein ligase synoviolin	554;601;605;605	1	8.77485e-08	190.26	190.26	726170000	0.8147	0.18866	0.97856	0.9366	0.99232	0.93794	1.34398	0.12387	1.39532	0.90255	1.08226	0.99543	1.03885	0.93727	0.973902	0.80813	0.261132	-0.488519	0.537207	-0.357745
964	Pcbd2 K91		1	A0A0R4J1R7;Q9CZL5	Pcbd2	Pterin-4-alpha-carbinolamine dehydratase 2	91;124	1	1.66591e-05	151.22	113.1	1448900000	1.108	0.92596	0.94994	1.227	1.173		1.04912	0.97941	1.24897	1.1769	0.996214		1.04912	1.108	1.09012	1.07678	0.295875	0.0976452	0.161202	0.117884
965	Pcbd2 K98		1	A0A0R4J1R7;Q9CZL5	Pcbd2	Pterin-4-alpha-carbinolamine dehydratase 2	98;131	1	4.11011e-23	213.25	192.41	304950000	1.2542		0.88227	1.4836	1.0935	1.1824	1.14509		0.874814	1.1547	0.896138	0.84415	0.896138	1.1824	0.982979	1.17919	0.152211	0.217167	0.71692	-0.0385205
966	Pcbd2 K59		1	A0A0R4J1R7;Q9CZL5	Pcbd2	Pterin-4-alpha-carbinolamine dehydratase 2	59;92	1	2.43408e-10	100.02	92.576	21267000				1.3005						1.1771			1.1771	1.3005	1.1771	1.3005
967	Pcbd2 K87		1	A0A0R4J1R7;Q9CZL5	Pcbd2	Pterin-4-alpha-carbinolamine dehydratase 2	87;120	1	0.00217209	87.287	60.506	29081000	0.59749						0.963113						0.963113	0.59749	0.963113	0.59749
968	Aasdh K498		1	A0A0R4J1T8;Q80WC9	Aasdh	Acyl-CoA synthetase family member 4	498;498	1	0.000336526	168.26	134.17	673890000	1.0945	1.1514	0.68828	1.2165	1.0649		1.01821	0.98732	0.869187	1.2522	1.17916		1.01821	1.0945	1.06121	1.04312	0.830062	0.0336366	0.477854	0.0735168
969	Cdc23 K359		1	G3X8W7;A0A0R4J1W7;Q8BGZ4;Q8BGZ4-2	Cdc23	Cell division cycle protein 23 homolog	359;359;359;241	1	0.00485997	143.37	87.246	86207000	1.1016	1.1698		0.891			1.58957	1.072		0.89015			1.072	1.1016	1.18391	1.05413	0.633084	0.0664532	0.501867	0.200355
970	Cdc23 K467		1	G3X8W7;A0A0R4J1W7	Cdc23		467;467	1	9.65823e-38	229.54	205.2	902490000	1.1097	0.98662	1.0635	1.0008	1.1751	0.98249	1.60888	0.9648	1.55362	1.0297	1.22956	0.93577	1.12963	1.03215	1.22039	1.05303	0.15697	0.0713347	0.133019	0.25243
971	Cdc23 K143		1	G3X8W7;A0A0R4J1W7;Q8BGZ4;Q8BGZ4-2	Cdc23	Cell division cycle protein 23 homolog	143;143;143;25	1	1.22108e-53	220.9	190.35	42372000		0.88928		0.94576	1.1175			1.0178		0.94668	0.800384		0.94668	0.94576	0.921621	0.98418	0.790545	-0.0298232	0.347765	-0.124944
972	Cdc23 K281		1	G3X8W7;A0A0R4J1W7;Q8BGZ4;Q8BGZ4-2	Cdc23	Cell division cycle protein 23 homolog	281;281;281;163	1	0.000106964	125.54	104.15	13081000		0.93264						1.0857					1.0857	0.93264	1.0857	0.93264
973	Cdc23 K475		1	G3X8W7;A0A0R4J1W7;Q8BGZ4;Q8BGZ4-2	Cdc23	Cell division cycle protein 23 homolog	475;475;475;357	1	2.77488e-23	158.58	158.58	19397000		0.86912						1.0544					1.0544	0.86912	1.0544	0.86912
974	Cdc23 K453		1	G3X8W7;A0A0R4J1W7;Q8BGZ4;Q8BGZ4-2	Cdc23	Cell division cycle protein 23 homolog	453;453;453;335	1	0.000212858	146.81	59.487	16669000		1.0143						1.0569					1.0569	1.0143	1.0569	1.0143
975	Cdc23 K522		1	G3X8W7;A0A0R4J1W7;Q8BGZ4;Q8BGZ4-2	Cdc23	Cell division cycle protein 23 homolog	522;522;522;404	1	0.000722584	114.93	104.56	5235500				0.85749						0.89816			0.89816	0.85749	0.89816	0.85749
976	Osgep K185		1	A0A0R4J1Y3;Q8BWU5;E9QMF4;E0CYN9;E0CYK9	Osgep	Probable tRNA N6-adenosine threonylcarbamoyltransferase	185;185;185;104;104	1	6.83497e-05	70.783	70.783	4991300				0.98486						0.95114			0.95114	0.98486	0.95114	0.98486
977	Txndc5 K42		1	A0A0R4J1Y7;E9PXX7;Q91W90	Txndc5	Thioredoxin domain-containing protein 5	42;63;136	1	5.45436e-15	164.65	158.62	147020000		0.67272	0.77435	0.59301	1.0764			0.78509	0.774593	0.97065	0.821423		0.803256	0.723535	0.837939	0.77912	0.121468	-0.39713	0.0399212	-0.261085
978	Txndc5 K298		1	A0A0R4J1Y7;E9PXX7;Q91W90	Txndc5	Thioredoxin domain-containing protein 5	298;319;392	1	0.0183763	41.227	37.554	11773000						1.3555						1.1198	1.1198	1.3555	1.1198	1.3555
979	Txndc5 K32		0.9997	A0A0R4J1Y7;E9PXX7;Q91W90	Txndc5	Thioredoxin domain-containing protein 5	32;53;126	1	5.3249e-05	86.378	83.966	197420000	1.1305		1.0853	0.81149	1.0113	1.1598	1.28876		1.04799	0.90587	0.734916	0.8666	0.90587	1.0853	0.968827	1.03968	0.654641	0.0447574	0.626019	-0.0719861
980	Txndc5 K281		1	A0A0R4J1Y7;E9PXX7;Q91W90	Txndc5	Thioredoxin domain-containing protein 5	281;302;375	1	0.000653846	119.68	106.1	390030000		0.79418		0.79432	1.1331			0.76024		0.93247	0.830496		0.830496	0.79432	0.841069	0.9072	0.444426	-0.161465	0.0961978	-0.254766
981	Txndc5 K10		1	A0A0R4J1Y7;E9PXX7;Q91W90	Txndc5	Thioredoxin domain-containing protein 5	10;31;104	1	4.72448e-19	124.76	124.76	81442000	0.88595			0.67696	1.1067	1.112	1.43672			0.88917	0.74173	1.0286	0.958885	0.996325	1.02405	0.945403	0.563859	-0.109535	0.966297	-0.00926067
982	Nfya K145		1	F6TWX0;F7DFJ2;A0A0R4J1Y8;E0CYF3;Q9DBV7;P23708-2;P23708	Nfya	Nuclear transcription factor Y subunit alpha	145;148;249;278;284;255;283	1	0.0137675	88.819	11.536	32451000		1.171		0.57989		0.68082		1.072		0.98626		0.69393	0.98626	0.68082	0.917397	0.81057	0.350032	-0.371021	0.519606	-0.148931
983	Nfya K185		1	F6TWX0;F7DFJ2;A0A0R4J1Y8;E0CYF3;Q9DBV7;P23708-2;P23708	Nfya	Nuclear transcription factor Y subunit alpha	185;188;289;318;324;295;323	1	2.2788e-24	133.84	130.25	5309300	1.1422						1.15292						1.15292	1.1422	1.15292	1.1422
984	Trmt10a K171		1	A0A0R4J205;Q8C1Z8	Trmt10a	tRNA methyltransferase 10 homolog A	171;169	1	5.29914e-10	150.39	146.78	171760000	1.3484		0.90386				0.819336		1.33792				1.07863	1.12613	1.07863	1.12613
985	Trmt10a K44		1	A0A0R4J205;Q8C1Z8;E0CZ56;E9Q663;E0CY61	Trmt10a	tRNA methyltransferase 10 homolog A	44;42;44;44;44	1	7.35524e-06	146.11	121.33	424260000	1.1155	0.84297	0.90033	0.97746		1.0006	1.91564	1.0534	1.44242	1.2932		1.1845	1.2932	0.97746	1.37783	0.967372	0.473269	-0.0544511	0.0425457	0.431318
986	Sept10 K8		1	A0A0R4J233;A0A1W2P6J7;Q8C650-2;Q8C650	Sept10	Septin-10	8;8;8;8	1	0.000138737	131.42	113.98	16913000		1.2447		1.1569				0.6801		0.8519			0.766	1.2008	0.766	1.2008
987	Sept10 K350		1	A0A0R4J233;A0A1W2P6J7;Q8C650-2;Q8C650;A0A1W2P866	Sept10	Septin-10	350;350;350;350;123	1	0.000145055	136.8	8.2577	964950000		1.0214	1.2672	1.03	1.1261	0.89749		0.99994	1.26989	1.0455	0.9298	0.86915	0.99994	1.03	1.02286	1.06844	0.356004	0.0860279	0.837865	0.0202958
988	Sept10 K364		1	A0A0R4J233;A0A1W2P6J7;Q8C650-2;Q8C650;A0A1W2P866	Sept10	Septin-10	364;364;364;364;137	1	0.000934835	94.409	52.122	245230000		1.4591	1.202	0.52263	1.2553			1.0366	1.45214	0.29137	1.42723		1.23191	1.22865	1.05183	1.10976	0.8893	0.0506024	0.7781	-0.168956
991	Suds3 K76		1	A0A0R4J243;Q8BR65	Suds3	Sin3 histone deacetylase corepressor complex component SDS3	76;76	1	7.11356e-24	219.93	195.09	463480000	1.1923	0.97474		0.73658	1.2186	0.97771	1.29722	0.91417		1.0686	1.23257	0.89591	1.0686	0.97771	1.08169	1.01999	0.9674	0.00569079	0.422557	0.0969557
992	Suds3 K198		1	A0A0R4J243;Q8BR65	Suds3	Sin3 histone deacetylase corepressor complex component SDS3	198;198	1	8.28079e-09	160.36	122.05	2531500000	0.96044	0.9321	0.88787	0.7833	1.0965	0.84875	1.26371	0.84727	1.39544	0.84196	1.22327	0.81666	1.03527	0.909985	1.06472	0.91816	0.110436	-0.131217	0.717095	0.0549427
993	Syncrip K407		1	A0A0R4J259;Q7TMK9-2;Q7TMK9;G3UZI2;G3V018;G3UZ48;G3UXJ6	Syncrip	Heterogeneous nuclear ribonucleoprotein Q	407;407;407;372;372;309;293	1	3.67402e-27	185.33	185.33	49500000	1.1183	1.0533					1.18415	1.1362					1.16017	1.0858	1.16017	1.0858
994	Syncrip K412		0.998882	A0A0R4J259;Q7TMK9-2;Q7TMK9;G3UZI2;G3V018;G3UZ48;G3UXJ6	Syncrip	Heterogeneous nuclear ribonucleoprotein Q	412;412;412;377;377;314;298	1	4.18557e-17	140.95	126.91	82486000	1.2759	1.0804	1.081				1.50184	1.0761	1.542				1.50184	1.081	1.37331	1.14577	0.138247	0.191816	0.119316	0.439114
995	Syncrip K221		1	A0A0R4J259;Q7TMK9-2;Q7TMK9;G3UZI2;G3V018;G3UZ48	Syncrip	Heterogeneous nuclear ribonucleoprotein Q	221;221;221;221;221;123	1	4.68907e-23	182.18	182.18	945680000	1.2272	1.1234	1.5254	0.80214	1.2984		1.41141	1.0867	1.56563	0.93522	1.26953		1.26953	1.2272	1.2537	1.19531	0.215554	0.226218	0.0845319	0.302303
996	Syncrip K81		1	A0A0R4J259;Q7TMK9-2;Q7TMK9;G3UZI2;G3V018;G3UXJ6;G3UWM1;G3XA76	Syncrip	Heterogeneous nuclear ribonucleoprotein Q	81;81;81;81;81;81;81;81	1	4.71995e-49	163.71	160.73	32276000					1.2353						1.1419		1.1419	1.2353	1.1419	1.2353
997	Syncrip K297		1	A0A0R4J259;Q7TMK9-2;Q7TMK9;G3UZ48	Syncrip	Heterogeneous nuclear ribonucleoprotein Q	297;297;297;199	1	6.25098e-16	157.03	139.75	683520000	1.1854	1.0388	1.4138	0.82961	1.0867		1.37499	1.0385	1.39022	0.78755	1.1164		1.1164	1.0867	1.14153	1.11086	0.35872	0.130066	0.346604	0.160705
998	Syncrip K123		1	A0A0R4J259;Q7TMK9-2;Q7TMK9;G3UZI2;G3V018;G3UZ48;G3UXJ6;G3UWM1;G3UXU5	Syncrip	Heterogeneous nuclear ribonucleoprotein Q	123;123;123;123;123;25;123;123;25	1	4.15971e-09	203.93	157.92	1102100000	1.6425	0.6281	1.5731	0.74113	1.3976	0.79715	2.32035	0.87589	1.93637	1.0376	1.6699	0.64077	1.35375	1.09737	1.41348	1.12993	0.790267	0.0703738	0.284624	0.354567
999	Syncrip K100		1	A0A0R4J259;Q7TMK9-2;Q7TMK9;G3UZI2;G3V018;G3UXJ6;G3UWM1;Q8VHM5;A2AW41	Syncrip;Hnrnpr	Heterogeneous nuclear ribonucleoprotein Q	100;100;100;100;100;100;100;103;103	1	7.56984e-31	231.07	215.19	6310500000	1.1999	1.0753	1.3389	0.9525	1.2722	1.1412	1.58018	1.0053	1.49548	1.0604	1.31318	1.0246	1.18679	1.17055	1.24652	1.16333	0.033705	0.209395	0.0555737	0.29351
1000	Syncrip K363		1	A0A0R4J259;Q7TMK9-2;Q7TMK9;G3UZI2;G3V018;G3UZ48;G3UXJ6	Syncrip	Heterogeneous nuclear ribonucleoprotein Q	363;363;363;328;328;265;249	1	1.17755e-05	177.78	127.97	406670000	1.3927	0.88766		0.87049	1.3404	0.93131	1.21786	0.95657		1.0963	1.42491	0.82386	1.0963	0.93131	1.1039	1.08451	0.60086	0.085172	0.440632	0.116855
1001	Syncrip K42		1	A0A0R4J259;Q7TMK9-2;Q7TMK9;G3UZI2;G3V018;G3UXJ6;G3UWM1;G3XA76	Syncrip	Heterogeneous nuclear ribonucleoprotein Q	42;42;42;42;42;42;42;42	1	3.73778e-46	183.42	162.95	62239000		0.94402						1.0407					1.0407	0.94402	1.0407	0.94402
1002	Syncrip K282		1	A0A0R4J259;Q7TMK9-2;Q7TMK9;G3UZI2;G3V018;G3UZ48	Syncrip	Heterogeneous nuclear ribonucleoprotein Q	282;282;282;282;282;184	1	1.14687e-70	248.68	225.45	3050500000	1.3588	0.92826	1.4537	0.82374		0.86385	1.48834	1.0075	1.48251	1.0564		0.6455	1.0564	0.92826	1.13605	1.08567	0.678557	0.0767554	0.617294	0.120035
1004	Syncrip K168		1	A0A0R4J259;Q7TMK9-2;Q7TMK9;G3UZI2;G3V018;G3UZ48;G3UXJ6;G3UWM1	Syncrip	Heterogeneous nuclear ribonucleoprotein Q	168;168;168;168;168;70;168;168	1	1.29693e-11	102.27	85.19	111440000			1.226		1.055				0.964878		1.16668		1.06578	1.1405	1.06578	1.1405
1005	Otud4 K448		1	A0A0R4J260;B2RRE7	Otud4	OTU domain-containing protein 4	448;449	1	5.6275e-05	182.65	123.67	1018900000	0.91212	0.97652	0.84135	1.0255	1.0462	0.77144	1.15059	0.86767	0.859993	0.95415	1.30274	0.93212	0.943135	0.94432	1.01121	0.928855	0.162339	-0.114849	0.990254	-0.00126362
1007	Otud4 K537		1	A0A0R4J260;B2RRE7	Otud4	OTU domain-containing protein 4	537;538	1	8.32351e-08	125.98	116.13	374430000	1.2112		0.97245	0.85204		0.7223	1.59627		1.42385	0.85943		0.90361	1.16373	0.912245	1.19579	0.939497	0.514702	-0.116051	0.432496	0.204932
1009	Otud4 K41		1	A0A0R4J260;B2RRE7	Otud4	OTU domain-containing protein 4	41;41	1	2.71931e-05	136.63	87.217	192340000	1.2993	0.99575	0.94536				0.83647	0.96416	1.2425				0.96416	0.99575	1.01438	1.08014	0.565885	0.0968419	0.995801	0.000991455
1010	Otud4 K341		1	A0A0R4J260;B2RRE7	Otud4	OTU domain-containing protein 4	341;342	1	2.31967e-92	274.17	274.17	1853600000	1.0181	0.60481		0.6244		0.88155	1.63279	0.72811		0.86346		0.71315	0.795785	0.752975	0.984377	0.782215	0.12602	-0.390228	0.714947	-0.112489
1011	Otud4 K223		1	A0A0R4J260;B2RRE7	Otud4	OTU domain-containing protein 4	223;223	1	5.05532e-92	262.37	249.74	56092000		1.1314		0.85655	0.77364			0.93144		0.99102	0.601034		0.93144	0.85655	0.841165	0.92053	0.487006	-0.138516	0.338386	-0.28332
1012	Otud4 K925		1	A0A0R4J260;B2RRE7	Otud4	OTU domain-containing protein 4	925;926	1	1.97874e-06	74.047	36.956	30359000			0.91975						1.15574				1.15574	0.91975	1.15574	0.91975
1013	Ndufa12 K8		1	F6RBR6;A0A0R4J275;Q7TMF3	Ndufa12	NADH dehydrogenase [ubiquinone] 1 alpha subcomplex subunit 12	8;12;8	1	0.000898837	85.731	71.057	1537200				0.88343						1.1928			1.1928	0.88343	1.1928	0.88343
1014	Ndufa12 K47		1	F6RBR6;A0A0R4J275;Q7TMF3	Ndufa12	NADH dehydrogenase [ubiquinone] 1 alpha subcomplex subunit 12	47;51;47	1	3.74939e-05	162.88	136.43	11425000				0.84434						0.80628			0.80628	0.84434	0.80628	0.84434
1015	Dxo K17		1	G3UZP8;G3UX82;G3UZ39;A0A0R4J288	Dxo		17;17;17;17	1	0.000106087	148.52	84.85	2760100000	1.1233	1.3118	1.0833	1.1107	1.921	0.91139	1.24091	1.1667	1.21228	0.99318	1.24545	0.97981	1.18949	1.117	1.13972	1.24358	0.129698	0.272365	0.0385696	0.181489
1016	Dxo K21		0.999941	G3UZP8;G3UX82;G3UZ39;A0A0R4J288	Dxo		21;21;21;21	1	3.35185e-05	120.87	85.135	429930000	1.3036	0.98911		0.94739	1.0942	0.88805	1.79672	0.89242		0.85857	1.1992	0.96709	0.96709	0.98911	1.1428	1.04447	0.635567	0.0494648	0.529257	0.134992
1017	Fastkd5 K749		1	Q7TMV3;A0A0R4J291	Fastkd5	FAST kinase domain-containing protein 5	749;794	1	0.00681059	54.7	36.976	22674000		0.78585						0.96453					0.96453	0.78585	0.96453	0.78585
1018	Fastkd5 K506		1	Q7TMV3;A0A0R4J291;F2Z402	Fastkd5;Ubox5	FAST kinase domain-containing protein 5	506;551;506	1	0.00175426	153.08	51.748	748880000	1.1039	0.88937	0.96458	0.78537	1.2735	1.0103	1.54885	0.93189	1.44198	0.92038	1.29192	0.61587	1.11191	0.98744	1.12515	1.0045	0.919023	-0.0105892	0.642698	0.101334
1019	Tgm1 K558		1	A0A0R4J293;Q9JLF6	Tgm1	Protein-glutamine gamma-glutamyltransferase K	558;558	1	7.48672e-06	129.34	105.31	57411000		2.3716		1.5138	1.5716			2.0952		0.95678	1.31994		1.31994	1.5716	1.45731	1.819	0.0569146	0.83209	0.289999	0.46794
1020	Tktl2 K206		1	A0A0R4J2A3;Q9D4D4	Tktl2	Transketolase-like protein 2	206;206	1	4.12636e-14	124.31	124.31	30468000						1.1813						0.74291	0.74291	1.1813	0.74291	1.1813
1021	Tktl2 K146		1	A0A0R4J2A3;Q9D4D4;P40142;A0A286YE28	Tktl2;Tkt	Transketolase-like protein 2;Transketolase	146;146;144;117	1	0.00669913	106.38	96.471	616070000	1.0615	1.2213	0.82951		1.1818	1.2539	1.19067	0.99799	0.96581		0.989218	0.66086	0.989218	1.1818	0.96091	1.1096	0.284861	0.134452	0.584144	-0.0829071
1023	Rbbp5 K500		1	A0A0R4J2B6;Q8BX09;A0A087WST2	Rbbp5	Retinoblastoma-binding protein 5	500;500;373	1	0.0056436	131.44	97.643	244460000		0.94295		1.492		0.8163		1.0532		1.4009		0.85808	1.0532	0.94295	1.10406	1.08375	0.823405	0.0665574	0.635701	0.113439
1024	Rbbp5 K112		1	A0A0R4J2B6;Q8BX09;A0A087WQU2;A0A087WRV7	Rbbp5	Retinoblastoma-binding protein 5	112;112;73;87	1	7.61027e-07	136.7	130.54	40298000		0.8876	3.2549	0.837		1.287		0.95974	1.16932	1.1891		0.82348	1.06453	1.0873	1.03541	1.56662	0.43214	0.409477	0.804821	0.0340143
1025	Cep57l1 K276		1	A0A0R4J2C9;B2RR53;G5E828;Q8VDS7-1;Q8VDS7;A0A087WRG5	Cep57l1	Centrosomal protein CEP57L1	276;323;352;276;323;51	1	0.00648644	107	49.824	64436000		1.3309		0.78883	0.98431			0.86956		0.79605	1.34713		0.86956	0.98431	1.00425	1.03468	0.949009	0.0157911	0.899238	-0.0336082
1026	Cep57l1 K170		1	A0A0R4J2C9;B2RR53;G5E828;Q8VDS7-1;Q8VDS7;A0A087WSK9;Q8VDS7-2	Cep57l1	Centrosomal protein CEP57L1	94;170;170;94;170;170;170	1	0.00160785	72.652	49.4	16666000					1.0309						1.53792		1.53792	1.0309	1.53792	1.0309
1027	Usp37 K681		1	A0A0R4J2D0;Q8C0R0-2;Q8C0R0	Usp37	Ubiquitin carboxyl-terminal hydrolase 37	681;659;681	1	3.22075e-14	124.63	116.16	16000000			0.66686	1.0787					1.39935	1.0253			1.21232	0.87278	1.21232	0.87278
1028	Usp37 K315		1	A0A0R4J2D0;Q8C0R0-2;Q8C0R0	Usp37	Ubiquitin carboxyl-terminal hydrolase 37	315;315;315	1	1.7565e-14	168.02	168.02	111120000	1.1279		1.1583	0.8511	1.4526		2.19096		2.32196	1.0647	1.9553		2.07313	1.1431	1.88323	1.14748	0.353871	0.172922	0.0460938	0.851187
1029	Sulf1 K534		0.99785	A0A0R4J2D2;Q8K007	Sulf1	Extracellular sulfatase Sulf-1	534;534	1	0.0121113	61.962	23.171	205930000	0.81069		1.1589			0.82261	1.00519		1.86112			0.76677	1.00519	0.82261	1.21103	0.930733	0.538527	-0.123914	0.691677	0.173501
1030	Hddc3 K123		1	A0A0U1RPI7;A0A0U1RNY0;A0A0U1RNS6;A0A0U1RNF0;A0A0U1RQ53;Q9D114	Hddc3	Guanosine-3',5'-bis(diphosphate) 3'-pyrophosphohydrolase MESH1	46;51;123;123;123;123	1	0.00818415	79.893	52.266	15972000				0.9275						0.89747			0.89747	0.9275	0.89747	0.9275
1031	Hddc3 K93		1	A0A0U1RPI7;A0A0U1RNY0;A0A0U1RNS6;A0A0U1RNF0;A0A0U1RQ53;Q9D114	Hddc3	Guanosine-3',5'-bis(diphosphate) 3'-pyrophosphohydrolase MESH1	16;21;93;93;93;93	1	0.000208111	116.77	89.024	4537100		1.0183						1.0909					1.0909	1.0183	1.0909	1.0183
1032	Lcmt1 K179		1	A2RTH5;A0A0U1RNF2	Lcmt1		179;179	1	2.70539e-08	196.79	122.86	615920000	1.4019	1.3029	1.2153	1.1768	1.1571	1.6021	1.35722	1.0645	1.37994	1.1039	1.32013	0.84076	1.21202	1.2591	1.17774	1.30935	0.0035343	0.379295	0.116497	0.214749
1034	Dock7 K1920		1	A0A0U1RNK7;E9PX48;A2A9M5;A2A9M4;Q8R1A4-2;Q8R1A4	Dock7	Dedicator of cytokinesis protein 7	1920;1922;1950;1952;1950;1952	1	7.27189e-14	201.84	169.88	29180000000	1.1805	1.1386	0.87788	0.986	1.0699	0.94491	1.13702	1.0559	1.26784	1.0066	1.09408	0.89285	1.07499	1.02795	1.07572	1.03296	0.586191	0.0390232	0.221792	0.0969685
1035	Dock7 K1394		1	A0A0U1RNK7;E9PX48;A2A9M5;A2A9M4;Q8R1A4-2;Q8R1A4;A0A0U1RNY4	Dock7	Dedicator of cytokinesis protein 7	1364;1364;1394;1394;1394;1394;781	1	3.59525e-05	94.673	64.747	61524000		0.85093	1.2929					0.79346	1.08981				0.941636	1.07191	0.941636	1.07191
1036	Dock7 K1827		1	A0A0U1RNK7;E9PX48;A2A9M5;A2A9M4;Q8R1A4-2;Q8R1A4	Dock7	Dedicator of cytokinesis protein 7	1827;1829;1857;1859;1857;1859	1	0.000272584	72.615	72.615	57705000		1.1023	0.97269	0.7952				1.0516	1.21622	0.95442			1.0516	0.97269	1.07408	0.95673	0.632548	-0.0766805	0.44496	0.0958953
1037	Dock7 K366		1	A0A0U1RNK7;E9PX48;A2A9M5;A2A9M4;Q8R1A4-2;Q8R1A4	Dock7	Dedicator of cytokinesis protein 7	366;366;366;366;366;366	1	6.95452e-43	155.8	152.75	107760000			0.89236						1.08579				1.08579	0.89236	1.08579	0.89236
1038	Dock7 K133		1	A0A0U1RNK7;E9PX48;A2A9M5;A2A9M4;Q8R1A4-2;Q8R1A4	Dock7	Dedicator of cytokinesis protein 7	133;133;133;133;133;133	1	6.71468e-06	113.65	113.65	73258000		0.88247		0.86117				0.90566		0.86904			0.88735	0.87182	0.88735	0.87182
1039	Bckdk K184		1	A0A0U1RNL7;A0A0U1RPT4;O55028;A0A0U1RQ97;D3Z7R0	Bckdk	[3-methyl-2-oxobutanoate dehydrogenase [lipoamide]] kinase, mitochondrial	184;184;184;175;184	1	6.54459e-06	167.12	158.6	286270000		0.71878	1.0794	0.79952	1.1232			0.88315	1.08127	0.9554	0.906125		0.930763	0.93946	0.956486	0.930225	0.472488	-0.130332	0.367853	-0.0686465
1040	Bckdk K233		1	A0A0U1RNL7;A0A0U1RPT4;O55028	Bckdk	[3-methyl-2-oxobutanoate dehydrogenase [lipoamide]] kinase, mitochondrial	233;233;233	1	0.0107765	135.86	69.424	23534000		0.66533						0.95132					0.95132	0.66533	0.95132	0.66533
1041	Bckdk K245		1	A0A0U1RNL7;A0A0U1RPT4;O55028	Bckdk	[3-methyl-2-oxobutanoate dehydrogenase [lipoamide]] kinase, mitochondrial	245;245;245	1	0.00738265	100.93	78.29	109010000			0.88625	1.2404					1.03284	1.0454			1.03912	1.06333	1.03912	1.06333
1042	Bckdk K214		1	A0A0U1RNL7;A0A0U1RPT4;O55028;A0A0U1RQ97	Bckdk	[3-methyl-2-oxobutanoate dehydrogenase [lipoamide]] kinase, mitochondrial	214;214;214;205	1	1.29829e-05	58.974	55.353	24896000		1.0327						1.0524					1.0524	1.0327	1.0524	1.0327
1043	Bckdk K89		1	A0A0U1RNL7;A0A0U1RPT4;O55028;A0A0U1RQ97;D3Z7R0	Bckdk	[3-methyl-2-oxobutanoate dehydrogenase [lipoamide]] kinase, mitochondrial	89;89;89;89;89	1	1.72694e-18	210.15	210.15	1551300000	1.0006	1.0023	1.2111	1.3939	1.1195	1.1469	1.40766	1.0062	1.27611	1.1244	0.968335	0.77352	1.0653	1.1332	1.0927	1.14572	0.0520473	0.186703	0.45798	0.101036
1044	Bckdk K192		1	A0A0U1RNL7;A0A0U1RPT4;O55028;A0A0U1RQ97;D3Z7R0	Bckdk	[3-methyl-2-oxobutanoate dehydrogenase [lipoamide]] kinase, mitochondrial	192;192;192;183;192	1	3.9545e-05	161.76	149.92	667920000	1.2206	0.6597	1.0739				1.57776	0.65215	1.3128				1.3128	1.0739	1.1809	0.984733	0.82023	-0.0698893	0.745349	0.144601
1045	A0A0U1RNL9 K455		1	A0A0U1RNL9			455	1	8.10314e-05	110.66	110.66	275360000	0.96866	1.4994	0.64068	0.60535			1.09391	1.3177	0.840901	1.2647			1.17931	0.80467	1.1293	0.928523	0.544787	-0.207009	0.370121	0.154081
1046	Maz K305		1	A0A0U1RNL9;A0A0U1RNL1;F8VPK3;P56671	Maz	Myc-associated zinc finger protein	305;282;305;305	1	5.31822e-13	140.96	131.43	64253000				0.66723	1.2913					1.0707	0.917179		0.993939	0.979265	0.993939	0.979265
1047	4931406P16Rik K321		1	A0A0U1RNZ3;Q8C5X1	4931406P16Rik		321;533	1	0.00318458	127.68	105.55	171270000	0.8791	0.87425		0.78828		1.0061	1.20919	0.61923		0.91726		0.87715	0.897205	0.876675	0.905707	0.886933	0.0897255	-0.178557	0.424206	-0.182778
1048	Cbl K519		1	A0A0U1RP47;A0A0U1RQ85;P22682	Cbl	E3 ubiquitin-protein ligase CBL	519;502;519	1	0.000769153	44.848	44.848	5682600			0.9051						1.13675				1.13675	0.9051	1.13675	0.9051
1049	Cbl K529		1	A0A0U1RP47;A0A0U1RQ85;P22682;A0A0X1KG61	Cbl	E3 ubiquitin-protein ligase CBL	529;512;529;485	1	0.00114285	103.18	83.394	442500000	0.99451	0.9724	1.0486	0.98781		1.2379	1.2335	1.0232	1.10881	1.0526		1.0738	1.0738	0.99451	1.09838	1.04824	0.387863	0.0620689	0.046945	0.132308
1050	Cbl K72		1	A0A0U1RP47;A0A0U1RQ85;P22682;A0A0X1KG61	Cbl	E3 ubiquitin-protein ligase CBL	72;72;72;72	1	0.000227209	133.58	97.2	66656000		1.0896		0.62557	1.6358			1.0351		0.78594	1.34021		1.0351	1.0896	1.05375	1.11699	0.908293	0.0523461	0.868904	0.0415745
1051	Cbl K63		1	A0A0U1RP47;A0A0U1RQ85;P22682;A0A0X1KG61;B9EKI5;Q3TTA7	Cbl;Cblb	E3 ubiquitin-protein ligase CBL;E3 ubiquitin-protein ligase CBL-B	63;63;63;63;55;55	1	0.0194772	75.189	36.353	23214000					1.2761						0.9999		0.9999	1.2761	0.9999	1.2761
1052	Cbl K122		1	A0A0U1RP47;A0A0U1RQ85;P22682;A0A0X1KG61;A0A0U1RP17	Cbl	E3 ubiquitin-protein ligase CBL	122;122;122;122;19	1	2.63317e-05	163.32	131.79	33980000		1.3882	1.2669	1.0276				1.1907	1.60891	1.0367			1.1907	1.2669	1.27877	1.22757	0.157045	0.284599	0.219969	0.329963
1053	Idh2 K193		1	A0A0U1RP68;P54071;D6RIL6	Idh2	Isocitrate dehydrogenase [NADP], mitochondrial	115;193;193	1	1.97633e-19	214.82	189.26	602730000	0.94264	0.89409	0.83365	0.88402	1.0604		1.15014	0.84341	0.804246	0.99634	0.96432		0.96432	0.89409	0.951691	0.92296	0.108492	-0.120491	0.415526	-0.0831764
1054	Idh2 K106		1	A0A0U1RP68;P54071;D6RIL6	Idh2	Isocitrate dehydrogenase [NADP], mitochondrial	28;106;106	1	0	447.61	447.61	4382000000	0.85735	0.79384	0.6669		1.0276	1.2006	1.04914	0.82763	0.840619		0.927558	0.7243	0.840619	0.85735	0.87385	0.909258	0.318991	-0.167309	0.0823716	-0.205608
1055	Idh2 K112		1	A0A0U1RP68;P54071;D6RIL6	Idh2	Isocitrate dehydrogenase [NADP], mitochondrial	34;112;112	1	3.07845e-09	145.81	130.61	43639000						1.0325						0.53774	0.53774	1.0325	0.53774	1.0325
1056	Idh2 K155		1	A0A0U1RP68;P54071;D6RIL6	Idh2	Isocitrate dehydrogenase [NADP], mitochondrial	77;155;155	1	7.36402e-08	191.78	191.78	1262400000	0.94361	0.67193	0.94251	1.3397	1.5721	1.3268	1.25647	0.87635	0.990001	1.108	0.788519	0.58535	0.933175	1.13521	0.934115	1.13278	0.533827	0.123297	0.418612	-0.140499
1057	Idh2 K180		1	A0A0U1RP68;P54071;D6RIL6	Idh2	Isocitrate dehydrogenase [NADP], mitochondrial	102;180;180	1	1.56533e-16	162.59	157.83	2619400000	0.98327	0.76876	0.74042	1.1097	0.62863		1.15217	0.86621	0.931359	1.0044	0.963948		0.963948	0.76876	0.983617	0.846156	0.139716	-0.271373	0.679324	-0.0304182
1058	A0A0U1RP68 K2		1	A0A0U1RP68			2	1	0.000391405	116.77	90.827	17518000				0.95504						0.96724			0.96724	0.95504	0.96724	0.95504
1059	Idh2 K127		1	A0A0U1RP68;P54071;D6RIL6	Idh2	Isocitrate dehydrogenase [NADP], mitochondrial	49;127;127	1	0.0200992	114.6	42.369	6447300000	0.87648	1.019	0.91191	1.1801	1.0684	1.3177	1.264	0.92935	0.754205	1.0029	1.00997	0.69304	0.966125	1.0437	0.942244	1.06227	0.459711	0.0727156	0.413761	-0.114197
1060	Ino80e K50		1	A0A0U1RP78;A0A0U1RQ91;D3Z3H0;A0A0U1RP99	Ino80e		57;50;50;146	1	0.00713869	105.1	86.319	16185000	1.3902						1.55761						1.55761	1.3902	1.55761	1.3902
1061	Plekha7 K421		1	A0A0U1RPA0;Q3UIL6-4;Q3UIL6-6;Q3UIL6-2;Q3UIL6-3;Q3UIL6-5;Q3UIL6;A0A1L1SQ79	Plekha7	Pleckstrin homology domain-containing family A member 7	340;185;375;421;316;359;421;421	1	0.00281894	75.378	75.378	107640000			1.0225			0.93237			0.987654			0.83946	0.913557	0.977435	0.913557	0.977435
1062	Plekha7 K503		1	A0A0U1RPA0;Q3UIL6-4;Q3UIL6-6;Q3UIL6-2;Q3UIL6-3;Q3UIL6-5;Q3UIL6;A0A1L1SQ79	Plekha7	Pleckstrin homology domain-containing family A member 7	422;267;457;503;398;441;503;503	1	3.0662e-05	120.53	98.207	80091000			0.69631			1.3772			1.31074			0.86267	1.0867	1.03676	1.0867	1.03676
1063	Plekha7 K666		1	A0A0U1RPA0;Q3UIL6-4;Q3UIL6-6;Q3UIL6-2;Q3UIL6-3;Q3UIL6-5;Q3UIL6	Plekha7	Pleckstrin homology domain-containing family A member 7	585;430;620;666;561;604;666	1	8.72084e-07	136.48	103.1	41232000	0.88973		0.7364	1.5705		0.8474	0.764		0.950029	1.0491		0.7511	0.857014	0.868565	0.878557	1.01101	0.850421	-0.049415	0.188179	-0.201521
1064	Plekha7 K742		1	A0A0U1RPA0;Q3UIL6-4;Q3UIL6-6;Q3UIL6-2;Q3UIL6-3;Q3UIL6-5;Q3UIL6;A0A1L1SQ79;S4R190	Plekha7	Pleckstrin homology domain-containing family A member 7	661;506;696;742;637;680;742;809;162	1	1.65426e-14	161.49	142.7	491310000	1.1498	1.0141	1.238	1.1303	1.153	1.2273	1.1663	0.88784	1.13457	0.83909	1.05985	1.0453	1.05257	1.1514	1.02216	1.15208	0.00507526	0.201197	0.797741	0.0211894
1065	Plekha7 K1093		0.963495	A0A0U1RPA0;Q3UIL6-4;Q3UIL6-6;Q3UIL6-2	Plekha7	Pleckstrin homology domain-containing family A member 7	1093;938;1128;1174	1	4.13308e-05	118.52	106.13	579250000	0.80701	0.80096	0.75704	1.0367		1.0517	0.780762	0.75237	0.794155	0.94793		0.85972	0.794155	0.80701	0.826987	0.890682	0.146475	-0.181275	0.00935431	-0.279049
1066	Plekha7 K708		1	A0A0U1RPA0;Q3UIL6-4;Q3UIL6-6;Q3UIL6-2;Q3UIL6-3;Q3UIL6-5;Q3UIL6;A0A1L1SQ79;S4R190	Plekha7	Pleckstrin homology domain-containing family A member 7	627;472;662;708;603;646;708;775;128	1	0.0102749	72.275	17.293	14136000		0.86351						0.98962					0.98962	0.86351	0.98962	0.86351
1067	Plekha7 K780		1	A0A0U1RPA0;Q3UIL6-4;Q3UIL6-6;Q3UIL6-2;Q3UIL6-3;Q3UIL6-5;Q3UIL6;A0A1L1SQ79;S4R190	Plekha7	Pleckstrin homology domain-containing family A member 7	699;544;734;780;675;718;780;847;200	1	0.0057992	83.869	24.519	9909700		1.2616						1.1691					1.1691	1.2616	1.1691	1.2616
1068	Plekha7 K493		1	A0A0U1RPA0;Q3UIL6-4;Q3UIL6-6;Q3UIL6-2;Q3UIL6-3;Q3UIL6-5;Q3UIL6;A0A1L1SQ79	Plekha7	Pleckstrin homology domain-containing family A member 7	412;257;447;493;388;431;493;493	1	1.20633e-06	142.1	142.1	184690000		0.95888	0.90143	1.3837	1.0742	1.0082		0.78888	1.23106	1.2342	1.03083	0.88043	1.03083	1.0082	1.03308	1.06528	0.523398	0.074657	0.859624	0.0242883
1069	Plekha7 K657		1	A0A0U1RPA0;Q3UIL6-4;Q3UIL6-6;Q3UIL6-2;Q3UIL6-3;Q3UIL6-5;Q3UIL6;S4R190	Plekha7	Pleckstrin homology domain-containing family A member 7	576;421;611;657;552;595;657;50	1	1.05052e-35	242.59	193.17	81022000			1.07		1.0859				1.04793		1.12499		1.08646	1.07795	1.08646	1.07795
1070	Plekha7 K1097		1	A0A0U1RPA0;Q3UIL6-4;Q3UIL6-6;Q3UIL6-2;Q3UIL6-3;Q3UIL6-5;Q3UIL6	Plekha7	Pleckstrin homology domain-containing family A member 7	1016;861;1051;1097;992;1035;1097	1	2.11166e-56	254.18	237.27	234380000	0.9685	0.69547	0.84096	1.0359		0.83022	1.56841	0.80437	0.93668	0.9533		0.84008	0.93668	0.84096	1.02057	0.87421	0.105629	-0.207511	0.930998	-0.015908
1071	Gtf3c1 K1940		1	A0A0U1RPD8;Q8K284-2;Q8K284	Gtf3c1	General transcription factor 3C polypeptide 1	1940;1940;2036	1	3.36143e-05	166.09	109.83	184010000	1.2259	1.0522					1.68047	18.331					10.0057	1.13905	10.0057	1.13905
1072	Gtf3c1 K1156		1	A0A0U1RPD8;Q8K284-2;Q8K284	Gtf3c1	General transcription factor 3C polypeptide 1	1156;1156;1156	1	0.0053545	114.5	60.53	63286000		1.0641	1.2535	1.3238	1.124			0.83352	2.32353	1.1509	1.18047		1.16569	1.18875	1.3721	1.19135	0.0412535	0.247231	0.343432	0.348933
1073	Gtf3c1 K1574		1	A0A0U1RPD8;Q8K284-2;Q8K284	Gtf3c1	General transcription factor 3C polypeptide 1	1574;1574;1670	1	9.26068e-63	228.51	214.35	168070000	1.6307	1.1365		0.91367	1.095	1.051	1.95046	0.98032		0.97454	0.985416	0.55185	0.98032	1.095	1.08852	1.16537	0.237975	0.192506	0.990085	0.00381676
1074	Gtf3c1 K278		1	A0A0U1RPD8;Q8K284-2;Q8K284;A0A0U1RNK8;A0A0U1RP70;Q8K284-3	Gtf3c1	General transcription factor 3C polypeptide 1	278;278;278;177;278;122	1	8.36176e-20	220.82	180.76	17483000				1.098						1.0048			1.0048	1.098	1.0048	1.098
1075	Gtf3c1 K208		1	A0A0U1RPD8;Q8K284-2;Q8K284;A0A0U1RNK8;A0A0U1RP70;Q8K284-3	Gtf3c1	General transcription factor 3C polypeptide 1	208;208;208;107;208;52	1	0.000329022	90.108	78.242	34921000				0.88545	1.1852					1.0809	1.16168		1.12129	1.03533	1.12129	1.03533
1076	Gtf3c1 K1403		1	A0A0U1RPD8;Q8K284-2;Q8K284	Gtf3c1	General transcription factor 3C polypeptide 1	1403;1403;1403	1	0.000739267	114.5	84.152	827720000		1.0422	0.95622	1.2277		0.97403		1.2937	1.34075	1.5002		0.92555	1.31723	1.00812	1.26505	1.05004	0.496779	0.0632607	0.124878	0.317021
1077	Gtf3c1 K534		1	A0A0U1RPD8;Q8K284-2;Q8K284	Gtf3c1	General transcription factor 3C polypeptide 1	534;534;534	1	0.00384576	64.654	64.654	12035000				0.72176						0.89192			0.89192	0.72176	0.89192	0.72176
1078	Gtf3c1 K321		1	A0A0U1RPD8;Q8K284-2;Q8K284;Q8K284-3	Gtf3c1	General transcription factor 3C polypeptide 1	321;321;321;165	1	2.53319e-05	69.148	69.148	13599000				0.77887						0.90467			0.90467	0.77887	0.90467	0.77887
1079	Hspbp1 K4		1	Q99P31;A0A0U1RPF2;A0A0U1RPE7	Hspbp1	Hsp70-binding protein 1	4;4;4	1	0.00578381	95.09	73.13	102630000		1.0293		0.56917	1.0162			0.98561		0.90624	1.02693		0.98561	1.0162	0.972925	0.871557	0.469609	-0.249407	0.515827	-0.041538
1080	Hspbp1 K243		1	Q99P31;A0A0U1RPF2	Hspbp1	Hsp70-binding protein 1	243;243	1	6.32662e-45	250.99	222.08	43405000		1.799		1.0197	1.1691			1.3434		1.1641	1.74487		1.3434	1.1691	1.41746	1.32927	0.275455	0.366913	0.105849	0.48274
1081	Tsen34 K87		1	A0A0U1RPF7;H7BX14;Q8BMZ5-2;Q8BMZ5;D3YZ84;D3YY06;D3YWG5;D6RH65	Tsen34	tRNA-splicing endonuclease subunit Sen34	87;87;87;87;111;87;87;87	1	0.000139769	107.06	82.966	73186000		0.75969	0.80781	1.192				0.71169	1.49979	1.1402			1.1402	0.80781	1.11723	0.919833	0.536925	-0.150348	0.791979	0.0944561
1082	Uri1 K165		1	A0A0U1RPG9;Q3TLD5;A0A0U1RNX4;Q3TLD5-2	Uri1	Unconventional prefoldin RPB5 interactor	165;170;172;96	1	0.00128515	127.02	102.13	359980000	1.0421	0.68483	0.92494	0.92092	1.2395		1.26957	0.8724	0.962649	1.0502	1.14729		1.0502	0.92494	1.06042	0.962458	0.59062	-0.0816702	0.486937	0.0722747
1083	Uri1 K512		1	A0A0U1RPG9;Q3TLD5;A0A0U1RNX4;Q3TLD5-2	Uri1	Unconventional prefoldin RPB5 interactor	512;517;519;443	1	5.68523e-06	138.25	125.16	14717000	0.71962			0.24491			0.781555			0.36615			0.573853	0.482265	0.573853	0.482265
1084	Uri1 K32		1	A0A0U1RPG9;Q3TLD5	Uri1	Unconventional prefoldin RPB5 interactor	32;37	1	1.76587e-08	147.36	136.31	195880000	0.64078	0.79873		0.83854			0.887863	0.63313		1.0853			0.887863	0.79873	0.868764	0.75935	0.0763933	-0.406789	0.4048	-0.237641
1085	Uri1 K40		1	A0A0U1RPG9;Q3TLD5;A0A0U1RNX4	Uri1	Unconventional prefoldin RPB5 interactor	40;45;47	1	1.4029e-10	158.52	151.14	209930000	0.9417	1.1146		1.0893			1.15124	0.9793		1.0489			1.0489	1.0893	1.05981	1.04853	0.486608	0.0644223	0.355413	0.0806287
1086	Uri1 K350		1	A0A0U1RPG9;Q3TLD5;A0A0U1RNX4;Q3TLD5-2	Uri1	Unconventional prefoldin RPB5 interactor	350;355;357;281	1	0.000107262	148.5	119.4	340620000	0.64305	1.0125	0.80834				0.663878	0.93088	0.933881				0.93088	0.80834	0.84288	0.821297	0.244128	-0.30868	0.246992	-0.264344
1087	Rnf40 K20		1	A0A0U1RPJ4;A0A0X1KG60;Q3U319	Rnf40	E3 ubiquitin-protein ligase BRE1B	20;20;20	1	3.27e-127	321.23	288.23	18802000000	0.95532	0.91772	0.8918	0.69674	1.295	1.0573	1.29641	0.84447	1.16807	0.86191	1.49912	0.87735	1.02271	0.93652	1.09122	0.96898	0.583444	-0.0704995	0.563253	0.0892865
1088	Rnf40 K701		1	A0A0U1RPJ4;A0A0X1KG60;Q3U319	Rnf40	E3 ubiquitin-protein ligase BRE1B	701;761;801	1	0.00156312	73.233	73.233	54939000		0.95746	0.95563	0.82727				1.0567	1.28564	0.8585			1.0567	0.95563	1.06695	0.913453	0.19516	-0.133921	0.703022	0.0739826
1089	Rnf40 K27		1	A0A0U1RPJ4;A0A0X1KG60;Q3U319	Rnf40	E3 ubiquitin-protein ligase BRE1B	27;27;27	1	0.000215084	112.13	78.165	21305000				0.96923	0.9199	1.0421				1.2152	1.35501	0.91518	1.2152	0.96923	1.1618	0.977077	0.567941	-0.0353488	0.362994	0.197209
1090	Rnf40 K417		1	A0A0U1RPJ4;A0A0X1KG60;Q3U319	Rnf40	E3 ubiquitin-protein ligase BRE1B	417;477;517	1	9.59414e-08	189.38	150.42	444870000	1.1629		1.0104	0.93355	1.0977	0.88875	1.30159		1.29395	0.95793	1.27243	0.80695	1.27243	1.0104	1.12657	1.01866	0.798323	0.0195572	0.359788	0.145636
1091	Rnf40 K250		1	A0A0U1RPJ4;A0A0X1KG60;Q3U319	Rnf40	E3 ubiquitin-protein ligase BRE1B	250;250;250	1	2.22992e-05	112.02	110.98	93985000	1.6909	0.94398					1.08324	0.85678					0.970008	1.31744	0.970008	1.31744
1092	Emsy K125		1	A0A0U1RPK1;Q8BMB0-2;Q8BMB0-3;Q8BMB0;A0A0U1RPW3	Emsy	Protein EMSY	125;164;150;164;150	1	0.000234052	103.22	103.22	2386300				1.3508						1.2582			1.2582	1.3508	1.2582	1.3508
1093	Emsy K807		1	A0A0U1RPK1;Q8BMB0-2;Q8BMB0-3;Q8BMB0	Emsy	Protein EMSY	807;967;939;953	1	1.85958e-32	120.85	110.69	56856000			1.0169						1.68799				1.68799	1.0169	1.68799	1.0169
1094	A0A0U1RPL2 K773		1	A0A0U1RPL2			773	1	6.55392e-273	379.84	367.86	14510000000	0.96831	1.255	0.87761	0.88292	1.2171	1.03	1.16257	1.0692	1.02382	1.0208	1.15789	1.0325	1.05085	0.999155	1.0778	1.03849	0.680315	0.0398878	0.0312862	0.105861
1095	Crebbp K656		1	A0A0U1RPL2;A0A0U1RQB6;F8VPR5;P45481;A0A0U1RPQ3	Crebbp	CREB-binding protein	192;618;656;656;95	1	1.10125e-28	218.01	194.79	767770000	1.1096	1.2735		0.88582	1.3746		1.36314	1.1636		0.8171	1.23736		1.20048	1.19155	1.1453	1.16088	0.254115	0.195734	0.367522	0.170346
1096	Crebbp K1043		1	A0A0U1RPL2;A0A0U1RQB6;F8VPR5;P45481	Crebbp	CREB-binding protein	579;1005;1043;1043	1	3.6783e-16	149.99	142.36	24733000				0.67039						0.80572			0.80572	0.67039	0.80572	0.67039
1098	Crebbp K203		1	A0A0U1RPL2;A0A0U1RQB6;F8VPR5;P45481;A0A0U1RPQ3;B2RWS6;A0A0U1RNN6;A0A087WPR8;E9Q1G8;E9Q9F5;O55131	Crebbp;Ep300;Sept7	CREB-binding protein;Histone acetyltransferase p300;Septin-7	203;629;667;667;106;648;21;126;400;400;399	1	0.00704191	88.942	7.9712	131470000		1.017		1.0377	1.9075	1.2125		1.0144		1.0426	1.42776	0.8763	1.0285	1.1251	1.09026	1.29367	0.224646	0.321844	0.54432	0.101015
1099	Crebbp K1217		1	A0A0U1RPL2;A0A0U1RQB6;F8VPR5;P45481	Crebbp	CREB-binding protein	753;1179;1217;1217	1	6.91446e-45	192.11	192.11	786250000		0.85911		0.78759				0.71112		0.85886			0.78499	0.82335	0.78499	0.82335
1100	Crebbp K621		1	A0A0U1RPL2;A0A0U1RQB6;F8VPR5;P45481;A0A0U1RPQ3;B2RWS6	Crebbp;Ep300	CREB-binding protein;Histone acetyltransferase p300	157;583;621;621;60;602	1	8.52373e-19	161.76	161.76	711080000	1.0065	0.86205	0.94692	0.74034	1.883	0.869	1.39757	0.68039	1.22587	0.87397	2.36765	0.85783	1.04992	0.90796	1.23388	1.0513	0.995554	-0.00112899	0.535863	0.174837
1102	Crebbp K1015		1	A0A0U1RPL2;A0A0U1RQB6;F8VPR5;P45481	Crebbp	CREB-binding protein	551;977;1015;1015	1	0	409.89	382.75	2285500000	1.0297	0.878	0.97616	0.79394	1.2044	0.99898	1.42056	0.86991	1.12341	0.96601	1.35477	0.80406	1.04471	0.98757	1.08979	0.980197	0.645102	-0.0410582	0.537285	0.0911352
1104	Crebbp K1377		0.947276	A0A0U1RPL2;A0A0U1RQB6;F8VPR5;P45481;A0A0U1RP46	Crebbp	CREB-binding protein	923;1339;1377;1377;70	1	0.00383075	59.57	33.458	430200000	1.0847	0.99676	1.0062	0.62095	1.1844	0.88192	1.70683	0.74655	1.29874	0.7944	1.32052	0.66873	1.04657	1.00148	1.08929	0.962488	0.558293	-0.0838406	0.879413	0.0358792
1105	Dguok K135		1	A0A0U1RPX3;Q504N4;Q9QX60-2;Q9QX60	Dguok	Deoxyguanosine kinase, mitochondrial	113;135;104;135	1	0.000714671	131.06	72.144	184730000		0.82576				0.90504		0.75286				0.73857	0.745715	0.8654	0.745715	0.8654
1106	Dguok K56		1	A0A0U1RPX3;Q504N4;Q9QX60-2;Q9QX60	Dguok	Deoxyguanosine kinase, mitochondrial	34;56;25;56	1	0.00966266	64.265	57.044	19227000			0.57839	1.4217					0.700918	0.9115			0.806209	1.00005	0.806209	1.00005
1107	Ube2s K100		1	A0A6I8MX03;A0A0U1RQ37;Q921J4;A0A0U1RQ22;A0A0U1RQ75	Ube2s	Ubiquitin-conjugating enzyme E2 S	100;100;100;116;39	1	1.2915e-09	138.91	129.39	16553000		0.87402						0.43163					0.43163	0.87402	0.43163	0.87402
1108	A0A0U1RQ46 K325		1	A0A0U1RQ46			325	1	2.20158e-15	167.55	161.89	10677000				0.96226						1.4229			1.4229	0.96226	1.4229	0.96226
1109	Znf507 K50		1	A0A0U1RQ77;Q6ZPY5	Znf507	Zinc finger protein 507	50;50	1	0.000229723	107.53	107.53	217810000		0.93815	1.0808					1.0009	1.21011				1.10551	1.00947	1.10551	1.00947
1110	Crebbp K13		1	A0A0U1RQB6;F8VPR5;P45481	Crebbp	CREB-binding protein	13;13;13	1	1.2111e-08	153.12	144.9	44144000	1.3165	0.81656	0.98186	0.71664			1.41615	0.77929	1.50024	1.1886			1.30237	0.89921	1.22107	0.95789	0.633192	-0.100688	0.335965	0.244166
1111	Crebbp K1584		1	A0A0U1RQB6;F8VPR5;P45481	Crebbp	CREB-binding protein	1546;1584;1584	1;2	0	426.07	405.65	4533300000	0.98552	0.80096	0.82734	0.67648	0.8603	0.83645	1.43941	0.86131	1.02822	0.85949	0.849618	0.70936	0.8604	0.831895	0.957902	0.831175	0.0119964	-0.275551	0.516182	-0.0997893
1112	Crebbp K1587		1	A0A0U1RQB6;F8VPR5;P45481	Crebbp	CREB-binding protein	1549;1587;1587	2	0	426.07	405.65	2864400000	0.97253	0.65764	0.93854	0.93169	0.97893	0.79115	1.2373	0.93399	1.23274	0.97434	1.10284	0.81387	1.03859	0.935115	1.04918	0.878413	0.082338	-0.201184	0.61276	0.0528563
1113	Crebbp K1712		1	A0A0U1RQB6;F8VPR5;P45481;B2RWS6	Crebbp;Ep300	CREB-binding protein;Histone acetyltransferase p300	1674;1712;1712;1673	1	2.9085e-22	185.12	185.12	17244000000	0.88975	0.91264	0.83701	0.84201		0.8715	1.23787	0.87459	1.05112	0.9523		0.85976	0.9523	0.8715	0.995127	0.870582	0.00105117	-0.200722	0.843451	-0.0204094
1114	Crebbp K1608		1	A0A0U1RQB6;F8VPR5;P45481	Crebbp	CREB-binding protein	1570;1608;1608	2	1.01884e-37	177.08	177.08	137390000	1.472	1.3372	0.95435	1.0958		0.75086	1.6533	1.3821	1.32378	1.0122		1.0732	1.32378	1.0958	1.28892	1.12204	0.508653	0.125637	0.0555362	0.343259
1115	Crebbp K1621		1	A0A0U1RQB6;F8VPR5;P45481	Crebbp	CREB-binding protein	1583;1621;1621	1;2	4.39881e-46	198.84	184.29	2553200000	1.2129	0.97781	0.98357	0.6688		0.87286	1.62088	0.86384	1.42574	0.88876		0.82911	0.88876	0.97781	1.12567	0.943188	0.473246	-0.110869	0.614077	0.111365
1116	Crebbp K1628		1	A0A0U1RQB6;F8VPR5;P45481	Crebbp	CREB-binding protein	1590;1628;1628	1	2.83128e-05	181.41	157.98	20394000000	0.94245	0.82736	0.92049	0.76566	1.1001	0.92301	1.11154	0.86412	1.24042	0.92218	1.14824	0.87416	1.01686	0.92175	1.02678	0.913178	0.111953	-0.14027	0.807595	0.0235341
1117	Crebbp K1745		1	A0A0U1RQB6;F8VPR5;P45481	Crebbp	CREB-binding protein	1707;1745;1745	1;2	8.92715e-213	347.09	321.54	2611500000	0.94445	1.1197	0.9167	1.054	0.91044	1.0028	1.15685	1.0569	1.13722	0.98365	1.07523	0.82958	1.06607	0.973625	1.0399	0.991348	0.746139	-0.0167125	0.535943	0.0478104
1118	Crebbp K1763		1	A0A0U1RQB6;F8VPR5;P45481	Crebbp	CREB-binding protein	1725;1763;1763	1;2	5.49404e-59	172.77	172.77	225810000	0.9513		0.94394	0.96097			1.37501		1.28932	1.0497			1.28932	0.9513	1.23801	0.95207	0.0109139	-0.0708991	0.126047	0.298676
1119	Crebbp K1798		1	A0A0U1RQB6;F8VPR5;P45481;B2RWS6	Crebbp;Ep300	CREB-binding protein;Histone acetyltransferase p300	1760;1798;1798;1759	1;2	4.09555e-67	265.65	254.43	5313400000	1.0765	0.84765	1.0291	0.90622	1.0494	0.84199	1.40613	1.0301	1.17556	1.1337	1.09202	0.86962	1.11286	0.96766	1.11786	0.958477	0.34243	-0.0685592	0.178402	0.145728
1120	Crebbp K1800		1	A0A0U1RQB6;F8VPR5;P45481;B2RWS6	Crebbp;Ep300	CREB-binding protein;Histone acetyltransferase p300	1762;1800;1800;1761	2	4.04949e-26	206.58	206.58	489310000	1.169		0.83972	0.9152	1.0432		1.39351		1.03873	0.93908	1.28457		1.16165	0.9792	1.16398	0.99178	0.837913	-0.0233925	0.225281	0.20104
1121	Crebbp K1592		1	A0A0U1RQB6;F8VPR5;P45481	Crebbp	CREB-binding protein	1554;1592;1592	2	0.00363464	174.69	105.56	846380000	1.1234	0.84455	0.80798	0.68932		0.65093	1.60645	1.0884	1.12114	1.0188		0.72373	1.0884	0.80798	1.1117	0.823236	0.0891862	-0.307932	0.593019	0.106289
1122	Crebbp K1593		1	A0A0U1RQB6;F8VPR5;P45481	Crebbp	CREB-binding protein	1555;1593;1593	2	0.00363464	174.69	105.56	846380000	1.1234	0.84455	0.80798	0.68932		0.65093	1.60645	1.0884	1.12114	1.0188		0.72373	1.0884	0.80798	1.1117	0.823236	0.0891862	-0.307932	0.593019	0.106289
1123	Crebbp K1596		1	A0A0U1RQB6;F8VPR5;P45481	Crebbp	CREB-binding protein	1558;1596;1596	2	8.35254e-84	279.49	193.28	4297200000	1.7697		0.95572	0.57906	0.69458	0.85153	2.24886		1.35126	0.78612	0.955657	0.77658	0.955657	0.85153	1.2237	0.970118	0.59708	-0.157542	0.59882	0.165218
1124	Crebbp K1832		1	A0A0U1RQB6;F8VPR5;P45481;B2RWS6	Crebbp;Ep300	CREB-binding protein;Histone acetyltransferase p300	1794;1832;1832;1793	1	3.94226e-05	74.786	66.793	21347000		1.0794						1.0123					1.0123	1.0794	1.0123	1.0794
1125	Crebbp K1742		1	A0A0U1RQB6;F8VPR5;P45481	Crebbp	CREB-binding protein	1704;1742;1742	1;2	1.76631e-95	230.85	227.24	13900000000	1.5747	1.072	0.98607	0.71556	1.4162	0.93872	2.07538	0.98083	1.41892	0.95283	1.60501	0.8514	1.19988	1.02903	1.31406	1.11721	0.542712	0.110513	0.183891	0.318504
1126	Crebbp K1598		1	A0A0U1RQB6;F8VPR5;P45481	Crebbp	CREB-binding protein	1560;1598;1598	2	8.35254e-84	279.49	193.28	4297200000	1.7697		0.95572	0.57906	0.69458	0.85153	2.24886		1.35126	0.78612	0.955657	0.77658	0.955657	0.85153	1.2237	0.970118	0.59708	-0.157542	0.59882	0.165218
1127	Crebbp K1807		1	A0A0U1RQB6;F8VPR5;P45481;B2RWS6	Crebbp;Ep300	CREB-binding protein;Histone acetyltransferase p300	1769;1807;1807;1768	1;2	0.0015027	122.26	122.26	126550000	1.254	0.81713		0.80017	1.1427		1.46439	0.92182		1.0586	1.52142		1.26149	0.979915	1.24156	1.0035	0.896257	-0.0235	0.211733	0.280108
1128	Crebbp K1810		1	A0A0U1RQB6;F8VPR5;P45481;B2RWS6	Crebbp;Ep300	CREB-binding protein;Histone acetyltransferase p300	1772;1810;1810;1771	2	0.00324414	122.26	122.26	81844000		0.46751		1.0922				0.98379		1.2105			1.09715	0.779855	1.09715	0.779855
1129	Bub3 K179		1	A0A140LHA2;Q9WVA3	Bub3	Mitotic checkpoint protein BUB3	179;179	1	0.000548968	136.99	84.202	362980000		0.90026		0.96812	1.378			0.84032		1.0148	1.24587		1.0148	0.96812	1.03366	1.08213	0.688022	0.0880824	0.875462	0.0291211
1130	Bub3 K8		1	A0A140LHA2;Q9WVA3;A0A140LIM5;A0A140LJ21;A0A140LI47	Bub3	Mitotic checkpoint protein BUB3	8;8;8;8;8	1	1.57705e-40	186.68	186.68	58561000				0.69975	1.3215					0.87458	1.06076		0.96767	1.01063	0.96767	1.01063
1131	Bub3 K139		1	A0A140LHA2;Q9WVA3	Bub3	Mitotic checkpoint protein BUB3	139;139	1	5.9315e-46	175	175	234690000		0.9873	1.2664		1.0083			0.94336	1.23536		1.05606		1.05606	1.0083	1.07826	1.08733	0.434861	0.111406	0.469523	0.0998328
1132	Bub3 K216		1	A0A140LHA2;Q9WVA3;A0A140LIM5	Bub3	Mitotic checkpoint protein BUB3	216;216;141	1	1.96338e-51	240.8	212.59	840580000	1.3966	1.01	1.2113	0.95555	1.1665	1.0083	1.4898	0.9605	1.36034	0.99998	1.07519	0.80035	1.03758	1.08825	1.11436	1.12471	0.12307	0.156891	0.402891	0.124035
1133	Bub3 K222		1	A0A140LHA2;Q9WVA3;A0A140LIM5	Bub3	Mitotic checkpoint protein BUB3	222;222;147	1	0.00425531	105.2	84.48	420920000	1.2829	0.91198		1.0863	1.2522		1.59783	0.94717		1.0539	1.18566		1.11978	1.16925	1.19614	1.13335	0.235628	0.167593	0.252944	0.22981
1134	Med25 K197		1	A0A140LIH0;A0A140LHQ0;A0A140LHG7;Q8VCB2-2;Q8VCB2;Q8VCB2-3	Med25	Mediator of RNA polymerase II transcription subunit 25	274;197;197;94;197;274	1	3.46154e-16	94.96	92.363	89678000		1.0994			1.1836			1.036			1.23016		1.13308	1.1415	1.13308	1.1415
1135	Med25 K422		1	A0A140LIH0;A0A140LHQ0;A0A140LHG7;Q8VCB2-2;Q8VCB2;Q8VCB2-3;A0A140LIL1;A0A140LI51	Med25	Mediator of RNA polymerase II transcription subunit 25	499;422;422;319;422;499;19;106	1	0.00164937	90.685	78.73	5189600					1.273						1.11126		1.11126	1.273	1.11126	1.273
1136	Med25 K518		1	A0A140LIH0;A0A140LHQ0;A0A140LHG7;Q8VCB2-2;Q8VCB2;Q8VCB2-3;A0A140LIL1;A0A140LI51;Q91VU8	Med25;Ptov1	Mediator of RNA polymerase II transcription subunit 25;Prostate tumor-overexpressed gene 1 protein homolog	595;518;518;415;518;595;115;202;210	1	0.00500485	125.82	80.736	20011000			0.9855						1.05514				1.05514	0.9855	1.05514	0.9855
1137	Tex2 K651		0.999999	A0A140LHL8;B1ATR2;Q6ZPJ0	Tex2	Testis-expressed sequence 2 protein	154;651;651	1	3.6293e-06	105	94.343	40966000		1.1158		1.0417		0.80226		1.1964		1.0808		1.0326	1.0808	1.0417	1.10327	0.986587	0.838213	-0.0336133	0.1572	0.139027
1138	Yif1b K87		1	D3YY42;D3Z5F9;A0A140LHN0;Q9CX30-2;Q9CX30	Yif1b	Protein YIF1B	87;107;99;92;95	1	0.00454005	87.639	47.371	2863300				0.84572						0.92359			0.92359	0.84572	0.92359	0.84572
1140	Pold3 K382		0.999705	A0A140LHY7;Q8BH76;Q9EQ28	Pold3	DNA polymerase delta subunit 3	382;421;422	1	0.0004023	67.646	67.646	21509000				0.6709						0.93079			0.93079	0.6709	0.93079	0.6709
1141	Pold3 K131		1	A0A140LHY7;Q8BH76;Q9EQ28;A0A140LIW6	Pold3	DNA polymerase delta subunit 3	92;131;131;25	1	2.21776e-105	269.16	261.32	297240000	1.141	0.95179	1.2424	0.8808	1.0966		1.36885	1.1034	1.20347	0.95871	1.11508		1.11508	1.0966	1.1499	1.06252	0.442878	0.0764135	0.0848144	0.191686
1142	Pold3 K277		0.99007	A0A140LHY7;Q8BH76;Q9EQ28;A0A140LIW6	Pold3	DNA polymerase delta subunit 3	277;316;317;210	1	5.85202e-05	85.16	59.012	12890000				0.87647						0.98616			0.98616	0.87647	0.98616	0.87647
1143	A0A140LI34 K270		1	A0A140LI34			270	1	1.61659e-06	142.08	133.78	7785800				1.1305	1.1635					1.0793	0.948047		1.01367	1.147	1.01367	1.147
1144	Ppp1r14a K32		1	A0A140LI58;Q91VC7	Ppp1r14a	Protein phosphatase 1 regulatory subunit 14A	32;32	1	1.18169e-09	160.33	147.76	108560000		0.84751	0.99213	1.0199	1.4015			0.73601	1.18807	1.2235	1.22852		1.20579	1.00602	1.09402	1.06526	0.692184	0.0663257	0.623088	0.0985876
1145	Ppp1r14a K13		1	A0A140LI58;Q91VC7	Ppp1r14a	Protein phosphatase 1 regulatory subunit 14A	13;13	1	5.59955e-06	182.64	119.07	149740000	1.5113		1.0556	0.94457		0.94958	0.886761		0.796178	1.1073		1.0774	0.98208	1.00259	0.96691	1.11526	0.477957	0.129236	0.624972	-0.0619049
1146	Ppp1r14a K40		1	A0A140LI58;Q91VC7;A0A494B933;A0A1L1SRZ2;A0A494BB30;Q8R4S0;A0A494B9R1;Q62084	Ppp1r14a;Ppp1r14c;Ppp1r14b	Protein phosphatase 1 regulatory subunit 14A;Protein phosphatase 1 regulatory subunit 14C;Protein phosphatase 1 regulatory subunit 14B	40;40;37;74;59;74;56;59	1	0.0202496	113.5	70.499	3109100000	1.2045	0.86815	0.93221	0.76591	0.89206	1.1066	1.41967	0.76074	0.955292	0.91877	0.967118	0.86046	0.937031	0.912135	0.980341	0.961572	0.487781	-0.0733715	0.664516	-0.0570395
1147	Aurkc K54		1	A0A140LIP1;E9QL04;O88445	Aurkc	Aurora kinase C	54;93;54	1	2.1433e-05	120.14	70.826	31755000				0.96747		1.2121				0.96725		1.0161	0.991675	1.08979	0.991675	1.08979
1148	Aurkc K133		1	A0A140LIP1;E9QL04;O88445	Aurkc	Aurora kinase C	133;172;133	1	7.96464e-48	207.13	207.13	179510000		0.35468	1.1829		0.81986			0.49533	1.29207		1.05584		1.05584	0.81986	0.947749	0.785813	0.423454	-0.513211	0.698192	-0.188485
1149	Tacc2 K481		1	A0A140LIQ1;A0A140LIQ6;Q9JJG0-4;Q9JJG0-3;A0A140LIJ2;A0A140LJ29;E9QL08;E9Q9Z4;E9Q8T1;Q9JJG0-2;Q9JJG0	Tacc2	Transforming acidic coiled-coil-containing protein 2	481;738;507;856;477;605;945;1055;2788;944;1058	1	0.0217113	117.4	58.617	12924000		1.5635						1.0518					1.0518	1.5635	1.0518	1.5635
1150	Tacc2 K496		0.944992	A0A140LIQ1;A0A140LIQ6;Q9JJG0-4;Q9JJG0-3;A0A140LIJ2;A0A140LJ29;E9QL08;E9Q9Z4;E9Q8T1;Q9JJG0-2;Q9JJG0;A0A668KLD4;A0A140LJA0;A0A140LI86	Tacc2	Transforming acidic coiled-coil-containing protein 2	121;352;121;496;121;141;496;606;2313;496;610;515;496;606	1	8.65491e-43	153.82	136	15557000			0.99822	1.0801					0.754432	0.91922			0.836826	1.03916	0.836826	1.03916
1151	Tacc2 K128		1	A0A140LIQ1;A0A140LIQ6;Q9JJG0-4;Q9JJG0-3;A0A668KLD4	Tacc2	Transforming acidic coiled-coil-containing protein 2	128;359;128;503;522	1	0.00462775	87.258	61.364	31142000	0.84326			1.3499			1.13329			0.75338			0.943333	1.09658	0.943333	1.09658
1152	Tacc2 K508		1	A0A140LIQ1;A0A140LIQ6;Q9JJG0-4;Q9JJG0-3;A0A140LIJ2;A0A140LJ29;E9QL08;E9Q9Z4;E9Q8T1;Q9JJG0-2;Q9JJG0;F8VQ95;Q6Y685;Q6Y685-2	Tacc2;Tacc1	Transforming acidic coiled-coil-containing protein 2;Transforming acidic coiled-coil-containing protein 1	508;765;534;883;504;632;972;1082;2815;971;1085;711;709;303	1	0.000283604	123.63	100.89	584990000	1.2951	1.6714	1.0141	1.2283	1.0546	1.3271	1.43757	1.3811	1.09619	1.0613	1.12231	0.93352	1.10925	1.2617	1.172	1.2651	0.0297364	0.319326	0.0802001	0.2125
1153	Cox7a1 K40		1	A0A140LIU4;P56392	Cox7a1	Cytochrome c oxidase subunit 7A1, mitochondrial	40;31	1	4.19516e-06	118.16	111.59	5334100				0.72766						1.1384			1.1384	0.72766	1.1384	0.72766
1154	A0A140LIU8 K178		1	A0A140LIU8			178	1	0.00045292	103.01	90.696	10268000	0.83885						1.13693						1.13693	0.83885	1.13693	0.83885
1155	A0A140LIU8 K162		1	A0A140LIU8			162	1	7.32956e-146	238.59	238.59	4523100000	0.99211	0.65435	0.8504	0.70847	0.95025	0.84078	1.26691	0.80595	0.939232	0.87444	1.08635	0.8504	0.906836	0.84559	0.970548	0.832727	0.0329799	-0.279687	0.569554	-0.0613712
1156	Nhsl1 K158		1	A0A140LIZ7;Q8CAF4-3;Q8CAF4;E0CYL9	Nhsl1	NHS-like protein 1	236;158;206;158	1	0.00843249	70.1	70.1	5513100				0.99735						0.94201			0.94201	0.99735	0.94201	0.99735
1157	Nhsl1 K647		1	A0A140LIZ7;Q8CAF4-3;Q8CAF4;E0CYL9	Nhsl1	NHS-like protein 1	681;647;651;647	1	0.0111731	40.237	23.553	8460200				1.0903						1.0422			1.0422	1.0903	1.0422	1.0903
1158	Zzef1 K1443		1	E9Q5W5;A0A140LJ04;Q5SSH7-2;Q5SSH7	Zzef1	Zinc finger ZZ-type and EF-hand domain-containing protein 1	1443;1443;1443;1443	1	1.18141e-49	206.71	189.12	84099000			1.0832	0.80519					1.23378	1.152			1.19289	0.944195	1.19289	0.944195
1159	Praf2 K273		1	A0A140LJ36;Q9JIG8	Praf2	PRA1 family protein 2	273;159	1	0.0169883	85.212	38.786	7665000		1.45						1.1936					1.1936	1.45	1.1936	1.45
1160	Unc13b K325		1	E9Q263;A0A140LJ69;Q9Z1N9-2;Q9Z1N9-3;Q9Z1N9	Unc13b	Protein unc-13 homolog B	325;3125;325;337;337	1	8.68943e-07	143.96	143.96	5041500				1.2616						1.1256			1.1256	1.2616	1.1256	1.2616
1161	Gps1 K137		1	A0A140LJB7;Q3MIA8;G3UXW9;Q99LD4;B1ATU4;Q99LD4-2	Gps1	COP9 signalosome complex subunit 1	137;137;176;121;137;121	1	0.0207214	110.31	47.162	237550000	1.4011	1.0111	1.0012	0.92776		0.77177	1.87744	0.94945	1.24486	1.0083		0.63675	1.0083	1.0012	1.14336	1.02259	0.976018	0.00445645	0.709553	0.102129
1162	Gps1 K140		1	A0A140LJB7;Q3MIA8;G3UXW9;Q99LD4;B1ATU4;Q99LD4-2	Gps1	COP9 signalosome complex subunit 1	140;140;179;124;140;124	1	0.000118829	177.78	60.982	255950000		0.94432	1.0396	0.87061	0.90984			0.9928	1.33273	1.0132	0.952925		1.003	0.92708	1.07291	0.941092	0.194419	-0.0907101	0.481552	0.0883282
1163	Gps1 K243		1	A0A140LJB7;Q3MIA8;G3UXW9;Q99LD4;B1ATU4;Q99LD4-2	Gps1	COP9 signalosome complex subunit 1	243;244;283;228;244;228	1	2.62511e-62	271.21	255.01	532230000	1.3485	0.95422		0.75141	1.4036	0.89956	1.81485	1.0014		0.89913	1.20457	0.67477	1.0014	0.95422	1.11894	1.07146	0.757575	0.057569	0.747117	0.0818917
1164	Gps1 K332		1	A0A140LJB7;Q3MIA8;G3UXW9;Q99LD4;B1ATU4;Q99LD4-2	Gps1	COP9 signalosome complex subunit 1	332;333;372;317;333;317	1	0.000919834	106.4	63.494	20513000		1.4265						1.0248					1.0248	1.4265	1.0248	1.4265
1165	Gps1 K179		1	A0A140LJB7;Q3MIA8;G3UXW9;Q99LD4;B1ATU4;Q99LD4-2	Gps1	COP9 signalosome complex subunit 1	179;179;218;163;179;163	1	2.27721e-26	122.3	121.27	40775000			0.903						1.38059				1.38059	0.903	1.38059	0.903
1166	Gps1 K146		1	A0A140LJB7;Q3MIA8;G3UXW9;Q99LD4;B1ATU4;Q99LD4-2	Gps1	COP9 signalosome complex subunit 1	146;146;185;130;146;130	1	5.55832e-11	204.62	143.71	139290000	1.043	0.63089	0.9792	0.96975	1.0977	0.88432	1.48978	0.6069	1.0619	0.93181	1.03334	0.86552	0.982573	0.974475	0.998207	0.934143	0.351477	-0.120219	0.768924	-0.0536115
1167	Gps1 K462		1	A0A140LJB7;Q3MIA8;G3UXW9;Q99LD4	Gps1	COP9 signalosome complex subunit 1	462;463;502;447	1	0.0116453	56.225	32.849	53581000	1.1471		0.84931				1.13185		1.07874				1.10529	0.998205	1.10529	0.998205
1168	Gps1 K433		1	A0A140LJB7;Q3MIA8;G3UXW9;Q99LD4;B1ATU4;Q99LD4-2	Gps1	COP9 signalosome complex subunit 1	433;434;473;418;434;418	1	8.44478e-07	136.86	129.22	72139000		1.4452		0.98173		0.97251		1.2336		0.99805		0.78472	0.99805	0.98173	1.00546	1.13315	0.497328	0.154817	0.937992	-0.0165638
1169	A0A140LJK0 K147		1	A0A140LJK0;A0A140LJB8;Q9D2Q3		Uncharacterized protein C10orf88 homolog	101;147;147	1	0.00196866	99.802	34.55	5311400			1.644						1.54588				1.54588	1.644	1.54588	1.644
1170	Aldh3a2 K437		1	A0A140LJF9;B1ATI0;B1AV77;P47740	Aldh3a2	Aldehyde dehydrogenase;Fatty aldehyde dehydrogenase	58;437;437;437	1	0.0073631	104.45	72.093	30386000				0.94025						1.0792			1.0792	0.94025	1.0792	0.94025
1171	Akap13 K2426		1	E9Q394-2;E9Q394;A0A140LJJ5	Akap13		2426;2448;2466	1	1.02542e-14	173.19	162.02	10021000				0.8945						1.0461			1.0461	0.8945	1.0461	0.8945
1172	Akap13 K1681		1	E9Q394-2;E9Q394;A0A140LJJ5;A0A668KL88;A0A140LHQ3;A0A140LID7	Akap13		1681;1703;1721;40;381;546	1	0.00150479	103.55	83.026	17242000	0.72673			0.61248			1.0613			1.0273			1.0443	0.669605	1.0443	0.669605
1173	Akap13 K2040		1	E9Q394-2;E9Q394;A0A140LJJ5;A0A140LHG3	Akap13		2040;2062;2080;361	1	0.0020668	47.204	47.204	29711000				0.53341						1.0085			1.0085	0.53341	1.0085	0.53341
1174	Pi4ka K1809		1	E9Q3L2;A0A140T8I9	Pi4ka		1809;1748	1	0.0030707	128.38	101.5	168730000		0.94501	0.94221	1.1011	1.0224			0.95098	1.08579	1.2284	1.06556		1.07568	0.983705	1.08268	1.00268	0.98823	0.000856822	0.246252	0.108657
1175	Pi4ka K757		1	E9Q3L2;A0A140T8I9;A0A338P7D3	Pi4ka		757;696;19	1	0.00383442	90.709	49.931	72220000		0.94074		1.2166				7.3393		6.5262			6.93275	1.07867	6.93275	1.07867
1176	Pi4ka K1401		1	E9Q3L2;A0A140T8I9	Pi4ka		1401;1340	1	0.0171468	84.916	59.022	7982400					1.1583						1.07125		1.07125	1.1583	1.07125	1.1583
1177	Pi4ka K468		1	E9Q3L2;A0A140T8I9	Pi4ka		468;407	1	0.0023621	132.76	70.041	54489000			0.96746	0.75781		1.4497			1.17557	1.1101		0.73108	1.1101	0.96746	1.00558	1.05832	0.924265	0.0293121	0.926155	-0.0226156
1178	Pi4ka K841		1	E9Q3L2;A0A140T8I9;A0A338P7D3	Pi4ka		841;780;103	1	0.000822883	84.882	84.882	9363300			0.70667						1.14653				1.14653	0.70667	1.14653	0.70667
1179	Pi4ka K957		1	E9Q3L2;A0A140T8I9	Pi4ka		957;896	1	2.9125e-05	112.13	103.17	1636900				0.93281						1.0104			1.0104	0.93281	1.0104	0.93281
1180	Hebp1 K40		1	A0A140T8J4;Q9R257	Hebp1	Heme-binding protein 1	40;40	1	1.13044e-61	204.96	204.96	1779900000	0.93947	1.1917	1.0186	0.81166	1.1304	1.391	1.28072	1.0999	0.794723	0.87291	1.11793	0.9255	1.0127	1.0745	1.01528	1.08047	0.454885	0.0902385	0.980912	0.00264887
1181	Hebp1 K49		1	A0A140T8J4;Q9R257	Hebp1	Heme-binding protein 1	49;49	1	1.18488e-69	252.96	242.37	405850000	1.5749	1.0477	0.97398	0.72988	1.1313	1.1527	1.16709	1.1754	0.939144	0.83625	1.08184	0.7275	1.01049	1.0895	0.987871	1.10174	0.519271	0.102197	0.743002	-0.0396662
1182	Hebp1 K64		1	A0A140T8J4;Q9R257	Hebp1	Heme-binding protein 1	64;64	1	1.81974e-05	133.89	116.42	276530000	1.027	1.2198		0.94953	1.2211		1.13946	1.0787		0.87007	0.912575		0.995638	1.1234	1.0002	1.10436	0.236274	0.134637	0.93105	-0.00878483
1183	Usp17le K455		1	A0A140T8J5;A0A1B0GS33;Q7M764	Usp17le	Ubiquitin carboxyl-terminal hydrolase 17-like protein E	455;455;455	1	4.35828e-05	94.717	79.875	81666000	0.59146			0.23878		0.97229	1.6559			0.5417		0.76503	0.76503	0.59146	0.987544	0.600843	0.248672	-0.954812	0.740522	-0.181076
1184	Jade3 K735		1	Q6IE82;A0A140T8R5	Jade3	Protein Jade-3	735;736	1	5.49641e-117	273.27	259.4	303280000	0.9519		0.93574				1.50636		1.58861				1.54749	0.94382	1.54749	0.94382
1185	Jade3 K371		0.999905	Q6IE82;A0A140T8R5	Jade3	Protein Jade-3	371;372	1	5.17465e-35	199.41	187.36	475190000	1.0068		1.1141				1.44645		1.57691				1.51168	1.06045	1.51168	1.06045
1186	Jade3 K33		1	Q6IE82;A0A140T8R5;A0A286YCK1	Jade3	Protein Jade-3	32;33;33	2	0.0125195	148.69	97.498	6396300000	0.9923	0.87941	0.85596	0.55092	0.75489	1.2481	1.92371	0.80128	1.16465	0.91008	0.777061	0.89569	0.902885	0.867685	1.07874	0.880263	0.21679	-0.227824	0.883829	0.0308991
1187	Jade3 K36		1	Q6IE82;A0A140T8R5;A0A286YCK1	Jade3	Protein Jade-3	35;36;36	1;2	2.33434e-09	211.85	143.95	6473100000	0.9923	0.87277	0.85596	0.8889	0.75489	1.2481	1.92371	0.88396	1.16465	1.2038	0.777061	0.89569	1.03017	0.880835	1.14148	0.935487	0.307784	-0.114616	0.554747	0.121767
1188	Jade3 K357		1	Q6IE82;A0A140T8R5	Jade3	Protein Jade-3	357;358	1	0.000579937	106.29	80.352	11476000		0.70438		0.81665	1.2084			0.83801		1.0312	1.13789		1.0312	0.81665	1.00237	0.90981	0.53009	-0.174895	0.95605	-0.00809202
1189	Jade3 K389		1	Q6IE82;A0A140T8R5	Jade3	Protein Jade-3	389;390	1	4.69844e-08	172.8	128.49	31937000	0.89414	0.59346		0.59981	0.9888		1.90625	0.83121		1.1423	1.27859		1.21045	0.746975	1.28959	0.769053	0.117984	-0.416969	0.308325	0.30263
1190	Map4 K959		1	A0A140T8T5;P27546-2;P27546;A0A0G2JFH2	Map4	Microtubule-associated protein 4	248;959;959;1405	1	2.71047e-87	283.35	265.08	341360000	0.87416	0.74672		0.93692	0.83639	0.83045	2.13543	0.91528		1.2118	1.11889	0.68904	1.11889	0.83639	1.21409	0.844928	0.00987833	-0.247036	0.554585	0.173739
1191	Map4 K308		0.999988	A0A140T8T5;A0A0G2JG35;A0A0G2JFT4;A0A0G2JFK3;A0A0G2JDY5;A0A0G2JDU1;P27546-2;P27546;P27546-3;E9PZ43;A0A0G2JDN7;P27546-4	Map4	Microtubule-associated protein 4;Microtubule-associated protein	308;201;170;101;109;9;1019;1019;981;828;797;797	1	4.75068e-05	131.43	102.71	1314800000	0.6319		0.90728	1.1817	1.1441	0.98966	1.53589		1.21108	1.0864	1.10201	0.84246	1.10201	0.98966	1.15557	0.970928	0.661374	-0.076506	0.263365	0.181548
1192	Map4 K332		1	A0A140T8T5;A0A0G2JG35;A0A0G2JFT4;A0A0G2JFK3;A0A0G2JDY5;A0A0G2JDU1;A0A0G2JE57;P27546-2;P27546;P27546-3;E9PZ43;A0A0G2JDN7;P27546-4	Map4	Microtubule-associated protein 4;Microtubule-associated protein	332;225;194;125;133;33;15;1043;1043;1005;852;821;821	1	6.43028e-38	181.4	161.35	80984000	0.82247	1.008		1.0905			1.96668	0.92406		1.1598			1.1598	1.008	1.35018	0.973657	0.727862	-0.0484932	0.382285	0.358567
1193	Map4 K988		1	A0A140T8T5;A0A0G2JG35;A0A0G2JFK3;A0A0G2JDY5;P27546-2;P27546;P27546-3;E9PZ43	Map4	Microtubule-associated protein 4;Microtubule-associated protein	277;170;70;78;988;988;950;797	1	2.41421e-07	105.39	97.267	8682600				1.8399						1.4589			1.4589	1.8399	1.4589	1.8399
1194	Map4 K322		1	A0A140T8T5;A0A0G2JG35;A0A0G2JFT4;A0A0G2JFK3;A0A0G2JDY5;A0A0G2JDU1;P27546-2;P27546;P27546-3;E9PZ43;A0A0G2JDN7;P27546-4	Map4	Microtubule-associated protein 4;Microtubule-associated protein	322;215;184;115;123;23;1033;1033;995;842;811;811	1	8.65171e-11	200.27	137.61	6335400000	0.7154	0.93618	0.80053	1.1708	1.0724	1.0078	1.79128	0.87995	1.06974	1.1877	1.05648	0.9071	1.06311	0.97199	1.14871	0.950518	0.430514	-0.0932909	0.349025	0.156751
1195	Map4 K296		1	A0A140T8T5;A0A0G2JG35;A0A0G2JFT4;A0A0G2JFK3;A0A0G2JDY5;P27546-2;P27546;P27546-3;E9PZ43;A0A0G2JDN7;P27546-4	Map4	Microtubule-associated protein 4;Microtubule-associated protein	296;189;158;89;97;1007;1007;969;816;785;785	1	0.009695	102.05	65.666	7286400				0.88203						0.90213			0.90213	0.88203	0.90213	0.88203
1196	Map4 K195		1	A0A140T8T5;A0A0G2JG35;A0A0G2JFT4;A0A0G2JFK3;A0A0G2JDY5;P27546-2;P27546;P27546-3;E9PZ43;A0A0G2JDN7;P27546-4;A0A0G2JFH2	Map4	Microtubule-associated protein 4;Microtubule-associated protein	195;126;126;26;34;906;906;906;753;753;753;1367	1	5.90914e-23	199.12	176.6	3090900000	0.7229	0.89276	0.87435	1.0807	0.94485	1.0152	1.78047	0.84082	1.27272	0.96055	0.90967	0.86865	0.93511	0.918805	1.10548	0.921793	0.178168	-0.128936	0.628938	0.0887055
1197	Map4 K114		1	A0A140T8T5;A0A0G2JG35;A0A0G2JFT4;P27546-2;P27546;P27546-3;E9PZ43;A0A0G2JDN7;P27546-4;A0A0G2JFH2	Map4	Microtubule-associated protein 4;Microtubule-associated protein	114;45;45;825;825;825;672;672;672;1286	1	8.61729e-15	192.38	175.71	112790000			0.63336		1.0003	0.95353			0.76693		0.918358	0.75233	0.76693	0.95353	0.812539	0.862397	0.366306	-0.242373	0.079424	-0.305422
1198	Map4 K200		1	A0A140T8T5;A0A0G2JG35;A0A0G2JFT4;A0A0G2JFK3;A0A0G2JDY5;P27546-2;P27546;P27546-3;E9PZ43;A0A0G2JDN7;P27546-4	Map4	Microtubule-associated protein 4;Microtubule-associated protein	200;131;131;31;39;911;911;911;758;758;758	1	0.00494027	109.16	34.984	325150000	78.251	0.84835				0.72148	3.17199	0.78174				0.49224	0.78174	0.84835	1.48199	26.6069	0.489449	1.8606	0.91641	0.0958602
1199	Map4 K208		1	A0A140T8T5;A0A0G2JG35;A0A0G2JFT4;A0A0G2JFK3;A0A0G2JDY5;P27546-2;P27546;P27546-3;E9PZ43;A0A0G2JDN7;P27546-4	Map4	Microtubule-associated protein 4;Microtubule-associated protein	208;139;139;39;47;919;919;919;766;766;766	1	4.33845e-08	142.97	142.97	151870000		0.89126		0.79116	1.1687	1.0507		0.84076		0.9388	1.62072	0.86427	0.901535	0.97098	1.06614	0.975455	0.70506	-0.0519462	0.88118	0.036211
1200	A0A140T8T5 K14		1	A0A140T8T5			14	1	4.46084e-06	164.65	143.19	699330000	0.69783	0.66296	0.83346	0.88763		1.2738	1.58702	0.64768	1.16933	1.0672		1.236	1.16933	0.83346	1.14145	0.871136	0.223728	-0.239541	0.565058	0.132974
1201	Map4 K168		1	A0A140T8T5;A0A0G2JG35;A0A0G2JFT4;P27546-2;P27546;P27546-3;E9PZ43;A0A0G2JDN7;P27546-4;A0A0G2JFH2	Map4	Microtubule-associated protein 4;Microtubule-associated protein	168;99;99;879;879;879;726;726;726;1340	1	1.25944e-05	148.94	67.053	30807000						0.89388						0.86284	0.86284	0.89388	0.86284	0.89388
1202	Map4 K109		1	A0A140T8T5;A0A0G2JG35;A0A0G2JFT4;P27546-2;P27546;P27546-3;E9PZ43;A0A0G2JDN7;P27546-4;A0A0G2JFH2	Map4	Microtubule-associated protein 4;Microtubule-associated protein	109;40;40;820;820;820;667;667;667;1281	1	0.000229118	147.37	119.35	2536100000	0.45359	0.87522	0.86717	0.76343	1.1039	1.8325	1.40341	0.79222	1.39651	1.1043	1.21671	0.92661	1.1605	0.871195	1.13996	0.982635	0.597182	-0.151907	0.29303	0.158481
1203	Map4 K71		1	A0A140T8T5;P27546-2;P27546;P27546-3;E9PZ43;A0A0G2JDN7;P27546-4;A0A0G2JFH2	Map4	Microtubule-associated protein 4;Microtubule-associated protein	71;782;782;782;629;629;629;1243	1	2.82534e-24	134.86	134.86	114040000		0.99547	0.91118	1.1251		1.0036		0.81535	1.48624	1.062		1.0367	1.04935	0.999535	1.10007	1.00884	0.898806	0.00862384	0.600264	0.103985
1204	Map4 K132		1	A0A140T8T5;A0A0G2JG35;A0A0G2JFT4;P27546-2;P27546;P27546-3;E9PZ43;A0A0G2JDN7;P27546-4;A0A0G2JFH2	Map4	Microtubule-associated protein 4;Microtubule-associated protein	132;63;63;843;843;843;690;690;690;1304	1	0.000401177	161.02	69.394	323720000		0.89058		1.0175	0.811	0.99619		0.58263		1.029	0.810898	0.63259	0.721744	0.943385	0.76378	0.928817	0.23556	-0.112472	0.105853	-0.425292
1205	Map4 K970		1	A0A140T8T5;A0A0G2JG35;A0A0G2JFK3;A0A0G2JDY5;P27546-2;P27546;P27546-3;E9PZ43;A0A0G2JFH2	Map4	Microtubule-associated protein 4;Microtubule-associated protein	259;152;52;60;970;970;932;779;1416	1	0.0212425	120.52	45.211	1650800000	0.90955	0.58607	0.92391	0.82523	1.2761	0.98305	1.73696	0.63224	1.24765	0.97743	1.64495	0.80654	1.11254	0.91673	1.17429	0.917318	0.327793	-0.161977	0.583708	0.138207
1206	Map4 K980		1	A0A140T8T5;A0A0G2JG35;A0A0G2JFK3;A0A0G2JDY5;P27546-2;P27546;P27546-3;E9PZ43;A0A0G2JFH2	Map4	Microtubule-associated protein 4;Microtubule-associated protein	269;162;62;70;980;980;942;789;1426	1	2.65982e-05	116.84	116.84	357130000			1.009	1.1044	0.97244	0.89765			1.37446	0.94882	1.22234	0.56792	1.08558	0.99072	1.02839	0.995873	0.882463	-0.00997624	0.907141	-0.0358803
1207	Fyco1 K397		1	A0A140T8V9;Q8VDC1	Fyco1	FYVE and coiled-coil domain-containing protein 1	397;397	1	0.000671178	93.226	80.846	3490900				0.49828						0.85503			0.85503	0.49828	0.85503	0.49828
1208	Fyco1 K562		1	A0A140T8V9;Q8VDC1	Fyco1	FYVE and coiled-coil domain-containing protein 1	562;562	1	0.00025799	84.318	67.812	32670000	0.62835				1.1928		1.09672				1.47745		1.28709	0.910575	1.28709	0.910575
1209	Tp53 K364		1	A0A158SIS7;P02340	Tp53	Cellular tumor antigen p53	364;367	1	0.000399907	166.07	139.65	142310000	1.1149		3.5307	2.361			1.64981		7.48503	3.6345			3.6345	2.361	4.25645	2.33553	0.158809	1.07209	0.100961	1.82936
1210	Tp53 K313		1	A0A158SIS7;P02340;I7HIK9;Q80ZA1	Tp53;Trp53	Cellular tumor antigen p53	313;316;313;316	1	3.25285e-09	153.54	124.58	61651000				3.0656	2.1751					7.3178	2.63713		4.97747	2.62035	4.97747	2.62035
1211	Tp53 K299		1	A0A158SIS7;P02340;I7HIK9;Q80ZA1	Tp53;Trp53	Cellular tumor antigen p53	299;302;299;302	1	1.13489e-13	164.04	140.05	893490000	1.7219	2.324	2.4094	3.0797	1.5071	3.1796	3.35593	2.8544	8.80514	7.3007	2.65006	5.9558	4.65586	2.3667	5.15367	2.37028	0.00111108	1.19212	0.000774592	2.20777
1212	Tp53 K325		1	A0A158SIS7;P02340;I7HIK9;Q80ZA1	Tp53;Trp53	Cellular tumor antigen p53	325;328;325;328	1	1.88516e-05	127.79	101.81	60794000			1.4673						2.49041				2.49041	1.4673	2.49041	1.4673
1213	Rnf213 K202		0.994622	A0A171EBL2;E9Q555	Rnf213	E3 ubiquitin-protein ligase RNF213	202;202	1	6.06148e-30	132.35	132.35	214590000	0.92473	1.2139		1.7156			1.1843	1.0369		1.0636			1.0636	1.2139	1.09493	1.28474	0.346324	0.315156	0.160471	0.128423
1214	Rnf213 K443		1	A0A171EBL2;E9Q555	Rnf213	E3 ubiquitin-protein ligase RNF213	443;443	1	4.86302e-15	162.41	155.37	25232000	0.93279						1.25979						1.25979	0.93279	1.25979	0.93279
1215	Rnf213 K290		1	A0A171EBL2;E9Q555	Rnf213	E3 ubiquitin-protein ligase RNF213	290;290	1	0.0127315	91.069	18.93	122330000		0.74639	0.91628					0.72429	1.06273				0.893512	0.831335	0.893512	0.831335
1216	Rnf213 K1108		1	A0A171EBL2;E9Q555	Rnf213	E3 ubiquitin-protein ligase RNF213	1108;1109	1	2.74191e-05	136.53	118.26	55993000		1.385		2.1836				1.0847		1.1444			1.11455	1.7843	1.11455	1.7843
1217	Rnf213 K4380		1	A0A171EBL2;E9Q555	Rnf213	E3 ubiquitin-protein ligase RNF213	4380;4381	1	0.00287804	70.942	70.942	3486800			1.1428						1.0058				1.0058	1.1428	1.0058	1.1428
1218	Rnf213 K1969		1	A0A171EBL2;E9Q555	Rnf213	E3 ubiquitin-protein ligase RNF213	1969;1970	1	0.000348835	83.769	63.93	32700000		0.91722	1.2785	1.8511				1.1223	1.01062	1.6966			1.1223	1.2785	1.27651	1.34894	0.33071	0.372725	0.301672	0.314783
1219	Rnf213 K2073		1	A0A171EBL2;E9Q555	Rnf213	E3 ubiquitin-protein ligase RNF213	2073;2074	1	0.0191565	121.52	76.986	229120000		1.0432		1.5278		0.67159		0.8853		1.0288		0.72569	0.8853	1.0432	0.87993	1.08086	0.932647	0.032708	0.305396	-0.199125
1220	Rnf213 K2837		1	A0A171EBL2;E9Q555	Rnf213	E3 ubiquitin-protein ligase RNF213	2837;2838	1	2.63554e-23	159.26	148.75	92988000	1.2521	1.0544	0.97306	1.8892	2.0508		1.2607	1.0768	1.08365	1.2721	1.67653		1.2607	1.2521	1.27396	1.44391	0.101624	0.463067	0.0465497	0.329912
1221	Prmt1 K116		1	A0A171KXD3;Q9JIF0-3;Q9JIF0-2;Q9JIF0;A0A140LJ70;A0A140LHS4;A0A140LI33	Prmt1	Protein arginine N-methyltransferase 1	81;106;116;134;116;116;113	1	8.70941e-18	200.82	115.14	2132700000	1.1084	1.0497	1.1528	0.93856		1.1837	1.93009	1.0309	1.44984	0.97909		0.92476	1.0309	1.1084	1.26294	1.08663	0.124352	0.115084	0.242853	0.277027
1222	Prmt1 K125		1	A0A171KXD3;Q9JIF0-3;Q9JIF0-2;Q9JIF0;A0A140LJ70;A0A140LHS4;A0A140LI33	Prmt1	Protein arginine N-methyltransferase 1	90;115;125;143;125;125;122	1	7.51194e-08	162.36	140.28	129330000		1.0203	1.1932	0.72991				0.98535	1.50044	0.79459			0.98535	1.0203	1.09346	0.981137	0.811417	-0.0567934	0.800701	0.0774596
1223	Prmt1 K130		1	A0A171KXD3;Q9JIF0-3;Q9JIF0-2;Q9JIF0;A0A140LHF7;A0A140LJF4	Prmt1	Protein arginine N-methyltransferase 1	130;155;165;183;20;46	1	0.00259119	53.777	49.229	4555500		0.94405						0.88953					0.88953	0.94405	0.88953	0.94405
1224	Prmt1 K180		1	A0A171KXD3;Q9JIF0-3;Q9JIF0-2;Q9JIF0;A0A140LHF7	Prmt1	Protein arginine N-methyltransferase 1	180;205;215;233;70	1	2.44954e-21	184.98	165.34	260900000	0.83764	0.91207	1.4813	0.86655	1.141	0.98867	1.73298	0.98909	1.52945	0.9028	0.891107	0.81405	0.945945	0.95037	1.14325	1.03787	0.855308	0.0242829	0.516571	0.129963
1225	Prmt1 K223		1	A0A171KXD3;Q9JIF0-3;Q9JIF0-2;Q9JIF0;A0A140LJ70;A0A140LHF7;A0A140LHS4;A0A140LJF4;A0A140LJ68	Prmt1	Protein arginine N-methyltransferase 1	223;248;258;276;159;113;190;125;27	1	1.272e-17	173.44	146.01	115430000		0.73899		0.72488				0.83969		0.82311			0.8314	0.731935	0.8314	0.731935
1226	Tubgcp2 K418		1	A0A1B0GR08;Q921G8	Tubgcp2	Gamma-tubulin complex component 2	418;418	1	5.51609e-09	199.11	188.96	67048000		0.9182		0.98453		0.91414		0.8272		0.92696		1.0671	0.92696	0.9182	0.94042	0.938957	0.118051	-0.0917085	0.459742	-0.0964725
1227	Taldo1 K331		1	A0A1B0GR11;Q93092	Taldo1	Transaldolase	331;286	1	8.82626e-153	331.39	313.7	15790000000	0.88584	1.1646	0.97076	1.1311	1.1164	1.02	0.844737	1.074	1.02983	1.3732	1.06285	0.89918	1.04634	1.0682	1.0473	1.04812	0.369915	0.0612148	0.643548	0.0490229
1228	Taldo1 K337		1	A0A1B0GR11;Q93092	Taldo1	Transaldolase	337;292	1	8.36577e-05	128.36	80.758	4252400000	1.1677	1.1876	0.97477	0.91706	1.1843	1.1877	1.33469	1.0206	0.923532	0.93957	1.05115	0.85594	0.980085	1.176	1.02091	1.10319	0.110024	0.133691	0.877551	0.0147954
1229	Taldo1 K314		1	A0A1B0GR11;Q93092	Taldo1	Transaldolase	314;269	1	2.70255e-18	208.84	183.97	5168900000	1.2245	1.2024	0.91939	1.1068	1.0495	0.96725	1.11393	1.2129	1.0368	1.0671	1.13399	0.81773	1.09052	1.07815	1.06374	1.07831	0.19784	0.100819	0.373155	0.0785097
1230	Taldo1 K322		1	A0A1B0GR11;Q93092	Taldo1	Transaldolase	322;277	1	1.19995e-32	191.19	191.19	495500000	1.2846	1.0686	0.67104			0.90995	1.22898	0.97548	0.585343			1.1315	1.05349	0.989275	0.980327	0.983548	0.769589	-0.0636573	0.7517	-0.0831896
1231	Taldo1 K366		1	A0A1B0GR11;Q93092	Taldo1	Transaldolase	366;321	1	2.06974e-05	152.97	67.297	1741800000	1.2527	1.0627	0.93905	1.0291	1.1012	0.84573	1.10523	1.0059	1.12988	0.9556	1.17448	0.66311	1.05556	1.0459	1.0057	1.03841	0.608202	0.043463	0.901012	-0.0161961
1232	Taldo1 K248		1	A0A1B0GR11;Q93092	Taldo1	Transaldolase	248;203	1	5.79872e-05	113.99	102.01	71854000				1.0804		0.91855				0.88845		0.82525	0.85685	0.999475	0.85685	0.999475
1233	Taldo1 K270		1	A0A1B0GR11;Q93092	Taldo1	Transaldolase	270;225	1	0.0160735	129.16	71.879	555810000	1.0481	1.222		1.3294	1.2696	0.80775	1.30117	1.1389		0.97226	1.07635	0.60627	1.07635	1.222	1.01899	1.13537	0.285599	0.16083	0.929406	-0.0177928
1234	Taldo1 K359		1	A0A1B0GR11;Q93092	Taldo1	Transaldolase	359;314	1	0.00146358	157.91	21.797	3219600000	1.4003	1.1181	0.97725	1.0574	1.1182	0.74489	1.27429	1.0562	1.18497	1.1171	1.16166	0.62262	1.13938	1.08775	1.06947	1.06936	0.581535	0.0717306	0.707397	0.0609665
1235	Taldo1 K126		1	A0A1B0GR11;Q93092	Taldo1	Transaldolase	126;81	1	4.74678e-31	200.16	160.31	55838000		1.1365		1.2513				0.99224		1.2824			1.13732	1.1939	1.13732	1.1939
1236	Taldo1 K175		1	A0A1B0GR11;Q93092	Taldo1	Transaldolase	175;130	1	1.45213e-09	159.94	122.59	1588400000	0.95641	0.81185	0.79055	0.92027		0.94991	0.900171	0.6936	0.90009	0.93889		0.58015	0.90009	0.92027	0.80258	0.885798	0.0369845	-0.179619	0.0651511	-0.341577
1237	Taldo1 K310		1	A0A1B0GR11;Q93092	Taldo1	Transaldolase	310;265	1	0.000327045	118.4	67.848	210930000		0.89442	0.63817					1.0673	0.703779				0.88554	0.766295	0.88554	0.766295
1238	Taldo1 K160		1	A0A1B0GR11;Q93092	Taldo1	Transaldolase	160;115	1	2.04481e-08	170.89	146.67	957400000	1.0741	1.2542	0.99459	0.98475	1.1463	1.0263	1.22076	1.1022	1.10006	0.90084	1.2091	0.6596	1.10113	1.0502	1.03209	1.08004	0.113152	0.105723	0.919347	0.0147826
1239	Taldo1 K290		1	A0A1B0GR11;Q93092	Taldo1	Transaldolase	290;245	1	9.01341e-48	204.94	196.72	89195000		1.1717	1.1226					1.0897	1.12118				1.10544	1.14715	1.10544	1.14715
1240	Taldo1 K260		1	A0A1B0GR11;Q93092	Taldo1	Transaldolase	260;215	1	3.36878e-05	117.93	117.93	15452000		1.1992		1.2109				1.0381		0.97197			1.00503	1.20505	1.00503	1.20505
1241	Wrn K839		1	A0A1B0GR54;O09053	Wrn	Werner syndrome ATP-dependent helicase homolog	839;1082	1	4.35563e-06	139.89	64.89	79807000			1.321	0.76264					1.93964	1.0706			1.50512	1.04182	1.50512	1.04182
1242	Stim1 K53		1	A0A1B0GR78;A0A1B0GRA5;P70302	Stim1	Stromal interaction molecule 1	53;53;53	1	0.000118836	96.464	96.464	97550000		0.54094		0.53494		1.3674		0.9921		1.0435		0.83667	0.9921	0.54094	0.957423	0.814427	0.42507	-0.445858	0.547973	-0.0690938
1243	Stim1 K279		1	A0A1B0GR78;A0A1B0GRA5;P70302	Stim1	Stromal interaction molecule 1	279;279;279	1	0.000510816	86.114	73.846	19470000		0.60605		0.71438				0.72417		2.1215			1.42284	0.660215	1.42284	0.660215
1244	A0A1B0GR85 K528		1	A0A1B0GR85			528	1	0.00847021	58.952	44.339	2728300				0.78445						0.45592			0.45592	0.78445	0.45592	0.78445
1245	A0A1B0GR85 K751		1	A0A1B0GR85			751	1	0.00114456	104.22	45.241	8323800					1.0215						1.36627		1.36627	1.0215	1.36627	1.0215
1246	A0A1B0GR91 K261		1	A0A1B0GR91			261	1	9.3094e-224	357.71	305.71	566330000	0.93766	0.41406	0.77229	1.1618	0.8668	1.1665	1.06343	0.4073	0.864977	1.0311	0.970497	1.0829	1.0008	0.90223	0.903368	0.886518	0.316655	-0.250903	0.371866	-0.216749
1247	A0A1B0GR91 K212		1	A0A1B0GR91			212	1	3.57486e-23	214.81	186.6	77547000	1.0326		0.78591				1.35366		0.870246				1.11195	0.909255	1.11195	0.909255
1248	Stx3 K100		1	A0A1B0GRC2;Q64704-3;Q64704-2;Q64704	Stx3	Syntaxin-3	100;82;100;100	1	6.30252e-05	109.22	104.35	29557000		1.3117		1.3919				1.1661		1.1033			1.1347	1.3518	1.1347	1.3518
1249	Zscan4b K349		1	E9Q3G0;A0A1B0GRE8;A0A1C7CYU6;Q3URS2;A0A1B0GRH6;A7KBS4	Zscan4b;Zscan4f;Zscan4d	Zinc finger and SCAN domain containing protein 4F;Zinc finger and SCAN domain containing protein 4D	349;349;349;349;349;349	1	9.95311e-54	214.65	199.34	20123000	0.58454						4.21941						4.21941	0.58454	4.21941	0.58454
1250	Zscan4b K94		1	E9Q3G0;A0A1B0GRE8;A0A1C7CYU6;Q3URS2;A0A1B0GRH6;Q80VJ6;A7KBS4	Zscan4b;Zscan4f;Zscan4c;Zscan4d	Zinc finger and SCAN domain containing protein 4F;Zinc finger and SCAN domain containing protein 4C;Zinc finger and SCAN domain containing protein 4D	94;94;94;94;94;94;94	1	0.00519582	111.46	86.561	20108000					1.8248						2.42707		2.42707	1.8248	2.42707	1.8248
1251	Zscan4b K100		1	E9Q3G0;A0A1B0GRE8;A0A1C7CYU6;Q3URS2;A0A1B0GRH6;Q80VJ6;A7KBS4	Zscan4b;Zscan4f;Zscan4c;Zscan4d	Zinc finger and SCAN domain containing protein 4F;Zinc finger and SCAN domain containing protein 4C;Zinc finger and SCAN domain containing protein 4D	100;100;100;100;100;100;100	1	0.000560688	126.28	81.883	123380000			1.2594	0.076646					1.25883	0.33551			0.797169	0.668023	0.797169	0.668023
1252	Zscan4b K275		1	E9Q3G0;A0A1B0GRE8;A0A1C7CYU6;Q3URS2;A0A1B0GRH6;Q80VJ6;A7KBS4	Zscan4b;Zscan4f;Zscan4c;Zscan4d	Zinc finger and SCAN domain containing protein 4F;Zinc finger and SCAN domain containing protein 4C;Zinc finger and SCAN domain containing protein 4D	275;275;275;275;275;275;275	1	0	427.4	427.4	387550000				0.083869	1.3364					0.31008	2.47733		1.39371	0.710135	1.39371	0.710135
1254	Zscan4b K386		1	E9Q3G0;A0A1B0GRE8;A0A1C7CYU6;Q3URS2;Q80VJ6	Zscan4b;Zscan4f;Zscan4c	Zinc finger and SCAN domain containing protein 4F;Zinc finger and SCAN domain containing protein 4C	385;385;386;386;386	1	1.67958e-20	176.23	169	331620000	0.53195			0.071612		1.0114	2.64627			0.36663		0.98424	0.98424	0.53195	1.33238	0.538321	0.306512	-1.56598	0.980945	-0.0221865
1255	Zscan4b K307		1	E9Q3G0;A0A1B0GRE8	Zscan4b		307;307	1	2.07104e-13	198.62	130.4	1297300000	0.47943	0.054516	1.6415	0.082538	1.9214	1.3156	2.5546	0.10327	1.80986	0.33207	3.84054	1.2645	1.53718	0.897515	1.65081	0.915831	0.273703	-1.13395	0.94116	-0.0628493
1256	Zscan4b K449		1	E9Q3G0;A0A1B0GRE8	Zscan4b		449;449	1	8.13992e-15	172.13	151.35	5051900000	0.91839		1.6917	0.011761	1.4264	1.2377	3.43018		2.38578	0.28968	2.91792	1.0422	2.38578	1.2377	2.01315	1.05719	0.507356	-0.990831	0.436158	0.56997
1257	A0A1B0GRI2 K478		1	A0A1B0GRI2;A0A1B0GRI9			478;428	1	0.000120759	141.52	79.519	25297000	0.89839	1.1592					1.25794	1.4965					1.37722	1.02879	1.37722	1.02879
1258	Zfp951 K314		1	A0A1B0GRI2;F8VPV1;A0A087WRH0;D3Z5L4;L7N1Z0;L7N248	Zfp951;5430403G16Rik;Gm6871		376;314;314;493;185;292	1	5.90639e-06	115.1	16.031	79376000		1.1302		0.92808		0.81957		1.1561		1.2389		0.71284	1.1561	0.92808	1.03595	0.959283	0.643998	-0.0727206	0.971843	0.00999204
1259	A0A1B0GRI9 K73		1	A0A1B0GRI9			73	1	1.25418e-09	139.49	133.59	22345000				1.2324						1.0869			1.0869	1.2324	1.0869	1.2324
1260	Zfp938 K465		1	A0A1B0GRI9;A0A1W2P7G7;E9Q9G3;F7CEW8;A2ART4;A2BFG8;A2BFU4;A2BE23;K7N769	Zfp938;Gm4631;Gm14434;Etohi1;Gm14403;Gm14305;2410141K09Rik		326;356;377;464;465;129;353;465;101	1	5.05069e-44	231.58	224.6	82776000		0.90149		1.0804		1.5647		1.0875		1.2017		0.78414	1.0875	1.0804	1.02445	1.1822	0.478018	0.202612	0.955342	0.0117584
1261	Rab11fip1 K461		1	A0A1B0GRJ0;E9Q8L9;Q9D620	Rab11fip1	Rab11 family-interacting protein 1	461;461;461	1	8.99068e-28	189.24	189.24	600220000	0.80892	1.0223	0.74059	1.2501	1.1922	1.0262	0.939408	0.84482	0.877578	1.2064	1.1971	1.1393	1.03935	1.02425	1.0341	1.00672	0.902835	-0.0157306	0.745017	0.0327571
1263	Rab11fip1 K247		1	A0A1B0GRJ0;E9Q8L9;Q9D620	Rab11fip1	Rab11 family-interacting protein 1	247;247;247	1	0.0215214	108.46	57.563	83135000	0.72838	0.96456				1.1997	0.928936	0.79123				0.93457	0.928936	0.96456	0.884912	0.964213	0.731286	-0.0822067	0.148543	-0.180602
1264	Rab11fip1 K442		1	A0A1B0GRJ0;E9Q8L9;Q9D620	Rab11fip1	Rab11 family-interacting protein 1	442;442;442	1	5.47789e-09	185.6	143.72	869410000	0.68703	0.68472	0.78008	0.74407	0.9847	1.1077	1.03073	0.56326	0.826651	0.93787	1.1704	0.83939	0.88863	0.762075	0.894716	0.831383	0.056198	-0.29124	0.241934	-0.196207
1265	Prosc K316		0.999998	A0A1B0GRP7;Q9Z2Y8	Prosc	Proline synthase co-transcribed bacterial homolog protein	316;260	1	0.000256177	122.55	64.998	303060000	0.68206	0.79284		0.7844		1.1635	0.849185	0.96484		0.83218		1.0534	0.907012	0.78862	0.924901	0.8557	0.221001	-0.254699	0.233369	-0.119367
1266	Prosc K125		1	A0A1B0GRP7;Q9Z2Y8;A0A1B0GRR5;Q6P8V7;Q80ZV3;A0A1B0GSP5	Prosc	Proline synthase co-transcribed bacterial homolog protein	123;125;117;125;113;54	1	2.38911e-46	251.87	187.66	303180000		0.8578	1.0237	0.93225				0.84858	1.11153	0.99525			0.99525	0.93225	0.98512	0.937917	0.321512	-0.096235	0.813174	-0.0303994
1267	Prosc K47		1	A0A1B0GRP7;Q9Z2Y8;A0A1B0GRR5;Q6P8V7;A0A1B0GQY5;Q80ZV3;A0A1B0GSA1	Prosc	Proline synthase co-transcribed bacterial homolog protein	45;47;39;47;47;47;14	1	6.65521e-53	190.31	190.31	1537900000	1.2118	0.66366	0.99045	0.7248	1.1507		1.33174	0.75879	1.07645	0.92219	1.01861		1.01861	0.99045	1.02155	0.948282	0.537514	-0.118002	0.964997	0.00621963
1269	Prosc K76		1	A0A1B0GRP7;Q9Z2Y8;A0A1B0GRR5;Q6P8V7;A0A1B0GQY5;A0A1B0GSA1	Prosc	Proline synthase co-transcribed bacterial homolog protein	74;76;68;76;76;43	1	8.93803e-56	224.15	216.15	123230000		0.94138		1.0625	1.3809			0.85129		1.4481	0.907029		0.907029	1.0625	1.06881	1.12826	0.441564	0.155307	0.844782	0.0537017
1270	Prosc K99		1	A0A1B0GRP7;Q9Z2Y8;A0A1B0GRR5;Q6P8V7;A0A1B0GQY5;Q80ZV3;A0A1B0GSP5	Prosc	Proline synthase co-transcribed bacterial homolog protein	97;99;91;99;99;87;28	1	0.00316066	51.875	51.875	9281700		0.71075						0.7433					0.7433	0.71075	0.7433	0.71075
1271	Erich1 K12		1	A0A1B0GRP9;E9PY43	Erich1		12;12	1	1.82271e-05	143.5	121.31	59715000	1.0428	0.94776		0.76504			1.27049	0.84864		1.2178			1.2178	0.94776	1.11231	0.918533	0.415908	-0.134446	0.551829	0.130961
1272	Rras2 K14		1	A0A1B0GRT5;P62071	Rras2	Ras-related protein R-Ras2	14;14	1	0.000656106	115.71	103.76	5649200		0.72365						0.785					0.785	0.72365	0.785	0.72365
1273	Rras2 K106		1	A0A1B0GRT5;P62071	Rras2	Ras-related protein R-Ras2	106;106	1	1.243e-35	240.13	214.32	23741000		0.8801		0.91265				1.0715		0.92418			0.99784	0.896375	0.99784	0.896375
1274	Zc3h4 K499		0.989391	A0A1B0GRU3;E9Q8K8;Q6ZPZ3-2;Q6ZPZ3	Zc3h4	Zinc finger CCCH domain-containing protein 4	458;450;499;499	1	3.19048e-12	105.67	102.66	17467000				0.72482						0.91661			0.91661	0.72482	0.91661	0.72482
1275	Zc3h4 K382		1	A0A1B0GRU3;E9Q8K8;Q6ZPZ3-2;Q6ZPZ3	Zc3h4	Zinc finger CCCH domain-containing protein 4	341;333;382;382	1	8.74365e-13	169.46	158.85	172670000	0.72596	0.82336		0.80342	1.2471	0.76629	1.82735	0.76956		1.0108	1.26834	0.87532	1.0108	0.80342	1.15028	0.873226	0.18205	-0.224735	0.581726	0.131637
1276	Zc3h4 K389		1	A0A1B0GRU3;E9Q8K8;Q6ZPZ3-2;Q6ZPZ3	Zc3h4	Zinc finger CCCH domain-containing protein 4	348;340;389;389	1	1.06524e-14	169.4	153.17	168900000	1.0016	0.6714		0.82043		1.0206	3.73357	0.91671		0.93578		0.86004	0.926245	0.911015	1.61153	0.878507	0.240071	-0.207145	0.527154	0.365453
1277	Zc3h4 K944		1	A0A1B0GRU3;E9Q8K8;Q6ZPZ3-2;Q6ZPZ3	Zc3h4	Zinc finger CCCH domain-containing protein 4	944;1019;985;1068	1	2.884e-118	297.52	292.63	696160000		0.78876	0.89627	0.86346	1.1261	1.1181		0.90828	1.45813	0.74172	1.14609	0.90197	0.90828	0.89627	1.03124	0.958538	0.503024	-0.0759502	0.980181	0.00442989
1278	Zc3h4 K396		1	A0A1B0GRU3;E9Q8K8;Q6ZPZ3-2;Q6ZPZ3	Zc3h4	Zinc finger CCCH domain-containing protein 4	355;347;396;396	1	0.000748678	152.28	103.99	27635000		0.70061						0.75565					0.75565	0.70061	0.75565	0.70061
1279	Prpf40a K559		1	A0A1B0GRU8;A0A6Q6PUT5;Q9R1C7-2;Q9R1C7	Prpf40a	Pre-mRNA-processing factor 40 homolog A	559;599;544;586	1	1.62603e-09	153.75	153.75	124820000		1.101		1.0738		0.79134		1.1775		1.0399		0.5719	1.0399	1.0738	0.929767	0.988713	0.853709	-0.0320302	0.647484	-0.171331
1280	Prpf40a K565		1	A0A1B0GRU8;A0A6Q6PUT5;Q9R1C7-2;Q9R1C7	Prpf40a	Pre-mRNA-processing factor 40 homolog A	565;605;550;592	1	2.2005e-17	208.72	208.72	103070000		1.1319		0.87374	1.1827	0.83664		1.0514		0.89912	1.39379	0.71342	0.97526	1.00282	1.01443	1.00625	0.954973	-0.00780362	0.919324	-0.0223174
1281	Prpf40a K720		1	A0A1B0GRU8;A0A6Q6PUT5;Q9R1C7-2;Q9R1C7	Prpf40a	Pre-mRNA-processing factor 40 homolog A	720;760;705;747	1	0.00582159	70.816	50.819	11001000		0.98725						0.75038					0.75038	0.98725	0.75038	0.98725
1282	Prpf40a K445		1	A0A1B0GRU8;A0A6Q6PUT5;Q9R1C7-2;Q9R1C7	Prpf40a	Pre-mRNA-processing factor 40 homolog A	445;485;430;472	1	3.21161e-05	108.89	89.835	94762000		0.77102		0.87463	1.4698			0.80664		0.892	1.02503		0.892	0.87463	0.90789	1.03848	0.989412	-0.00426507	0.281495	-0.146407
1283	Prpf40a K638		1	A0A1B0GRU8;A0A6Q6PUT5;Q9R1C7-2;Q9R1C7	Prpf40a	Pre-mRNA-processing factor 40 homolog A	638;678;623;665	1	0.000653917	113.26	91.125	132520000			0.88386	0.91166		0.75491	0.832016		0.879894	0.91459		0.59699	0.855955	0.88386	0.805873	0.850143	0.105061	-0.239055	0.100169	-0.330735
1284	Prpf40a K354		1	A0A1B0GRU8;A0A6Q6PUT5;Q9R1C7-2;Q9R1C7	Prpf40a	Pre-mRNA-processing factor 40 homolog A	354;394;339;381	1	0.00157558	93.258	69.805	77652000	1.1771	0.79755	1.002	0.65944	0.99606		1.50489	0.77333	1.25914	0.95611	1.40857		1.25914	0.99606	1.18041	0.92643	0.395163	-0.138923	0.338349	0.196148
1285	Prpf40a K696		1	A0A1B0GRU8;A0A6Q6PUT5;Q9R1C7-2;Q9R1C7	Prpf40a	Pre-mRNA-processing factor 40 homolog A	696;736;681;723	1	1.67244e-67	274.53	179.03	659450000	1.3444	0.97808	0.9772	1.0219	1.1763		1.21911	0.99751	1.07133	0.94697	1.23435		1.07133	1.0219	1.09385	1.09958	0.235332	0.125445	0.18688	0.121356
1286	Prpf40a K419		0.999993	A0A1B0GRU8;A0A6Q6PUT5;Q9R1C7-2;Q9R1C7	Prpf40a	Pre-mRNA-processing factor 40 homolog A	419;459;404;446	1	2.05934e-09	151.7	127.3	434190000	1.6759		0.96955	0.8488	1.1558	0.89398	1.67221		1.57691	0.98137	1.17365	0.7274	1.17365	0.96955	1.22631	1.10881	0.59567	0.102205	0.361054	0.228712
1287	Prpf40a K422		0.999874	A0A1B0GRU8;A0A6Q6PUT5;Q9R1C7-2;Q9R1C7	Prpf40a	Pre-mRNA-processing factor 40 homolog A	422;462;407;449	1	3.0392e-06	134.08	134.08	67129000		1.0099	0.41881	1.2184				0.9507	0.631592	1.004			0.9507	1.0099	0.862097	0.88237	0.571158	-0.318811	0.367981	-0.243371
1288	A0A1B0GRV0 K162		1	A0A1B0GRV0			162	1	2.75764e-119	288	288	797950000	0.8534	1.133	1.1305	1.0761		0.95126	1.4178	1.1046	1.27502	0.9438		0.95277	1.1046	1.0761	1.1388	1.02885	0.705136	0.0324253	0.217166	0.16889
1289	Rfx1 K644		1	A0A1B0GRV3;P48377	Rfx1	MHC class II regulatory factor RFX1	644;644	1	6.54836e-24	147.9	147.9	15307000				0.82815						0.90089			0.90089	0.82815	0.90089	0.82815
1290	Gab1 K654		1	A0A1B0GS41;Q9QYY0	Gab1	GRB2-associated-binding protein 1	654;624	1	1.84107e-39	206.32	206.32	18029000			1.1116						0.986388				0.986388	1.1116	0.986388	1.1116
1291	Gab1 K396		1	A0A1B0GS41;Q9QYY0	Gab1	GRB2-associated-binding protein 1	396;396	1	2.75834e-24	211.26	183.06	439460000	0.65406	1.4317	0.83805	0.89791	1.1531	0.88134	0.968617	1.2073	1.13182	0.87538	1.25175	0.83012	1.05022	0.889625	1.04417	0.976027	0.637344	-0.0802894	0.678943	0.0446256
1292	Gab1 K429		1	A0A1B0GS41;Q9QYY0	Gab1	GRB2-associated-binding protein 1	429;429	1	4.05223e-10	152.99	152.99	573440000	0.584	1.7809		0.9596	1.4316		0.732118	1.0488		0.93906	1.30383		0.99393	1.1956	1.00595	1.18902	0.740044	0.128695	0.905824	-0.0222663
1293	Arfip2 K92		1	A0A1B0GSM3;A0A1B0GS63;Q8K221;A0A1B0GQY8;D6RHM6;D3Z2F3	Arfip2	Arfaptin-2	92;88;92;34;92;92	1	0.000719551	109.29	57.436	21897000		0.87971		1.0252				0.96153		0.90997			0.93575	0.952455	0.93575	0.952455
1294	Arfip2 K210		1	A0A1B0GSM3;A0A1B0GS63;Q8K221	Arfip2	Arfaptin-2	210;280;284	1	0.0169034	83.623	42.462	21660000		1.1207						0.84914					0.84914	1.1207	0.84914	1.1207
1295	Arfip2 K260		1	A0A1B0GSM3;A0A1B0GS63;Q8K221	Arfip2	Arfaptin-2	260;330;334	1	2.04846e-13	164.11	151.84	12351000	1.2997						1.09226						1.09226	1.2997	1.09226	1.2997
1296	Arntl K501		1	A0A1B0GS77;Q9WTL8-3;Q9WTL8-2;Q9WTL8-4;Q9WTL8	Arntl	Aryl hydrocarbon receptor nuclear translocator-like protein 1	501;481;493;494;500	1	0.00448687	117.93	48.502	24689000				0.82543						0.82109			0.82109	0.82543	0.82109	0.82543
1297	Aktip K21		1	A0A1B0GS90;A0A1B0GSS3;D3Z632;Q64362	Aktip	AKT-interacting protein	21;21;21;21	1	4.52294e-29	222.25	182.2	56990000	0.77918	0.95901		1.0016		1.2433	1.06819	0.85466		1.0173		0.85701	0.937155	0.980305	0.949291	0.995772	0.862958	-0.0259682	0.396381	-0.0823188
1298	Svil K1126		1	Q8K4L2;E9Q3Z5;A0A1B0GS91;Q8K4L3-3;Q8K4L3;F6R6A4	Svil	Supervillin	1126;1012;1213;722;1126;113	1	1.29254e-05	94.544	84.933	9424000				1.2585						1.1508			1.1508	1.2585	1.1508	1.2585
1299	Svil K1782		1	Q8K4L2;E9Q3Z5;A0A1B0GS91;Q8K4L3-3;Q8K4L3	Svil	Supervillin	1782;1668;1869;1378;1782	1	1.84074e-05	62.999	62.999	4237600		1.9718						0.95503					0.95503	1.9718	0.95503	1.9718
1300	Svil K783		1	Q8K4L2;E9Q3Z5;A0A1B0GS91;Q8K4L3-3;Q8K4L3	Svil	Supervillin	783;669;870;379;783	1	3.27777e-06	142.07	112.25	21452000		1.4591		1.2894				1.2336		1.0791			1.15635	1.37425	1.15635	1.37425
1301	Svil K1236		1	Q8K4L2;E9Q3Z5;A0A1B0GS91;Q8K4L3-3;Q8K4L3;F6R6A4	Svil	Supervillin	1236;1122;1323;832;1236;223	1	3.9482e-06	84.94	77.137	57450000	0.60727		0.85026			0.8318	0.902039		1.07807			0.96336	0.96336	0.8318	0.981158	0.76311	0.122213	-0.406435	0.716632	-0.0313785
1302	Svil K1322		1	Q8K4L2;E9Q3Z5;A0A1B0GS91;Q8K4L3-3;Q8K4L3;F6R6A4	Svil	Supervillin	1322;1208;1409;918;1322;309	1	0.00462934	87.251	61.079	4431300				1.2565						1.0602			1.0602	1.2565	1.0602	1.2565
1303	Svil K1647		1	Q8K4L2;E9Q3Z5;A0A1B0GS91;Q8K4L3-3;Q8K4L3;F6R6A4	Svil	Supervillin	1647;1533;1734;1243;1647;634	1	1.70077e-15	173.44	173.44	51930000				1.1274		1.0302				0.96735		0.78132	0.874335	1.0788	0.874335	1.0788
1304	Svil K69		1	Q8K4L2;E9Q3Z5;A0A1B0GS91;Q8K4L3-3;Q8K4L3	Svil	Supervillin	69;69;156;69;69	1	1.7864e-47	203.82	198.95	96588000		1.4334		1.258		1.045		1.2013		1.1056		1.0347	1.1056	1.258	1.11387	1.24547	0.147805	0.304692	0.133605	0.15288
1305	Rnh1 K168		1	A0A1B0GSG5;Q91VI7;A0A1B0GRG4	Rnh1	Ribonuclease inhibitor	204;168;168	1	1.65132e-31	184.8	184.8	998580000	0.9859	1.1291	1.1339		1.239		1.44192	1.0882	0.819538		1.09757		1.09289	1.1315	1.11181	1.12197	0.0983693	0.161289	0.509374	0.124284
1306	Rnh1 K236		1	A0A1B0GSG5;Q91VI7	Rnh1	Ribonuclease inhibitor	236;200	1	6.00289e-40	163.95	161.41	198870000	0.64512	1.2611	1.777		1.1214	1.147	0.930492	1.2471	1.22986		1.09011	0.90843	1.09011	1.147	1.0812	1.19032	0.489011	0.178986	0.359451	0.0998115
1307	Rnh1 K126		1	A0A1B0GSG5;Q91VI7;A0A1B0GRG4	Rnh1	Ribonuclease inhibitor	162;126;126	1	3.65817e-08	71.503	66.347	54167000					1.3149						1.0937		1.0937	1.3149	1.0937	1.3149
1308	Rnh1 K328		1	A0A1B0GSG5;Q91VI7	Rnh1	Ribonuclease inhibitor	328;292	1	1.93268e-173	341.51	177.85	282870000		1.4483	1.0711	1.0597	1.4622	1.0448		1.1419	1.11816	0.98025	1.34787	0.82674	1.11816	1.0711	1.08298	1.21722	0.0777996	0.265695	0.461368	0.0959937
1309	Rnh1 K226		1	A0A1B0GSG5;Q91VI7	Rnh1	Ribonuclease inhibitor	226;190	1	0.000269065	62.466	58.488	21385000		1.3708						1.1759					1.1759	1.3708	1.1759	1.3708
1310	Rnh1 K84		1	A0A1B0GSG5;Q91VI7;A0A1B0GRG4;A0A1B0GRY7	Rnh1	Ribonuclease inhibitor	120;84;84;84	1	6.27718e-82	213.48	198.72	465800000	0.97923	1.4165		1.1575	1.2346		1.14295	1.0729		1.1537	0.998502		1.10792	1.19605	1.09201	1.19696	0.111739	0.246777	0.0815534	0.124595
1311	Rnh1 K288		1	A0A1B0GSG5;Q91VI7	Rnh1	Ribonuclease inhibitor	288;252	1	5.40117e-12	102.39	102.39	67162000			1.4666				2.18283		1.04622				1.61453	1.4666	1.61453	1.4666
1312	Rnh1 K370		1	A0A1B0GSG5;Q91VI7	Rnh1	Ribonuclease inhibitor	370;334	1	4.37932e-05	59.983	56.696	8890300					1.125						0.799808		0.799808	1.125	0.799808	1.125
1313	Tti2 K93		1	A0A1B0GSJ1;Q8BGV4	Tti2	TELO2-interacting protein 2	93;93	1	0.000117093	125.72	90.365	180960000		1.2776	1.1069		0.92405	0.75082		0.93779	1.4602		1.08731	0.70511	1.01255	1.01547	1.0476	1.01484	0.969589	-0.00686427	0.941128	0.0175457
1314	Hook2 K396		1	A0A1B0GSU8;A0A1B0GT78;Q7TMK6	Hook2	Protein Hook homolog 2	396;372;396	1	2.5563e-08	179.46	129.42	55166000		1.3543			1.1166			1.1008			1.02921		1.065	1.23545	1.065	1.23545
1315	Ldha K57		1	A0A1B0GSX0;P06151;D3YZQ9;A0A1B0GT41;A0A1B0GQX5;A0A1B0GSL7;A0A1B0GRW9;A0A1B0GS79;A0A1B0GRC1;A0A1B0GRS2	Ldha	L-lactate dehydrogenase A chain;L-lactate dehydrogenase	86;57;57;57;57;57;57;57;57;57	1	1.07972e-19	170.18	134.8	89568000	0.97679	0.97213	0.98776		1.1454	0.71743	1.47652	0.79894	1.30536		1.1417	0.70399	1.1417	0.97679	1.0853	0.959902	0.53273	-0.0751329	0.779331	0.0615226
1316	Ldha K14		1	A0A1B0GSX0;P06151;A0A1B0GSR9;D3YZQ9;A0A1B0GT41;A0A1B0GQX5;A0A1B0GSL7;A0A1B0GRW9;A0A1B0GS79;A0A1B0GRC1;A0A1B0GRS2	Ldha	L-lactate dehydrogenase A chain;L-lactate dehydrogenase	43;14;14;14;14;14;14;14;14;14;14	1	4.77921e-261	381.98	381.98	940360000	1.0788	1.166	1.1091	1.2307	1.2075	0.98028	1.18136	0.99971	1.52546	0.90667	1.45195	0.70159	1.09054	1.13755	1.12779	1.12873	0.0182966	0.170525	0.513412	0.122436
[truncated: 19,664 more rows]

## Sheet: ActD_NVP-2_CoreHistones
Modified_Peptide_id	Acetyl_K_id	Gene_Names	Proteins	Protein_Names	Histone	Modifications	Modified_sequence	PEP	Score	Delta_score	Unique_(Groups)	Unique_(Proteins)	Acetyl_(K)	Ratio.NVP-2/Control_Exp1_LS	Ratio.NVP-2/Control_Exp2	Ratio.NVP-2/Control_Exp2_LS	Ratio.NVP-2/Control_Exp3	Ratio.NVP-2/Control_Exp3_LS	Ratio.NVP-2/Control_Exp4	Ratio.ActD/Control_Exp1_LS	Ratio.ActD/Control_Exp2	Ratio.ActD/Control_Exp2_LS	Ratio.ActD/Control_Exp3	Ratio.ActD/Control_Exp3_LS	Ratio.ActD/Control_Exp4
[truncated: 98 more rows]

[truncated: 7 more sheets: TRP, TRP_CoreHistones, IF_intensities_H3K27ac, IF_intensities_H2BK120ub, H3K27ac ChIP-seq peaks, EU-seq changes after Trp tx , IF_intensities_H3K27ac_CST#8173]
