# Supplementary material for: Acetylation of histones and non-histone proteins is not a mere consequence of ongoing transcription
Source: Nat Commun. 2024 Jun 11;15:4962. doi: 10.1038/s41467-024-49370-2 (PMC11166988; doi:10.1038/s41467-024-49370-2)
Supplement: Supplementary file 6 — Source data [file 41467_2024_49370_MOESM6_ESM.xlsx]

## Sheet: Figure2a
Figure 2a
Change in acetylation site abundance after the treatment ActD and NVP-2 and MS intensity of the acetylated peptides
Proteins	Protein names	Gene names	Position	Name	Log10 Intensity ActD	Log10 Intensity NVP-2	Log2 FC ActD	Log2 FC NVP-2	Regulated ActD	Regulated NVP-2
A0A023T778;Q9CQL1;P61327	Protein mago nashi homolog 2;Protein mago nashi homolog	Magohb;Magoh	41	Magohb K41	8.94179	8.94179	0.17407	0.27815	Non-regulated	Non-regulated
A2ADP5;Q3UWJ5;A2ADP2;Q8CDM3;A0A067XG46;Q9R0X5-4;Q9R0X5-3;Q9R0X5-2;Q9R0X5;Q9R0X5-5	X-linked retinitis pigmentosa GTPase regulator	Rpgr	59	Rpgr K59	8.36418	8.36418	0.118621	-0.222284	Non-regulated	Non-regulated
A0A087WP63;A0A087WNX7;A0A087WNL7;A0A087WQ44		Srcap	2559	Srcap K2559	7.77439	7.77439	-0.0641636	-0.0389218	Non-regulated	Non-regulated
A0A087WP63;A0A087WNX7;A0A087WNL7;A0A087WQ44;A0A0U1RQA7		Srcap	3018	Srcap K3018	8.38097	8.38097	0.166809	0.14305	Non-regulated	Non-regulated
L7N212;F8VPU7;A0A087WNP5;Q8BZW4-2;Q8BZW4;D3YUB7;A0A087WPN2;L7N201;A0A1Y7VJM8;K7N6H3;D3Z5Z2;A0A087WR27;E9QAG8;D3Z5Y8;D3Z1G5;K7N6R7;F7BFU5;E9Q981;A0A087WSF4;G3UY53;A0A0U1RQ46;A0A1B0GRI2;A0A338P6Q3;A0A6I8MX21;A0A6I8MX06;F7CEW8;A2ART4;A2ARW1;A2AHM2;A2BE23;B2KFW1;B2KFW1-2;B8JJZ4;E9QAH2;F6R9A8;Q99LG7;L7N1Z0;L7N248;P08043;Q8C0E6;E9PXJ4;Q8C879;Q3UZY6;Q8K0G9;G3X996;A0A087WPI5;D3Z5P9;A0A1D5RLK0;Q3UES6;A2AL…	Zinc finger protein 120;Zinc finger protein 431;Zinc finger and SCAN domain-containing protein 20;Zinc finger protein 2;Zinc finger protein 394;Zinc finger protein 48;Zinc finger protein 354C;Krueppel-like factor 3;Krueppel-like factor 12;Krueppel-like factor 5;Krueppel-like factor 7	Zfp120;Gm10778;Gm4767;Gm3604;Zfp934;Zfp932;Znf431;Gm15446;Gm17655;9830147E19Rik;Gm2381;Gm4631;Gm14434;Gm14410;Zfp931;Gm14305;Zscan20;Zfp808;Zfp605;Zfp958;Gm6871;Zfp2;Zfp286;Zfp712;Zfp202;Zfp956;Zfp119b;Zfp846;Zfp629;Klf7;Zkscan16;Znf394;Gm10324;Gm7221;Zfp935;Zfp217;Zfp936;Znf48;Zfp791;Znf354c;Zkscan7;Klf3;Klf12;Gm5595;Zfp663;Zfp180;AI987944;AW146154;Zfp933;Zfp263;Zfp959;Klf5	300	Zfp120 K300	9.29743	9.29743	0.266494	0.181169	Non-regulated	Non-regulated
A0A087WNR7;Q0VG62;Q0VG62-1;A0A087WNL9	Uncharacterized protein C8orf59 homolog	1810022K09Rik	21	1810022K09Rik K21	9.19457	9.19457	0.355482	0.600468	Non-regulated	Non-regulated
A0A087WQE6;A0A087WNT1;P83940;A0A087WPE4	Transcription elongation factor B polypeptide 1	Tceb1	32	Tceb1 K32	9.15458	9.15458	0.0808819	0.305163	Non-regulated	Non-regulated
A0A087WP64;A0A087WPE6;A0A087WNT3;A0A087WNU9;A0A087WRS3;A0A087WPP8;Q6AXH6;Q6AXD2;P62484;A0A087WR90	Abl interactor 2	Abi2	161	Abi2 K161	7.92632	7.92632	-0.340277	-0.0545637	Non-regulated	Non-regulated
A0A087WNV1;A0A087WSR7;A0A087WR52;Q8K2K6-3;Q8K2K6-2;Q8K2K6-1;Q8K2K6	Arf-GAP domain and FG repeat-containing protein 1	Agfg1	12	Agfg1 K12	8.99733	8.99733	0.140992	0.22139	Non-regulated	Non-regulated
F8VQC7;A0A087WQQ5;A0A087WQ25;A0A087WRS1;A0A087WQI3;A0A087WNW3;A0A087WP85;A0A087WP14;A0A087WQG4;A0A087WQF8;A0A087WQD0;A0A087WPW5;A0A087WS29;A0A087WS23;A0A087WS04;A0A087WPX0;A0A087WP48;Q61595;Q61595-6;Q61595-15;Q61595-5;Q61595-9;Q61595-4;Q61595-11;Q61595-10;Q61595-13;Q61595-8;Q61595-7;Q61595-14;Q61595-3;Q61595-16;Q61595-12;Q61595-2	Kinectin	Ktn1	1040	Ktn1 K1040	8.4205	8.4205	0.00561796	-0.0404551	Non-regulated	Non-regulated
F8VQC7;A0A087WQQ5;A0A087WQ25;A0A087WRS1;A0A087WQI3;A0A087WNW3;A0A087WP85;A0A087WP14;A0A087WQG4;A0A087WQF8;A0A087WQD0;A0A087WPW5;A0A087WS29;A0A087WS23;A0A087WS04;A0A087WPX0;A0A087WP48		Ktn1	656	Ktn1 K656	7.76996	7.76996	0.174409	0.231835	Non-regulated	Non-regulated
F8VQC7;A0A087WQQ5;A0A087WQ25;A0A087WRS1;A0A087WQI3;A0A087WNW3;A0A087WP85;A0A087WP14;A0A087WQG4;A0A087WQF8;A0A087WQD0;A0A087WPW5;A0A087WS29;A0A087WS23;A0A087WS04;A0A087WPX0;A0A087WP48		Ktn1	673	Ktn1 K673	9.00212	9.00212	0.127217	0.0398389	Non-regulated	Non-regulated
F8VQC7;A0A087WQQ5;A0A087WQ25;A0A087WRS1;A0A087WQI3;A0A087WNW3;A0A087WP85;A0A087WP14;A0A087WQG4;A0A087WQF8;A0A087WQD0;A0A087WPW5;A0A087WS29;A0A087WS23;A0A087WS04;A0A087WPX0;A0A087WP48;Q61595;Q61595-6;Q61595-15;Q61595-5;Q61595-9;Q61595-4;Q61595-11;Q61595-10;Q61595-13;Q61595-8;Q61595-7;Q61595-14;Q61595-3;Q61595-16;Q61595-12;Q61595-2	Kinectin	Ktn1	743	Ktn1 K743	8.18932	8.18932	0.0295167	0.0982766	Non-regulated	Non-regulated
F8VQC7;A0A087WQQ5;A0A087WQ25;A0A087WRS1;A0A087WQI3;A0A087WNW3;A0A087WP85;A0A087WP14;A0A087WQG4;A0A087WQF8;A0A087WQD0;A0A087WPW5;A0A087WS29;A0A087WS23;A0A087WS04;A0A087WPX0;A0A087WP48;Q61595;Q61595-6;Q61595-15;Q61595-5;Q61595-9;Q61595-4;Q61595-11;Q61595-10;Q61595-13;Q61595-8;Q61595-7;Q61595-14;Q61595-3;Q61595-16;Q61595-12;Q61595-2	Kinectin	Ktn1	895	Ktn1 K895	7.77578	7.77578	0.155742	0.0525409	Non-regulated	Non-regulated
F8VQC7;A0A087WQQ5;A0A087WQ25;A0A087WRS1;A0A087WQI3;A0A087WNW3;A0A087WP85;A0A087WP14;A0A087WQG4;A0A087WQF8;A0A087WQD0;A0A087WPW5;A0A087WS29;A0A087WS23;A0A087WS04;A0A087WPX0;A0A087WP48;Q61595;Q61595-6;Q61595-15;Q61595-5;Q61595-9;Q61595-4;Q61595-11;Q61595-10;Q61595-13;Q61595-8;Q61595-7;Q61595-14;Q61595-3;Q61595-16;Q61595-12;Q61595-2	Kinectin	Ktn1	959	Ktn1 K959	8.02379	8.02379	0.308109	0.407893	Non-regulated	Non-regulated
F8VQC7;A0A087WQQ5;A0A087WQ25;A0A087WRS1;A0A087WQI3;A0A087WNW3;A0A087WP85;A0A087WP14;A0A087WQG4;A0A087WQF8;A0A087WQD0;A0A087WPW5;A0A087WS29;A0A087WS23;A0A087WS04;A0A087WPX0;A0A087WP48;Q61595;Q61595-6;Q61595-15;Q61595-5;Q61595-9;Q61595-4;Q61595-11;Q61595-10;Q61595-13;Q61595-8;Q61595-7;Q61595-14;Q61595-3;Q61595-16;Q61595-12;Q61595-2	Kinectin	Ktn1	928	Ktn1 K928	8.23822	8.23822	0.242393	0.0768298	Non-regulated	Non-regulated
F8VQC7;A0A087WQQ5;A0A087WQ25;A0A087WRS1;A0A087WQI3;A0A087WNW3;A0A087WP85;A0A087WP14;A0A087WQG4;A0A087WQF8;A0A087WQD0;A0A087WPW5;A0A087WS29;A0A087WS23;A0A087WS04;A0A087WPX0;A0A087WP48;Q61595;Q61595-6;Q61595-15;Q61595-5;Q61595-9;Q61595-4;Q61595-11;Q61595-10;Q61595-13;Q61595-8;Q61595-7;Q61595-14;Q61595-3;Q61595-16;Q61595-12;Q61595-2	Kinectin	Ktn1	786	Ktn1 K786	7.65063	7.65063	-0.0915306	0.11635	Non-regulated	Non-regulated
F8VQC7;A0A087WQQ5;A0A087WQ25;A0A087WRS1;A0A087WQI3;A0A087WNW3;A0A087WP85;A0A087WP14;A0A087WQG4;A0A087WQF8;A0A087WQD0;A0A087WPW5;A0A087WS29;A0A087WS23;A0A087WS04;A0A087WPX0;A0A087WP48;Q61595;Q61595-6;Q61595-15;Q61595-5;Q61595-9;Q61595-4;Q61595-11;Q61595-10;Q61595-13;Q61595-8;Q61595-7;Q61595-14;Q61595-3;Q61595-16;Q61595-12;Q61595-2	Kinectin	Ktn1	280	Ktn1 K280	8.6544	8.6544	0.142767	0.0831649	Non-regulated	Non-regulated
F8VQC7;A0A087WQQ5;A0A087WQ25;A0A087WRS1;A0A087WQI3;A0A087WNW3;A0A087WP85;A0A087WP14;A0A087WQG4;A0A087WQF8;A0A087WQD0;A0A087WPW5;A0A087WS29;A0A087WS23;A0A087WS04;A0A087WPX0;A0A087WP48;Q61595;Q61595-6;Q61595-15;Q61595-5;Q61595-9;Q61595-4;Q61595-11;Q61595-10;Q61595-13;Q61595-8;Q61595-7;Q61595-14;Q61595-3;Q61595-16;Q61595-12;Q61595-2	Kinectin	Ktn1	388	Ktn1 K388	8.56111	8.56111	-0.00134821	0.0463391	Non-regulated	Non-regulated
F8VQC7;A0A087WQQ5;A0A087WQ25;A0A087WRS1;A0A087WQI3;A0A087WNW3;A0A087WP85;A0A087WP14;A0A087WQG4;A0A087WQF8;A0A087WQD0;A0A087WPW5;A0A087WS29;A0A087WS23;A0A087WS04;A0A087WPX0;A0A087WP48;Q61595;Q61595-6;Q61595-15;Q61595-5;Q61595-9;Q61595-4;Q61595-11;Q61595-10;Q61595-13;Q61595-8;Q61595-7;Q61595-14;Q61595-3;Q61595-16;Q61595-12;Q61595-2;A0A087WPY8;A0A087WR91	Kinectin	Ktn1	150	Ktn1 K150	7.84804	7.84804	-0.0638558	-0.178002	Non-regulated	Non-regulated
F8VQC7;A0A087WQQ5;A0A087WQ25;A0A087WRS1;A0A087WQI3;A0A087WNW3;A0A087WP85;A0A087WP14;A0A087WQG4;A0A087WQF8;A0A087WQD0;A0A087WPW5;A0A087WS29;A0A087WS23;A0A087WS04;A0A087WPX0;A0A087WP48;Q61595;Q61595-6;Q61595-15;Q61595-5;Q61595-9;Q61595-4;Q61595-11;Q61595-10;Q61595-13;Q61595-8;Q61595-7;Q61595-14;Q61595-3;Q61595-16;Q61595-12;Q61595-2	Kinectin	Ktn1	348	Ktn1 K348	8.08178	8.08178	0.0649372	0.0980028	Non-regulated	Non-regulated
F8VQC7;A0A087WQQ5;A0A087WQ25;A0A087WRS1;A0A087WQI3;A0A087WNW3;A0A087WP85;A0A087WP14;A0A087WQG4;A0A087WQF8;A0A087WQD0;A0A087WPW5;A0A087WS29;A0A087WS23;A0A087WS04;A0A087WPX0;A0A087WP48;Q61595;Q61595-6;Q61595-15;Q61595-5;Q61595-9;Q61595-4;Q61595-11;Q61595-10;Q61595-13;Q61595-8;Q61595-7;Q61595-14;Q61595-3;Q61595-16;Q61595-12;Q61595-2	Kinectin	Ktn1	479	Ktn1 K479	7.67814	7.67814	-0.102031	0.0922498	Non-regulated	Non-regulated
F8VQC7;A0A087WQQ5;A0A087WQ25;A0A087WRS1;A0A087WQI3;A0A087WNW3;A0A087WP85;A0A087WP14;A0A087WQG4;A0A087WQF8;A0A087WQD0;A0A087WPW5;A0A087WS29;A0A087WS23;A0A087WS04;A0A087WPX0;A0A087WP48;Q61595;Q61595-6;Q61595-15;Q61595-5;Q61595-9;Q61595-4;Q61595-11;Q61595-10;Q61595-13;Q61595-8;Q61595-7;Q61595-14;Q61595-3;Q61595-16;Q61595-12;Q61595-2	Kinectin	Ktn1	468	Ktn1 K468	9.4321	9.4321	0.159244	0.0160487	Non-regulated	Non-regulated
F8VQC7;A0A087WQQ5;A0A087WQ25;A0A087WRS1;A0A087WQI3;A0A087WNW3;A0A087WP85;A0A087WP14;A0A087WQG4;A0A087WQF8;A0A087WQD0;A0A087WPW5;A0A087WS29;A0A087WS23;A0A087WS04;A0A087WPX0;A0A087WP48;Q61595;Q61595-6;Q61595-15;Q61595-5;Q61595-9;Q61595-4;Q61595-11;Q61595-10;Q61595-13;Q61595-8;Q61595-7;Q61595-14;Q61595-3;Q61595-16;Q61595-12;Q61595-2	Kinectin	Ktn1	471	Ktn1 K471	9.38573	9.38573	0.0882768	-0.158377	Non-regulated	Non-regulated
F8VQC7;A0A087WQQ5;A0A087WQ25;A0A087WRS1;A0A087WQI3;A0A087WNW3;A0A087WP85;A0A087WP14;A0A087WQG4;A0A087WQF8;A0A087WQD0;A0A087WPW5;A0A087WS29;A0A087WS23;A0A087WS04;A0A087WPX0;A0A087WP48;Q61595;Q61595-6;Q61595-15;Q61595-5;Q61595-9;Q61595-4;Q61595-11;Q61595-10;Q61595-13;Q61595-8;Q61595-7;Q61595-14;Q61595-3;Q61595-16;Q61595-12;Q61595-2	Kinectin	Ktn1	809	Ktn1 K809	9.09608	9.09608	-3.25485e-05	-0.508206	Non-regulated	Non-regulated
A0A087WSS9;A0A087WNW5;A0A087WQL3;A0A087WR99;A0A087WRK1;A0A087WRK3;A0A087WRL2;A0A087WRP6;A0A087WRT9;A0A087WRF5;A0A087WS79;A0A087WSL2;A0A087WSS0;A0A0A6YW38;A0A0A6YX04;A0A087WP35;A0A087WS97;A0A087WNQ6;A0A087WPP3;A0A087WQC7;J3QNV4;J3QNI1;A0A087WNW4;A0A087WSR0;A0A087WP97;Q810R0;Q8BS74;A0A087WR14;A0A087WQA3;A0A087WQ24;A0A087WP44;A0A087WPJ9;A0A087WPA5;A0A087WP28;P05531	X-linked lymphocyte-regulated protein PM1	Gm21996;Gm29276;Gm28102;Gm21488;Gm20814;Gm21497;Gm21865;Gm28576;Gm28490;Gm21739;Gm21294;Gm21650;Gm20911;Gm28870;Gm29866;Gm28919;Gm20824;Sly;Gm20820;Gm20736;Gm21209;Gm29554;Gm20837;Xlr;Gm21095;Gm20843;Gm21858;Gm29564;Gm21117;Gm28961;Gm28510	191	Gm21996 K191	7.73415	7.73415	-0.0510817	-0.386855	Non-regulated	Non-regulated
Q80TV8;A0A087WQ95;E9QKH0;A0A087WRE8;E9QNY9;A0A087WP42;A0A087WRK0;A0A087WNW8;A0A087WQF1;A0A087WS18;J3QP81;E9Q6L0;A0A087WQ31;Q80TV8-2;A0A0A6YXZ1;A0A0N4SUT7	CLIP-associating protein 1	Clasp1	714	Clasp1 K714	8.37871	8.37871	-0.207268	-0.224134	Non-regulated	Non-regulated
Q80TV8;A0A087WQ95;E9QKH0;A0A087WRE8;E9QNY9;A0A087WP42;A0A087WRK0;A0A087WNW8;A0A087WQF1;A0A087WS18;J3QP81;E9Q6L0;A0A087WQ31;Q80TV8-2;A0A0A6YXZ1;A0A0A6YWK1	CLIP-associating protein 1	Clasp1	1179	Clasp1 K1179	8.22287	8.22287	0.17234	0.0896877	Non-regulated	Non-regulated
A0A087WNZ7;G5E870;A0A087WRV6	E3 ubiquitin-protein ligase TRIP12	Trip12	1977	Trip12 K1977	8.02102	8.02102	0.029616	-0.0214381	Non-regulated	Non-regulated
A0A087WNZ7;G5E870;A0A0B4J1N9	E3 ubiquitin-protein ligase TRIP12	Trip12	757	Trip12 K757	8.79304	8.79304	0.0407806	-0.222079	Non-regulated	Non-regulated
A0A087WNZ7;G5E870;A0A087WRV6	E3 ubiquitin-protein ligase TRIP12	Trip12	1507	Trip12 K1507	8.73536	8.73536	0.151826	0.341852	Non-regulated	Non-regulated
A0A087WNZ7;G5E870	E3 ubiquitin-protein ligase TRIP12	Trip12	1099	Trip12 K1099	8.54012	8.54012	-0.117562	-0.0818332	Non-regulated	Non-regulated
A0A087WNZ7;G5E870;A0A087WRV6	E3 ubiquitin-protein ligase TRIP12	Trip12	1267	Trip12 K1267	8.47844	8.47844	-0.172911	0.10429	Non-regulated	Non-regulated
A0A087WNZ7;G5E870;A0A087WRV6	E3 ubiquitin-protein ligase TRIP12	Trip12	1259	Trip12 K1259	9.42749	9.42749	0.215641	0.0422616	Non-regulated	Non-regulated
A0A087WNZ7;G5E870;A0A0B4J1N9	E3 ubiquitin-protein ligase TRIP12	Trip12	848	Trip12 K848	9.19813	9.19813	0.0903804	0.0883788	Non-regulated	Non-regulated
A0A087WNZ7;G5E870;A0A087WRV6	E3 ubiquitin-protein ligase TRIP12	Trip12	1766	Trip12 K1766	8.55251	8.55251	0.132916	-0.144419	Non-regulated	Non-regulated
A0A087WNZ7;G5E870;A0A087WS33	E3 ubiquitin-protein ligase TRIP12	Trip12	1001	Trip12 K1001	9.07225	9.07225	-0.00726343	0.0835047	Non-regulated	Non-regulated
A0A087WNZ7;G5E870;A0A087WRV6	E3 ubiquitin-protein ligase TRIP12	Trip12	1177	Trip12 K1177	7.69009	7.69009	-0.0794365	0.16091	Non-regulated	Non-regulated
A0A087WNZ7;G5E870;A0A087WRV6;A0A087WRK9	E3 ubiquitin-protein ligase TRIP12	Trip12	1692	Trip12 K1692	7.79966	7.79966	-0.0792207	-0.196991	Non-regulated	Non-regulated
A0A087WNZ7;G5E870;A0A0B4J1N9;A0A087WP92;A0A087WQ02	E3 ubiquitin-protein ligase TRIP12	Trip12	177	Trip12 K177	9.23272	9.23272	0.176593	-0.140499	Non-regulated	Non-regulated
A0A087WNZ7;G5E870;A0A0B4J1N9;A0A087WP92;A0A087WSG4	E3 ubiquitin-protein ligase TRIP12	Trip12	355	Trip12 K355	8.84684	8.84684	0.00781961	0.0275509	Non-regulated	Non-regulated
A0A087WNZ7;G5E870;A0A0B4J1N9;A0A087WP92	E3 ubiquitin-protein ligase TRIP12	Trip12	298	Trip12 K298	9.02235	9.02235	0.0205307	-0.136676	Non-regulated	Non-regulated
A0A087WNZ7;G5E870;A0A0B4J1N9;A0A087WP92;A0A087WQ02	E3 ubiquitin-protein ligase TRIP12	Trip12	259	Trip12 K259	8.07704	8.07704	-0.204422	0.0126546	Non-regulated	Non-regulated
A0A087WNZ7;G5E870;A0A0B4J1N9;A0A087WP92;A0A087WQ02	E3 ubiquitin-protein ligase TRIP12	Trip12	276	Trip12 K276	7.85339	7.85339	-0.0732502	-0.189267	Non-regulated	Non-regulated
A0A087WPL5;E9QNN1;O70133;O70133-2;Q3UR42;A0A0R4J2C3;A0A087WRT3	ATP-dependent RNA helicase A	Dhx9	201	Dhx9 K201	8.4928	8.4928	0.0232257	0.152573	Non-regulated	Non-regulated
A0A087WPL5;E9QNN1;O70133;O70133-2;O70133-3	ATP-dependent RNA helicase A	Dhx9	859	Dhx9 K859	8.44799	8.44799	0.224721	0.208335	Non-regulated	Non-regulated
A0A087WPL5;E9QNN1;O70133;O70133-2;O70133-3	ATP-dependent RNA helicase A	Dhx9	1026	Dhx9 K1026	9.04941	9.04941	0.179781	0.115061	Non-regulated	Non-regulated
A0A087WPL5;E9QNN1;O70133;O70133-2;Q3UR42;A0A0R4J2C3	ATP-dependent RNA helicase A	Dhx9	33	Dhx9 K33	8.22201	8.22201	0.140254	0.265844	Non-regulated	Non-regulated
A0A087WPL5;E9QNN1;O70133;O70133-2;O70133-3	ATP-dependent RNA helicase A	Dhx9	1165	Dhx9 K1165	9.2275	9.2275	0.637686	0.353868	Non-regulated	Non-regulated
Q3UQA7;A0A087WPM0;A0A087WNU1	Selenoprotein H	Selh;2700094K13Rik	20	Selh K20	9.77482	9.77482	0.0550972	0.0430115	Non-regulated	Non-regulated
D3YUB7;A0A087WPN2;A2A7A5;A2A7V0;Q8BJ45;B1AVN5;Q571J5	Zinc finger protein 354C	Gm3604;Gm13154;Zfp600;Zfp52;Gm13225;Znf354c	494	Gm3604 K494	8.50591	8.50591	0.394485	0.223193	Non-regulated	Non-regulated
D3YUB7;A0A087WPN2;A0A0R4J0E2;Q7TQ40;P46684;A2AWK6;Q62521-2;Q62521;B8JJZ4	Zinc finger protein ZIC 5;Zinc finger protein ZIC 1;Zinc finger protein ZIC 3	Gm3604;Zic5;Zic1;Zic3;Zfp808	214	Gm3604 K214	9.16862	9.16862	-0.0804303	-0.120601	Non-regulated	Non-regulated
D3YUB7;A0A087WPN2;L7N201;A0A1Y7VJM8;K7N6H3;A0A1Y7VN06;A0A1Y7VJW0;B8JJZ4		Gm3604;Zfp934;Zfp808	73	Gm3604 K73	8.72187	8.72187	0.19075	-0.23785	Non-regulated	Non-regulated
A0A087WPV1;Q9CQ37	Ubiquitin-conjugating enzyme E2 T	Ube2t	49	Ube2t K49	8.27607	8.27607	0.183283	0.396426	Non-regulated	Non-regulated
A0A087WQ11;Q9Z0Z3-3;Q9Z0Z3-2;Q9Z0Z3	S-phase kinase-associated protein 2	Skp2	77	Skp2 K77	8.6156	8.6156	0.197121	0.0245128	Non-regulated	Non-regulated
A0A087WQ61;A0A087WQU0;Q8C134;Q9ERD6-3;Q9ERD6-4;Q9ERD6;Q9ERD6-2;A0A087WPL3	Ras-specific guanine nucleotide-releasing factor RalGPS2	Ralgps2	83	Ralgps2 K83	7.69051	7.69051	-0.0639473	0.188451	Non-regulated	Non-regulated
A0A0R4J2B7;A0A087WRP5;A0A087WQ86;E9QM99;Q8BZN6;Q8BZN6-4;Q8BZN6-2;Q8BZN6-3	Dedicator of cytokinesis protein 10	Dock10	541	Dock10 K541	9.99691	9.99691	0.169473	-0.223495	Non-regulated	Non-regulated
A0A087WQD1;A0A087WSB1;Q99M51	Cytoplasmic protein NCK1	Nck1	79	Nck1 K79	8.43266	8.43266	0.232566	0.0336925	Non-regulated	Non-regulated
A0A087WQN7;F8VQ87		Xrn1	1253	Xrn1 K1253	8.29614	8.29614	0.268207	-0.0521436	Non-regulated	Non-regulated
A0A087WQR9;Q9CY34;Q3UWQ3	NEDD8-conjugating enzyme UBE2F;NEDD8-conjugating enzyme UBE2F-B	Ube2f;Ube2fb	7	Ube2f K7	9.50761	9.50761	0.0618206	-0.0144539	Non-regulated	Non-regulated
A0A087WQX8;H3BJV1		Tardbp	79	Tardbp K79	7.93906	7.93906	0.888541	-0.165046	Non-regulated	Non-regulated
D3Z5Z2;A0A087WR27;E9QAG8;D3Z5Y8;F7BFU5;A0A1B0GT13	Zinc finger protein 431	Zfp932;Znf431;Gm15446;Gm17655	438	Zfp932 K438	8.05998	8.05998	-0.230803	-0.162599	Non-regulated	Non-regulated
D3Z5Z2;A0A087WR27;E9QAG8;D3Z5Y8;A0A0J9YSF5;A0A286YE34;A0A286YDM2;Q80VN4;B8JJX8;Q4QQP3;E9Q5G8;A0A3B2W7H5;P15620;Q497V9;Q6PD29-2;Q6PD29;Q91VN1;Q9ERR8;E9Q218;E9Q462;A0A1L1SUE1;A0A0G2JEM5;F7A4H5;B2RRA8;Q3UTF4;E9QAA1;E9PY65;Q923D1;E9Q8W2;Q5U406;Q8BJ21;Q7M6X5;E9Q6M3;Q8BIQ6;A0A087WQQ0;Q5PPQ4;Q810A1;P16372;Q0VAW7-2;Q0VAW7	Zinc finger protein 431;Zinc finger protein 271;Zinc finger protein 513;Zinc finger protein 24;Zinc finger protein 319;Zinc finger protein 18;Zinc finger protein 58;Zinc finger protein 112	Zfp932;Znf431;Gm15446;Zfp729b;Zfp738;Zfp729a;Zfp820;Znf271;Zfp791;Znf513;Znf24;Znf319;Zfp58;Zfp758;D3Ertd254e;Zfp114;Zfp61;Zfp78;Rslcan18;2210404O09Rik;Zfp947;Gm28557;Zfp658;Znf18;Znf112	209	Zfp932 K209	8.22331	8.22331	0.177074	0.0513681	Non-regulated	Non-regulated
A0A087WRJ1		2610044O15Rik8	122	2610044O15Rik8 K122	7.55846	7.55846	0.602097	0.437682	Non-regulated	Non-regulated
A0A087WRJ1;A0A087WRL6;A2BFG5;A2AW67;E9QA51;A2ARW5;A2ARV7;E9Q981;A0A087WSF4;G3UY53;A0A0U1RQ46;A0A1B0GRI2;F8VPV1;A0A087WRH0;A0A1B0GRI9;A0A1B0GT13;F6YAM1;A0A1D5RM15;A0A338P6Q3;A0A6I8MX21;A0A6I8MX06;F7CEW8;A2ART4;A2ARW1;A2AHM2;L7N246;A2AW66;A2ARR6;A2BFU4;A2ARW8;A2ARX0;A2AU83;A2ANU6;F6ZS36;A2BE23;A2BG91;D3Z5L4;L7N267;E9PZP6;F6R9A8;Q99LG7;F7AIG4;Q3UT17;J3QPX0;K7N769;O88245;L7N1Z0;L7N248;P08043;Q9JIC0;A…	Zinc finger protein 2	2610044O15Rik8;Gm14325;Gm14326;Gm14399;Gm14393;Gm14401;9830147E19Rik;Gm2381;Zfp951;Zfp930;Gm4631;Gm14434;Gm14410;Zfp931;Gm14322;Gm14418;Gm14403;Gm14443;Gm14124;Gm14139;Gm14305;Gm14295;5430403G16Rik;Zfp960;Zfp97;Zfp958;Gm10772;5730507C01Rik;2410141K09Rik;Gm10139;Gm6871;Zfp2;Zfp119a;AU041133;Gm10324;Zfp180;AI987944;AW146154;Zfp933	213	2610044O15Rik8 K213	9.49704	9.49704	0.256845	0.21921	Non-regulated	Non-regulated
A0A087WRL6;A2BFG5;A2AW67;A2ARW5;A2ARR8;A2ARL4;D3YYR3		Gm14325;Gm14326;Gm14393;Gm14409;Gm14296;2210418O10Rik	177	Gm14325 K177	8.06307	8.06307	-0.0156475	-0.266785	Non-regulated	Non-regulated
A0A087WRL6;A2BFG5;A2AW67;E9QA51;A2ARW5;A2ARR8;A2ARL4;D3YYR3;A2ARV7;F7APL9;Q3UVL3;E9Q2M4;E9Q951;Q3UTQ6;Q6PGD2;Q9DC47;Q8BIB6;G5E8Y1;Q3URY5;G5E8Z9;Q6PCM4;G3X964;Q6NV92;Q8R1D1;A0A1B0GRI2;F8VPV1;A0A087WRH0;A0A1B0GT13;F6YAM1;A0A1D5RM15;A2ANU7;F7CEW8;A2ART4;A2ARW1;A2AHM2;L7N246;A2AW66;A2ARR6;A2BFG8;A2ARW8;A2ARX0;A2BE23;A2BG91;E9QAG4;G3XA08;P10076;Q6NXM6;Q99K45;Q02525	Zinc finger protein 426;Zinc finger protein 26;Zinc finger protein 39	Gm14325;Gm14326;Gm14399;Gm14393;Gm14409;Gm14296;2210418O10Rik;Gm14401;Zfp872;Zfp867;Zfp426;Zfp868;Zfp866;Zfp869;2810021J22Rik;Zfp941;Zfp157;2610008E11Rik;Znf426;Zfp951;Zfp930;Zfp937;Gm4631;Gm14434;Gm14410;Zfp931;Gm14322;Gm14418;Etohi1;Gm14443;Gm14305;Gm14295;4930522L14Rik;Zfp26;Zfp663;Zfp810;Zfp39	213	Gm14325 K213	8.53553	8.53553	0.0453276	-0.176951	Non-regulated	Non-regulated
A0A087WRL6;A2BFG5;A2AW67;E9QA51;A2ARR8;F7CEW8;A2ART4;A2ARW1;A2ARW8		Gm14325;Gm14326;Gm14399;Gm14409;Gm4631;Gm14434;Gm14410	122	Gm14325 K122	8.73202	8.73202	-0.0259513	-0.0357359	Non-regulated	Non-regulated
A0A087WRU5;P31245	Homeobox protein Hox-A2	Gm28308;Hoxa2	18	Gm28308 K18	7.98916	7.98916	0.0997882	-0.812807	Non-regulated	Non-regulated
A0A087WRY3;Q80XU3	Nuclear ubiquitous casein and cyclin-dependent kinase substrate 1	Nucks1	35	Nucks1 K35	9.14638	9.14638	0.340059	0.0171827	Non-regulated	Non-regulated
A0A087WRY3;Q80XU3	Nuclear ubiquitous casein and cyclin-dependent kinase substrate 1	Nucks1	200	Nucks1 K200	8.92585	8.92585	-0.11705	-0.24696	Non-regulated	Non-regulated
A0A087WRY3;Q80XU3	Nuclear ubiquitous casein and cyclin-dependent kinase substrate 1	Nucks1	67	Nucks1 K67	7.9166	7.9166	-0.0436468	0.311658	Non-regulated	Non-regulated
A0A087WRY3;Q80XU3	Nuclear ubiquitous casein and cyclin-dependent kinase substrate 1	Nucks1	195	Nucks1 K195	9.60141	9.60141	0.0071109	-0.0464698	Non-regulated	Non-regulated
E9Q981;A0A087WSF4;G3UY53;Q6NVD6		9830147E19Rik;Gm2381;Gm5595	85	9830147E19Rik K85	8.49182	8.49182	0.533869	0.224151	Non-regulated	Non-regulated
A0A087WSI8;A0A0R4J0I6;Q80XL6;D3YTQ5	Acyl-CoA dehydrogenase family member 11	Acad11	166	Acad11 K166	8.08203	8.08203	0.392378	0.262861	Non-regulated	Non-regulated
F6RUP6;F6YX19;A0A087WSN5;F7DFD7;Q99LV7	Phosphatidylinositol-glycan biosynthesis class X protein	Pigx	62	Pigx K62	7.44965	7.44965	0.337516	0.401756	Non-regulated	Non-regulated
Q8C3V4;A0A087WSP5;Q99K94;P42225	Signal transducer and activator of transcription;Signal transducer and activator of transcription 1	Stat1	216	Stat1 K216	8.56967	8.56967	0.562854	0.540118	Non-regulated	Non-regulated
F6PX41;A0A087WSQ0;F8WID3;P01108	Myc proto-oncogene protein	Myc	163	Myc K163	10.5525	10.5525	-0.300681	-0.91056	Non-regulated	Non-regulated
A0A087WSS1;G3X9J4;E9QM90;Q148V7-3;Q148V7-2;Q148V7	LisH domain and HEAT repeat-containing protein KIAA1468	2310035C23Rik;Kiaa1468	774	2310035C23Rik K774	8.16637	8.16637	-0.227987	-0.482222	Non-regulated	Non-regulated
A0A087WSS1;G3X9J4;E9QM90;Q148V7-3;Q148V7-2;Q148V7	LisH domain and HEAT repeat-containing protein KIAA1468	2310035C23Rik;Kiaa1468	365	2310035C23Rik K365	7.4839	7.4839	-0.110961	0.0151408	Non-regulated	Non-regulated
A0A087WSS1;G3X9J4;E9QM90;Q148V7-3;Q148V7-2;Q148V7;A0A087WRM8	LisH domain and HEAT repeat-containing protein KIAA1468	2310035C23Rik;Kiaa1468	242	2310035C23Rik K242	8.02131	8.02131	-0.084413	-0.0591592	Non-regulated	Non-regulated
A0A0A0MQ68;Q60759	Glutaryl-CoA dehydrogenase, mitochondrial	Gcdh	380	Gcdh K380	8.25888	8.25888	0.282281	0.210891	Non-regulated	Non-regulated
A0A0A0MQ68;Q60759	Glutaryl-CoA dehydrogenase, mitochondrial	Gcdh	262	Gcdh K262	8.57299	8.57299	0.132088	0.124628	Non-regulated	Non-regulated
Q6PDK2;A0A0A0MQ73	Histone-lysine N-methyltransferase 2D;Histone-lysine N-methyltransferase	Kmt2d	4604	Kmt2d K4604	8.186	8.186	0.13984	0.222804	Non-regulated	Non-regulated
Q6PDK2;A0A0A0MQ73	Histone-lysine N-methyltransferase 2D;Histone-lysine N-methyltransferase	Kmt2d	2285	Kmt2d K2285	7.56464	7.56464	0.0204338	0.794337	Non-regulated	Non-regulated
Q6PDK2;A0A0A0MQ73	Histone-lysine N-methyltransferase 2D;Histone-lysine N-methyltransferase	Kmt2d	2425	Kmt2d K2425	8.07489	8.07489	-0.00460925	0.0878472	Non-regulated	Non-regulated
Q6PDK2;A0A0A0MQ73	Histone-lysine N-methyltransferase 2D;Histone-lysine N-methyltransferase	Kmt2d	3176	Kmt2d K3176	10.4132	10.4132	0.025089	0.424592	Non-regulated	Non-regulated
Q6PDK2;A0A0A0MQ73	Histone-lysine N-methyltransferase 2D;Histone-lysine N-methyltransferase	Kmt2d	3071	Kmt2d K3071	9.75962	9.75962	-0.0480013	-0.0334683	Non-regulated	Non-regulated
Q6PDK2;A0A0A0MQ73	Histone-lysine N-methyltransferase 2D;Histone-lysine N-methyltransferase	Kmt2d	3570	Kmt2d K3570	8.44042	8.44042	0.227793	0.268594	Non-regulated	Non-regulated
Q6PDK2;A0A0A0MQ73	Histone-lysine N-methyltransferase 2D;Histone-lysine N-methyltransferase	Kmt2d	3430	Kmt2d K3430	8.82348	8.82348	0.257369	0.391483	Non-regulated	Non-regulated
Q6PDK2;A0A0A0MQ73	Histone-lysine N-methyltransferase 2D;Histone-lysine N-methyltransferase	Kmt2d	2713	Kmt2d K2713	10.2282	10.2282	0.168182	0.313099	Non-regulated	Non-regulated
Q6PDK2;A0A0A0MQ73	Histone-lysine N-methyltransferase 2D;Histone-lysine N-methyltransferase	Kmt2d	3147	Kmt2d K3147	9.25096	9.25096	0.111276	0.0302913	Non-regulated	Non-regulated
Q6PDK2;A0A0A0MQ73	Histone-lysine N-methyltransferase 2D;Histone-lysine N-methyltransferase	Kmt2d	2601	Kmt2d K2601	8.60018	8.60018	0.144122	0.33996	Non-regulated	Non-regulated
A0A0A0MQ80;Q3UMC0;A0A0G2JFY0	Spermatogenesis-associated protein 5	Spata5	471	Spata5 K471	8.04167	8.04167	-0.00866959	-0.0153528	Non-regulated	Non-regulated
A0A0A0MQ80;Q3UMC0;A0A0G2JFY0	Spermatogenesis-associated protein 5	Spata5	307	Spata5 K307	8.33594	8.33594	0.0178307	0.0819876	Non-regulated	Non-regulated
A0A0A0MQ80;Q3UMC0;A0A0G2JFY0	Spermatogenesis-associated protein 5	Spata5	700	Spata5 K700	8.2968	8.2968	0.357505	0.178135	Non-regulated	Non-regulated
A0A0A0MQ88;Q8K4R4	Cytoplasmic phosphatidylinositol transfer protein 1	Pitpnc1	302	Pitpnc1 K302	8.14198	8.14198	0.167082	0.0993436	Non-regulated	Non-regulated
A0A0A0MQ90;P97352	Protein S100-A13	S100a13	121	S100a13 K121	8.53738	8.53738	-0.570438	-0.655285	Non-regulated	Non-regulated
A0A0A0MQ90;P97352	Protein S100-A13	S100a13	153	S100a13 K153	9.02375	9.02375	-0.514807	-0.815224	Non-regulated	Non-regulated
A0A0A0MQ90;P97352	Protein S100-A13	S100a13	113	S100a13 K113	8.31203	8.31203	-0.58091	-0.809826	Non-regulated	Non-regulated
A0A0A0MQA5;P68368	Tubulin alpha-4A chain	Tuba4a	365	Tuba4a K365	8.40242	8.40242	0.328797	0.424288	Non-regulated	Non-regulated
A0A0A0MQA5;P68368;P05213;P05214;P68369;P68373;Q9JJZ2	Tubulin alpha-4A chain;Tubulin alpha-1B chain;Tubulin alpha-3 chain;Tubulin alpha-1A chain;Tubulin alpha-1C chain;Tubulin alpha-8 chain	Tuba4a;Tuba1b;Tuba3a;Tuba1a;Tuba1c;Tuba8	401	Tuba4a K401	10.1603	10.1603	-0.0231716	0.1836	Non-regulated	Non-regulated
A0A0A0MQA5;P68368;P05213;P68369;P68373	Tubulin alpha-4A chain;Tubulin alpha-1B chain;Tubulin alpha-1A chain;Tubulin alpha-1C chain	Tuba4a;Tuba1b;Tuba1a;Tuba1c	311	Tuba4a K311	8.90629	8.90629	0.0695409	0.121453	Non-regulated	Non-regulated
A0A0A0MQA5;P68368;P05213;P05214;P68369;P68373;Q3UX10;Q9JJZ2	Tubulin alpha-4A chain;Tubulin alpha-1B chain;Tubulin alpha-3 chain;Tubulin alpha-1A chain;Tubulin alpha-1C chain;Tubulin alpha chain-like 3;Tubulin alpha-8 chain	Tuba4a;Tuba1b;Tuba3a;Tuba1a;Tuba1c;Tubal3;Tuba8	394	Tuba4a K394	10.3416	10.3416	-0.0203269	0.234343	Non-regulated	Non-regulated
A0A0A0MQA5;P68368;P05213;A0A2R8VHF3;P05214;P68369;P68373	Tubulin alpha-4A chain;Tubulin alpha-1B chain;Tubulin alpha-3 chain;Tubulin alpha-1A chain;Tubulin alpha-1C chain	Tuba4a;Tuba1b;Tuba3a;Tuba1a;Tuba1c	163	Tuba4a K163	8.59415	8.59415	0.344099	0.438378	Non-regulated	Non-regulated
A0A0A0MQA5;P68368;P05213;P05214;P68369;P68373;Q9JJZ2	Tubulin alpha-4A chain;Tubulin alpha-1B chain;Tubulin alpha-3 chain;Tubulin alpha-1A chain;Tubulin alpha-1C chain;Tubulin alpha-8 chain	Tuba4a;Tuba1b;Tuba3a;Tuba1a;Tuba1c;Tuba8	370	Tuba4a K370	9.5135	9.5135	0.0900081	0.24912	Non-regulated	Non-regulated
B1AQW2;A0A0A0MQC7;A2A5Y6;P10637-4;P10637-6;P10637-3;P10637-5;P10637-2;P10637	Microtubule-associated protein;Microtubule-associated protein tau	Mapt	324	Mapt K324	8.15467	8.15467	-0.109043	-0.2353	Non-regulated	Non-regulated
B1AQW2;A0A0A0MQC7;A2A5Y6;P10637-4;P10637-6;P10637-3;P10637-5;P10637-2;P10637	Microtubule-associated protein;Microtubule-associated protein tau	Mapt	292	Mapt K292	7.70758	7.70758	-0.13186	-0.0516982	Non-regulated	Non-regulated
A0A0A0MQE5;A2AHC3;A2AHC4;A2AHC3-2	Calmodulin-regulated spectrin-associated protein 1	Camsap1	988	Camsap1 K988	7.85834	7.85834	-0.116764	0.208044	Non-regulated	Non-regulated
B7ZCJ0;A0A0A0MQE8;B7ZCJ1;Q6DFV3	Rho GTPase-activating protein 21	Arhgap21	1644	Arhgap21 K1644	8.76392	8.76392	-0.0803848	-0.41917	Non-regulated	Non-regulated
B7ZCJ0;A0A0A0MQE8;B7ZCJ1;Q6DFV3;G3UWM5	Rho GTPase-activating protein 21	Arhgap21	276	Arhgap21 K276	7.80445	7.80445	-0.240009	-0.256844	Non-regulated	Non-regulated
A0A0A0MQF6;P16858;A0A1D5RLD8;S4R257;S4R1W1;S4R1W8	Glyceraldehyde-3-phosphate dehydrogenase	Gapdh;Gm3839	64	Gapdh K64	8.72479	8.72479	-0.0654816	-0.260571	Non-regulated	Non-regulated
A0A0A0MQF6;P16858;A0A1D5RLD8;S4R257;S4R1W1	Glyceraldehyde-3-phosphate dehydrogenase	Gapdh;Gm3839	111	Gapdh K111	8.65994	8.65994	0.0587134	0.117756	Non-regulated	Non-regulated
A0A0A0MQF6;P16858;A0A1D5RLD8;S4R257;S4R1W1	Glyceraldehyde-3-phosphate dehydrogenase	Gapdh;Gm3839	217	Gapdh K217	8.40579	8.40579	0.151745	0.278449	Non-regulated	Non-regulated
A0A0A0MQF6;P16858;A0A1D5RLD8;S4R257;S4R1W1	Glyceraldehyde-3-phosphate dehydrogenase	Gapdh;Gm3839	225	Gapdh K225	10.4151	10.4151	0.119364	0.0533271	Non-regulated	Non-regulated
A0A0A0MQF6;P16858;A0A1D5RLD8;S4R257;S4R1W1	Glyceraldehyde-3-phosphate dehydrogenase	Gapdh;Gm3839	213	Gapdh K213	9.15761	9.15761	0.113057	0.283191	Non-regulated	Non-regulated
A0A0A0MQF6;P16858;A0A1D5RLD8;S4R257;S4R1W1	Glyceraldehyde-3-phosphate dehydrogenase	Gapdh;Gm3839	261	Gapdh K261	8.52359	8.52359	0.0773937	0.0662484	Non-regulated	Non-regulated
A0A0A0MQF6;P16858;A0A1D5RLD8;S4R257	Glyceraldehyde-3-phosphate dehydrogenase	Gapdh	249	Gapdh K249	10.1085	10.1085	0.0979594	0.231736	Non-regulated	Non-regulated
A0A0A0MQF6;P16858;A0A1D5RLD8;S4R257	Glyceraldehyde-3-phosphate dehydrogenase	Gapdh	252	Gapdh K252	10.166	10.166	0.110239	0.11795	Non-regulated	Non-regulated
A0A0A0MQF6;P16858;A0A1D5RLD8;S4R257;S4R1W1	Glyceraldehyde-3-phosphate dehydrogenase	Gapdh;Gm3839	137	Gapdh K137	10.4579	10.4579	0.0366575	0.0770707	Non-regulated	Non-regulated
A0A0A0MQF6;P16858;A0A1D5RLD8;S4R257;V9GXA7	Glyceraldehyde-3-phosphate dehydrogenase	Gapdh;Gm15294	143	Gapdh K143	9.3014	9.3014	0.224456	0.198739	Non-regulated	Non-regulated
A0A0A0MQF6;P16858;A0A1D5RLD8;S4R257;V9GXA7;S4R1W1	Glyceraldehyde-3-phosphate dehydrogenase	Gapdh;Gm15294;Gm3839	192	Gapdh K192	10.4001	10.4001	0.0306585	0.0945897	Non-regulated	Non-regulated
A0A0A0MQK3;F6XZS9;Q9WTN3-3;Q9WTN3	Sterol regulatory element-binding protein 1;Processed sterol regulatory element-binding protein 1	Srebf1	82	Srebf1 K82	8.65037	8.65037	0.41678	0.329115	Non-regulated	Non-regulated
A0A0A0MQM0;P63242;Q8BGY2	Eukaryotic translation initiation factor 5A;Eukaryotic translation initiation factor 5A-1;Eukaryotic translation initiation factor 5A-2	Eif5a;Eif5a2	47	Eif5a K47	10.4001	10.4001	-0.0657466	-0.11973	Non-regulated	Non-regulated
A0A0A0MQM0;P63242;Q8BGY2	Eukaryotic translation initiation factor 5A;Eukaryotic translation initiation factor 5A-1;Eukaryotic translation initiation factor 5A-2	Eif5a;Eif5a2	50	Eif5a K50	8.08408	8.08408	0.35452	-0.172967	Non-regulated	Non-regulated
A0A0A0MQM0;P63242;Q8BGY2	Eukaryotic translation initiation factor 5A;Eukaryotic translation initiation factor 5A-1;Eukaryotic translation initiation factor 5A-2	Eif5a;Eif5a2	34	Eif5a K34	9.7033	9.7033	0.127473	0.263001	Non-regulated	Non-regulated
A0A0A0MQM0;P63242;Q8BGY2	Eukaryotic translation initiation factor 5A;Eukaryotic translation initiation factor 5A-1;Eukaryotic translation initiation factor 5A-2	Eif5a;Eif5a2	68	Eif5a K68	8.39752	8.39752	0.212273	0.294546	Non-regulated	Non-regulated
A0A0A0MQM0;P63242;Q8BGY2	Eukaryotic translation initiation factor 5A;Eukaryotic translation initiation factor 5A-1;Eukaryotic translation initiation factor 5A-2	Eif5a;Eif5a2	85	Eif5a K85	9.63821	9.63821	0.0832881	0.167506	Non-regulated	Non-regulated
A0A0A0MQM0;P63242;Q8BGY2	Eukaryotic translation initiation factor 5A;Eukaryotic translation initiation factor 5A-1;Eukaryotic translation initiation factor 5A-2	Eif5a;Eif5a2	67	Eif5a K67	9.85637	9.85637	0.189011	0.253421	Non-regulated	Non-regulated
A0A0A6YVS2;Q921L3	Transmembrane and coiled-coil domain-containing protein 1	Tmco1	198	Tmco1 K198	7.91154	7.91154	0.0711873	0.194264	Non-regulated	Non-regulated
Q9JKV1;A0A0A6YVU8;D3YUD8	Proteasomal ubiquitin receptor ADRM1	Adrm1;Gm9774	397	Adrm1 K397	8.38299	8.38299	0.0563293	-0.119787	Non-regulated	Non-regulated
Q9JKV1;A0A0A6YVU8;D3YUD8	Proteasomal ubiquitin receptor ADRM1	Adrm1;Gm9774	21	Adrm1 K21	8.81989	8.81989	0.097288	0.0703067	Non-regulated	Non-regulated
Q9JKV1;A0A0A6YVU8;D3YUD8	Proteasomal ubiquitin receptor ADRM1	Adrm1;Gm9774	42	Adrm1 K42	8.72616	8.72616	-0.144239	0.0404357	Non-regulated	Non-regulated
Q9JKV1;A0A0A6YVU8;D3YUD8	Proteasomal ubiquitin receptor ADRM1	Adrm1;Gm9774	83	Adrm1 K83	7.91687	7.91687	0.23455	0.29935	Non-regulated	Non-regulated
A0A0A6YY19;A0A0A6YWD2;A0A0A6YVY9;A0A0A6YXV2;A0A0A6YY76;Q9CR59;B5TVM2	Growth arrest and DNA damage-inducible proteins-interacting protein 1;Immunoglobulin-like domain-containing receptor 2	Ildr2;Gadd45gip1	319	Ildr2 K319	7.93622	7.93622	-0.203019	-0.194231	Non-regulated	Non-regulated
A0A0A6YVZ7;Q8C735;A0A0A6YWF7;A0A0A6YWD3;Q8C735-3;Q8C735-2	Protein lin-9 homolog	Lin9	99	Lin9 K99	7.57762	7.57762	-0.0351653	-0.0642855	Non-regulated	Non-regulated
A0A0A6YVZ7;Q8C735;A0A0A6YWF7;Q8C735-3;Q8C735-2	Protein lin-9 homolog	Lin9	89	Lin9 K89	8.38807	8.38807	0.363884	0.207618	Non-regulated	Non-regulated
A0A0A6YXC8;E9QKR1;A0A0A6YW06;J3QNM3;E9QKQ9;E9QLZ9;Q03173-6;Q03173-3;Q03173-4;Q03173-5;Q03173;Q03173-2	Protein enabled homolog	Enah	437	Enah K437	8.59853	8.59853	0.128694	-0.00681335	Non-regulated	Non-regulated
A0A0A6YXC8;E9QKR1;A0A0A6YW06;J3QNM3;E9QKQ9;E9QLZ9;Q03173-6;Q03173-3;Q03173-4;Q03173-5;Q03173;Q03173-2	Protein enabled homolog	Enah	415	Enah K415	10.1609	10.1609	0.0814116	-0.0296321	Non-regulated	Non-regulated
A0A0A6YXC8;E9QKR1;A0A0A6YW06;J3QNM3;E9QKQ9;E9QLZ9;Q03173-6;Q03173-3;Q03173-4;Q03173-5;Q03173;Q03173-2	Protein enabled homolog	Enah	381	Enah K381	7.54373	7.54373	0.066231	0.0320062	Non-regulated	Non-regulated
A0A0A6YW28;P35123;A0A0A6YVY7	Ubiquitin carboxyl-terminal hydrolase;Ubiquitin carboxyl-terminal hydrolase 4	Usp4	167	Usp4 K167	8.97194	8.97194	-0.00522082	0.030134	Non-regulated	Non-regulated
A0A0A6YW28;P35123;A0A0A6YWM7;A0A0A6YW63	Ubiquitin carboxyl-terminal hydrolase;Ubiquitin carboxyl-terminal hydrolase 4	Usp4	789	Usp4 K789	7.43631	7.43631	-0.0154852	0.0423319	Non-regulated	Non-regulated
A0A0A6YW28;P35123;A0A0A6YWM7;A0A0A6YW63	Ubiquitin carboxyl-terminal hydrolase;Ubiquitin carboxyl-terminal hydrolase 4	Usp4	778	Usp4 K778	7.72174	7.72174	-0.0392788	0.249821	Non-regulated	Non-regulated
A0A0A6YW28;P35123;A0A0A6YWM7;A0A0A6YW63	Ubiquitin carboxyl-terminal hydrolase;Ubiquitin carboxyl-terminal hydrolase 4	Usp4	683	Usp4 K683	7.89672	7.89672	0.197732	0.093601	Non-regulated	Non-regulated
A0A0A6YW60;Q8BKH7-2;Q8BKH7	Target of rapamycin complex 2 subunit MAPKAP1	Mapkap1	114	Mapkap1 K114	7.22074	7.22074	-0.226806	-0.31782	Non-regulated	Non-regulated
A0A0A6YWM5;E9QKE4;Q8BMG7	Rab3 GTPase-activating protein non-catalytic subunit	Rab3gap2	445	Rab3gap2 K445	9.06911	9.06911	-0.137064	0.0578155	Non-regulated	Non-regulated
A0A0A6YWV7;Q9D8U0		Ifrd2	87	Ifrd2 K87	7.64509	7.64509	-0.229986	0.0235404	Non-regulated	Non-regulated
E9Q9M5;A0A0A6YWX1;J3KMM1;Q3UJD6-2;Q3UJD6;A0A0A6YWN9	Ubiquitin carboxyl-terminal hydrolase;Ubiquitin carboxyl-terminal hydrolase 19	Usp19	469	Usp19 K469	8.439	8.439	0.234992	0.0312065	Non-regulated	Non-regulated
A0A0A6YX73;Q8K1M3;P12367;A0A0A6YY28	cAMP-dependent protein kinase type II-alpha regulatory subunit	Prkar2a	278	Prkar2a K278	8.19629	8.19629	-0.140231	0.0336553	Non-regulated	Non-regulated
A0A0A6YXF6;Q9QUI0	Transforming protein RhoA	Rhoa	162	Rhoa K162	9.47711	9.47711	-0.0655879	0.243057	Non-regulated	Non-regulated
E9PWX8;A0A0A6YXG1;E9QPR4;A0A668KMA1;Q811L6	Microtubule-associated serine/threonine-protein kinase 4	Mast4	2404	Mast4 K2404	7.59444	7.59444	0.0471989	-0.0273504	Non-regulated	Non-regulated
F6UHR6;E9PXZ2;A0A0A6YXH3;A2A8Z1;Q5FWX7;E9Q6C1;A2A8Z1-2	Oxysterol-binding protein;Oxysterol-binding protein-related protein 9	Osbpl9	598	Osbpl9 K598	8.56721	8.56721	0.212806	0.243998	Non-regulated	Non-regulated
F6UHR6;E9PXZ2;A0A0A6YXH3;A2A8Z1;Q5FWX7;E9Q6C1;A2A8Z1-2	Oxysterol-binding protein;Oxysterol-binding protein-related protein 9	Osbpl9	628	Osbpl9 K628	8.40909	8.40909	0.282018	0.186149	Non-regulated	Non-regulated
A0A1D5RM41;A0A0A6YXX3;A0A0A6YXL6;E9Q3Y4;Q9ESE1-3;Q9ESE1-2;Q9ESE1	Lipopolysaccharide-responsive and beige-like anchor protein	Lrba	1240	Lrba K1240	8.11561	8.11561	-0.159985	-0.281931	Non-regulated	Non-regulated
A0A0A6YXR4;P47199;V9GXY8;D3YWU6;D3Z4Q4;D3Z2X0;D3YUG9;A0A0G2JFU5	Quinone oxidoreductase	Cryz	6	Cryz K6	8.44415	8.44415	0.00573024	-0.16282	Non-regulated	Non-regulated
A0A0A6YXR4;P47199;A0A0A6YVS7;V9GXY8	Quinone oxidoreductase	Cryz	208	Cryz K208	7.97101	7.97101	-0.0639252	0.243296	Non-regulated	Non-regulated
A0A0A6YXW4;Q9D7N6	39S ribosomal protein L30, mitochondrial	Mrpl30	44	Mrpl30 K44	8.50476	8.50476	0.0469183	0.120183	Non-regulated	Non-regulated
A0A0A6YXW4;Q9D7N6	39S ribosomal protein L30, mitochondrial	Mrpl30	65	Mrpl30 K65	8.07089	8.07089	0.0278012	0.190676	Non-regulated	Non-regulated
A0A0B4J1E2;Q9CSN1	SNW domain-containing protein 1	Snw1	170	Snw1 K170	9.40281	9.40281	0.219261	0.0265835	Non-regulated	Non-regulated
A0A0B4J1E2;Q9CSN1	SNW domain-containing protein 1	Snw1	115	Snw1 K115	8.75124	8.75124	0.484681	0.336189	Non-regulated	Non-regulated
A0A0B4J1E2;Q9CSN1	SNW domain-containing protein 1	Snw1	323	Snw1 K323	7.97959	7.97959	0.2629	0.172269	Non-regulated	Non-regulated
A0A0B4J1E2;Q9CSN1	SNW domain-containing protein 1	Snw1	476	Snw1 K476	9.15818	9.15818	0.257834	0.128167	Non-regulated	Non-regulated
A0A0B4J1E2;Q9CSN1	SNW domain-containing protein 1	Snw1	97	Snw1 K97	8.28601	8.28601	-0.215908	-0.0932285	Non-regulated	Non-regulated
A0A0B4J1E2;Q9CSN1	SNW domain-containing protein 1	Snw1	153	Snw1 K153	8.12532	8.12532	0.764451	0.330526	Non-regulated	Non-regulated
O35343;A0A0B4J1E7;D3YTN1	Importin subunit alpha-3	Kpna4	47	Kpna4 K47	8.6738	8.6738	0.175788	0.151526	Non-regulated	Non-regulated
A0A0B4J1G5;Q9JHC9-3;Q9JHC9-4;Q9JHC9-2;Q9JHC9	ETS-related transcription factor Elf-2	Elf2	264	Elf2 K264	7.79065	7.79065	0.161831	0.0403346	Non-regulated	Non-regulated
A0A0D2X7Z2;Q9CY45	Protein-lysine N-methyltransferase N6amt2	N6amt2	197	N6amt2 K197	8.19951	8.19951	0.0619039	0.0861785	Non-regulated	Non-regulated
A0A0G2JE44;A0A0G2JDI2;E9Q9T0		Fbrsl1	235	Fbrsl1 K235	7.93095	7.93095	0.0678809	0.0400515	Non-regulated	Non-regulated
A0A0G2JDJ6;A0A0G2JEQ9;Q3U0I9;Q8CFD4	Sorting nexin-8	Snx8	32	Snx8 K32	7.77914	7.77914	0.0645252	0.146118	Non-regulated	Non-regulated
A0A0G2JDV8;Q9DAW9;A0A0G2JFC8;A0A0G2JFG3	Calponin-3	Cnn3	205	Cnn3 K205	7.96309	7.96309	0.0438392	-0.126701	Non-regulated	Non-regulated
A0A0G2JDV8;Q9DAW9;A0A0G2JFI6	Calponin-3	Cnn3	110	Cnn3 K110	9.77481	9.77481	0.193161	-0.0725686	Non-regulated	Non-regulated
A0A0G2JDV8;Q9DAW9	Calponin-3	Cnn3	17	Cnn3 K17	8.69388	8.69388	0.134688	0.192318	Non-regulated	Non-regulated
A0A0G2JDV8;Q9DAW9	Calponin-3	Cnn3	23	Cnn3 K23	9.66779	9.66779	0.00881758	-0.113553	Non-regulated	Non-regulated
A0A0G2JDV8;Q9DAW9;A0A0G2JFI6	Calponin-3	Cnn3	151	Cnn3 K151	9.47756	9.47756	0.11157	0.081258	Non-regulated	Non-regulated
A0A0G2JDV8;Q9DAW9;A0A0G2JFI6	Calponin-3	Cnn3	101	Cnn3 K101	9.61334	9.61334	0.055004	-0.00697763	Non-regulated	Non-regulated
A0A0G2JDW7;Q6ZWU9;A0A0G2JG29	40S ribosomal protein S27	Rps27	16	Rps27 K16	9.61289	9.61289	0.0403236	0.0950127	Non-regulated	Non-regulated
A0A0G2JEC4;Q9JK48-3;Q9JK48;Q9JK48-2	Endophilin-B1	Sh3glb1	29	Sh3glb1 K29	8.75517	8.75517	0.0167669	-0.0847569	Non-regulated	Non-regulated
A0A0G2JEG8;A0A668KM31;Q7TQF7;S4R1Q1;A0A3Q4EBK4;Q6P1B9;O08539-2;O08539;S4R270;A0A5F8MQ05;D3Z6Q9;S4R2J8;S4R171	Amphiphysin;Myc box-dependent-interacting protein 1;Bridging integrator 2	Amph;Bin2;Bin1	27	Amph K27	9.37734	9.37734	-0.065164	-0.252111	Non-regulated	Non-regulated
A0A0G2JEG8;A0A668KM31;Q7TQF7;S4R1Q1;A0A3Q4EBK4;Q6P1B9;O08539-2;O08539;S4R270;A0A5F8MQ05;D3Z6Q9;S4R2J8;S4R171	Amphiphysin;Myc box-dependent-interacting protein 1;Bridging integrator 2	Amph;Bin2;Bin1	31	Amph K31	9.08225	9.08225	-0.125015	-0.386451	Non-regulated	Non-regulated
A0A0G2JEP4;A0A0R4J169;Q91WK0-2;A0A0G2JDR6	Leucine-rich repeat flightless-interacting protein 2	Lrrfip2	63	Lrrfip2 K63	8.35757	8.35757	0.0251624	-0.0744183	Non-regulated	Non-regulated
A0A0G2JEP4;A0A0R4J169;A0A1L1SSC0;A0A668KLE1;Q91WK0-2;A0A0G2JDR6;A0A1L1SVG1;E9QN52;A0A0G2JFV5;Q91WK0;A0A0G2JGZ1;A0A1L1SQW1;A0A0G2JEF6	Leucine-rich repeat flightless-interacting protein 2	Lrrfip2	66	Lrrfip2 K66	8.04689	8.04689	-0.422913	-0.200123	Non-regulated	Non-regulated
A0A0G2JEP4;A0A0R4J169;A0A1L1SSC0;A0A668KLE1;Q91WK0-2;A0A0G2JDR6;A0A1L1SVG1;E9QN52;A0A0G2JFV5;Q91WK0;A0A0G2JGZ1;A0A1L1SQW1	Leucine-rich repeat flightless-interacting protein 2	Lrrfip2	146	Lrrfip2 K146	8.50507	8.50507	0.0529329	-0.248381	Non-regulated	Non-regulated
A0A0G2JEP4;A0A0R4J169;A0A1L1SSC0;A0A668KLE1;Q91WK0-2;A0A1L1SVG1;E9QN52;A0A0G2JFV5;Q91WK0	Leucine-rich repeat flightless-interacting protein 2	Lrrfip2	280	Lrrfip2 K280	8.30445	8.30445	0.0901618	0.131342	Non-regulated	Non-regulated
A0A0G2JEY4;Q9CXL3	Uncharacterized protein C7orf50 homolog		14	A0A0G2JEY4 K14	8.12323	8.12323	0.220272	0.155226	Non-regulated	Non-regulated
A0A0G2JF55;Q4JK59	Methylcytosine dioxygenase TET2	Tet2	111	Tet2 K111	9.13245	9.13245	-0.0967801	-0.14575	Non-regulated	Non-regulated
A0A0G2JF55;Q4JK59	Methylcytosine dioxygenase TET2	Tet2	191	Tet2 K191	8.2907	8.2907	-0.0996946	0.057699	Non-regulated	Non-regulated
A0A0G2JF55;Q4JK59	Methylcytosine dioxygenase TET2	Tet2	933	Tet2 K933	8.64373	8.64373	-0.267416	0.0193657	Non-regulated	Non-regulated
A0A0G2JF85;Q3UHD6-2;Q3UHD6	Sorting nexin-27	Snx27	402	Snx27 K402	8.42095	8.42095	0.073955	-0.0220998	Non-regulated	Non-regulated
A0A0G2JF85;Q3UHD6-2;Q3UHD6;A0A0G2JGD5	Sorting nexin-27	Snx27	206	Snx27 K206	7.99147	7.99147	0.115167	0.124827	Non-regulated	Non-regulated
A0A0G2JFA5;A6PWK8;A6PWK7;A6PWK9;A0A0G2JF42		Atrx	15	Atrx K15	8.34195	8.34195	-0.0228891	-0.0543404	Non-regulated	Non-regulated
A0A0G2JFA5;Q61687;F6RDB7	Transcriptional regulator ATRX	Atrx	405	Atrx K405	9.27839	9.27839	-0.242651	-0.250382	Non-regulated	Non-regulated
A0A0G2JFA5;Q61687;F6RDB7	Transcriptional regulator ATRX	Atrx	394	Atrx K394	8.13975	8.13975	-0.00615783	0.0792335	Non-regulated	Non-regulated
A0A0G2JFA5;Q61687;F6RDB7	Transcriptional regulator ATRX	Atrx	400	Atrx K400	8.31861	8.31861	-0.0522854	-0.0626606	Non-regulated	Non-regulated
A0A0G2JFA5;A6PWK8;Q61687;F6RDB7;Q8C2S3;Q3UY26	Transcriptional regulator ATRX	Atrx	264	Atrx K264	8.52482	8.52482	-0.103167	0.0835048	Non-regulated	Non-regulated
A0A0G2JFA5;Q61687;F6RDB7;Q8C2S3;Q3UY26	Transcriptional regulator ATRX	Atrx	355	Atrx K355	8.25775	8.25775	0.122675	-0.103048	Non-regulated	Non-regulated
A0A0G2JFC9;Q80UK7-2;Q80UK7	Spindle assembly abnormal protein 6 homolog	Sass6	427	Sass6 K427	8.50374	8.50374	0.0695723	0.174452	Non-regulated	Non-regulated
A0A0G2JFJ6;Q7TPD0	Integrator complex subunit 3	Ints3	850	Ints3 K850	7.70576	7.70576	0.160507	0.27912	Non-regulated	Non-regulated
A0A0G2JFJ6;Q7TPD0;Q7TPD0-2	Integrator complex subunit 3	Ints3	132	Ints3 K132	7.3527	7.3527	0.0102946	0.0415283	Non-regulated	Non-regulated
A0A0G2JFJ6;Q7TPD0	Integrator complex subunit 3	Ints3	465	Ints3 K465	8.21072	8.21072	0.115308	0.178163	Non-regulated	Non-regulated
A0A0G2JFT8;Q9D394-2;Q9D394;Q9D394-3;Q9D394-4	Protein RUFY3	Rufy3	455	Rufy3 K455	8.40524	8.40524	-0.000474334	0.257438	Non-regulated	Non-regulated
A0A0G2JFW6;Q6NXI6-2;Q6NXI6	Regulation of nuclear pre-mRNA domain-containing protein 2	Rprd2	798	Rprd2 K798	7.99539	7.99539	0.541896	0.411943	Non-regulated	Non-regulated
A0A0G2JG00;Q3TUE1;A0A0G2JGW9;A0A0G2JFY5;Q3UUU2;Q91WJ8;Q91WJ8-2;A0A0G2JFK2;A0A3B2WCD8;Q3U0V1	Far upstream element-binding protein 1;Far upstream element-binding protein 2	Fubp1;Khsrp	199	Fubp1 K199	7.80717	7.80717	0.162121	0.104611	Non-regulated	Non-regulated
A0A0G2JG00;Q3TUE1;A0A0G2JGW9;A0A0G2JFY5;Q3UUU2;Q91WJ8;Q91WJ8-2	Far upstream element-binding protein 1	Fubp1	308	Fubp1 K308	7.64504	7.64504	0.294341	0.355875	Non-regulated	Non-regulated
A0A0G2JG00;Q3TUE1;A0A0G2JGW9;A0A0G2JFY5;Q3UUU2;Q91WJ8;Q91WJ8-2;A0A0G2JFK2	Far upstream element-binding protein 1	Fubp1	129	Fubp1 K129	7.58294	7.58294	0.361185	0.155924	Non-regulated	Non-regulated
A0A0G2JG00;Q3TUE1;A0A0G2JGW9;A0A0G2JFY5;Q3UUU2;Q91WJ8;Q91WJ8-2;A0A0G2JFK2	Far upstream element-binding protein 1	Fubp1	166	Fubp1 K166	9.0325	9.0325	0.180904	0.186556	Non-regulated	Non-regulated
A0A0G2JG00;Q3TUE1;A0A0G2JGW9;A0A0G2JFY5;Q3UUU2;Q91WJ8;Q91WJ8-2;A0A0G2JFK2	Far upstream element-binding protein 1	Fubp1	229	Fubp1 K229	7.95562	7.95562	0.392156	0.336895	Non-regulated	Non-regulated
A0A0G2JG00;Q3TUE1;A0A0G2JGW9;A0A0G2JFY5;Q3UUU2;Q91WJ8;Q91WJ8-2;A0A0G2JG96	Far upstream element-binding protein 1	Fubp1	421	Fubp1 K421	8.40783	8.40783	0.176934	0.421114	Non-regulated	Non-regulated
A0A0G2JG00;Q3TUE1;A0A0G2JGW9;A0A0G2JFY5;Q3UUU2;Q91WJ8;Q91WJ8-2;A0A0G2JG96	Far upstream element-binding protein 1	Fubp1	390	Fubp1 K390	8.01431	8.01431	0.364354	0.0811373	Non-regulated	Non-regulated
A0A0G2JFZ4;E9Q7M2;H3BLI9;D3YW86;D3Z0V7;E9QLZ1;P62500-2;P62500-3;P62500	TSC22 domain family protein 1	Tsc22d2;Tsc22d1	678	Tsc22d2 K678	7.45407	7.45407	-0.110215	0.11621	Non-regulated	Non-regulated
A0A0G2JG60;Q6P9Z1;Q61466;A0A2R8VKP3;Q99JR8-2;Q99JR8	SWI/SNF-related matrix-associated actin-dependent regulator of chromatin subfamily D member 3;SWI/SNF-related matrix-associated actin-dependent regulator of chromatin subfamily D member 1;SWI/SNF-related matrix-associated actin-dependent regulator of chromatin subfamily D member 2	Smarcd3;Smarcd1;Smarcd2	171	Smarcd3 K171	8.36171	8.36171	0.125673	0.0187104	Non-regulated	Non-regulated
A0A0G2JG60;Q6P9Z1;A0A2R8VHB7;A0A2R8VI28;Q61466;A0A2R8VKP3;A0A2R8VI06	SWI/SNF-related matrix-associated actin-dependent regulator of chromatin subfamily D member 3;SWI/SNF-related matrix-associated actin-dependent regulator of chromatin subfamily D member 1	Smarcd3;Smarcd1	69	Smarcd3 K69	9.26543	9.26543	0.281977	0.184982	Non-regulated	Non-regulated
A0A0G2JGL0;P61079;Q6ZWY6	Ubiquitin-conjugating enzyme E2 D3;Ubiquitin-conjugating enzyme E2 D2B	Ube2d3;Ube2d2b	133	Ube2d3 K133	8.50963	8.50963	-0.163749	-0.183801	Non-regulated	Non-regulated
A0A0G2JGL8;Q99PU8-2;Q99PU8;Q99PU8-3	Putative ATP-dependent RNA helicase DHX30	Dhx30	822	Dhx30 K822	8.16988	8.16988	0.193305	0.0550131	Non-regulated	Non-regulated
A0A0G2JGL8;Q99PU8-2;Q99PU8;Q99PU8-3;A0A0G2JE53	Putative ATP-dependent RNA helicase DHX30	Dhx30	161	Dhx30 K161	7.85657	7.85657	-0.205518	-0.0585798	Non-regulated	Non-regulated
A0A0G2JGN6;Q9CR00	26S proteasome non-ATPase regulatory subunit 9	Psmd9	150	Psmd9 K150	7.89757	7.89757	0.60073	-0.182866	Non-regulated	Non-regulated
A0A0G2JGQ4;P54729	NEDD8 ultimate buster 1	Nub1	184	Nub1 K184	8.43786	8.43786	0.505963	0.109509	Non-regulated	Non-regulated
A0A0G2JGQ4;P54729	NEDD8 ultimate buster 1	Nub1	359	Nub1 K359	9.3295	9.3295	0.0737343	0.0893383	Non-regulated	Non-regulated
A0A0G2JGQ4;P54729	NEDD8 ultimate buster 1	Nub1	328	Nub1 K328	8.32742	8.32742	0.0104911	0.147055	Non-regulated	Non-regulated
A0A0G2JGQ4;P54729	NEDD8 ultimate buster 1	Nub1	207	Nub1 K207	8.21051	8.21051	0.189516	0.0215316	Non-regulated	Non-regulated
A0A0G2JH04;P63073;A0A0G2JGT5;A0A0G2JG98	Eukaryotic translation initiation factor 4E	Eif4e	21	Eif4e K21	8.47766	8.47766	0.0272485	0.0537239	Non-regulated	Non-regulated
K3W4P2;A0A0G2JH17;Q6P4S8	Integrator complex subunit 1	Ints1	224	Ints1 K224	8.49298	8.49298	0.133021	0.0731279	Non-regulated	Non-regulated
K3W4P2;A0A0G2JH17;Q6P4S8;A0A0G2JDG8	Integrator complex subunit 1	Ints1	127	Ints1 K127	9.14057	9.14057	0.182197	-0.0297801	Non-regulated	Non-regulated
K3W4P2;A0A0G2JH17;Q6P4S8;A0A0G2JDG8	Integrator complex subunit 1	Ints1	74	Ints1 K74	8.36875	8.36875	0.0396514	-0.106252	Non-regulated	Non-regulated
A0A0H2UH13;Q8BK75-2;Q8BK75	Elongator complex protein 6	Elp6	245	Elp6 K245	7.67873	7.67873	0.00517283	-0.0210042	Non-regulated	Non-regulated
E9Q5A3;Z4YJZ7;A0A0H2UH19;Q5DW34-2;Q5DW34-3;Q5DW34	Histone-lysine N-methyltransferase EHMT1	Ehmt1	611	Ehmt1 K611	7.95434	7.95434	0.283071	0.624484	Non-regulated	Non-regulated
E9Q5A3;Z4YJZ7;A0A0H2UH19;Q5DW34-2;Q5DW34-3;Q5DW34;A0A0A6YXD1	Histone-lysine N-methyltransferase EHMT1	Ehmt1	952	Ehmt1 K952	7.47034	7.47034	0.0747503	-0.150436	Non-regulated	Non-regulated
E9Q5A3;Z4YJZ7;A0A0H2UH19;Q5DW34-2;Q5DW34-3;Q5DW34;A0A0G2JFI9;A2AIS5;A0A1B0GXE2	Histone-lysine N-methyltransferase EHMT1	Ehmt1	220	Ehmt1 K220	7.83027	7.83027	-0.38384	-0.0406381	Non-regulated	Non-regulated
A0A0J9YUR2;A0A0J9YTU3;Q5SXY1-3;Q5SXY1;A0A0J9YV86;A0A0J9YUF8;Q5SXY1-2	Cytospin-B	Specc1	650	Specc1 K650	7.7109	7.7109	0.143434	-0.390123	Non-regulated	Non-regulated
Q9JI57;Q9JI57-6;A0A0J9YTX7;Q6PD35;Q9JI57-7;Q9JI57-2;Q9JI57-5;Q9JI57-4;Q9JI57-8;Q9JI57-9;Q9JI57-10;Q9JI57-3;A0A0J9YV21;A0A0J9YUK2;A0A0J9YUW7	General transcription factor II-I repeat domain-containing protein 1	Gtf2ird1	436	Gtf2ird1 K436	8.64612	8.64612	0.0868503	0.323022	Non-regulated	Non-regulated
A0A0J9YTY0;A0A0J9YUL3;Q8C1B7-3;Q8C1B7-2;Q8C1B7;Q9R1T4-2;Q9R1T4-3;Q9R1T4	Septin-11;Septin-6	Sept11;Sept6	326	Sept11 K326	8.41265	8.41265	-0.049352	-0.26533	Non-regulated	Non-regulated
A0A0J9YTY0;A0A0J9YUL3;Q8C1B7-3;Q8C1B7-2;Q8C1B7	Septin-11	Sept11	361	Sept11 K361	8.69492	8.69492	0.165118	0.179214	Non-regulated	Non-regulated
A0A0J9YTY0;A0A0J9YUL3;Q8C1B7-3;Q8C1B7-2;Q8C1B7	Septin-11	Sept11	366	Sept11 K366	8.90585	8.90585	0.220604	0.0972102	Non-regulated	Non-regulated
A0A0J9YTY0;A0A0J9YUL3;Q8C1B7-3;Q8C1B7-2;Q8C1B7;Q9R1T4-2;Q9R1T4-3;Q9R1T4	Septin-11;Septin-6	Sept11;Sept6	357	Sept11 K357	8.1887	8.1887	0.187027	0.117344	Non-regulated	Non-regulated
A0A0J9YTY0;A0A0J9YUL3;Q8C1B7-3;Q8C1B7-2;Q8C1B7;Q9R1T4-2;Q9R1T4-3;Q9R1T4	Septin-11;Septin-6	Sept11;Sept6	352	Sept11 K352	9.2553	9.2553	0.177075	0.11016	Non-regulated	Non-regulated
A0A0J9YTY0;A0A0J9YUL3;Q8C1B7-3;Q8C1B7-2;Q8C1B7	Septin-11	Sept11	397	Sept11 K397	8.02678	8.02678	0.13668	0.0291993	Non-regulated	Non-regulated
A0A0J9YTY0;A0A0J9YUL3;Q8C1B7-3;Q8C1B7-2;Q8C1B7;A0A0J9YVA6	Septin-11	Sept11	195	Sept11 K195	8.59205	8.59205	0.0737728	0.0973731	Non-regulated	Non-regulated
A0A0J9YTY0;A0A0J9YUL3;Q8C1B7-3;Q8C1B7-2;Q8C1B7;A0A0J9YVA6;B7ZC46;B1AQY9;B1AQZ0;Q8CHH9;Q8CHH9-2;Q9R1T4-2;Q9R1T4-3;Q9R1T4	Septin-11;Septin-8;Septin-6	Sept11;Sept8;Sept6	170	Sept11 K170	7.96434	7.96434	0.405662	0.105635	Non-regulated	Non-regulated
A0A0J9YTY0;A0A0J9YUL3;Q8C1B7-3;Q8C1B7-2;Q8C1B7;A0A0J9YUV6	Septin-11	Sept11	65	Sept11 K65	8.4019	8.4019	-0.173383	0.00381554	Non-regulated	Non-regulated
V9GWS2;Q80X52;A0A0J9YVJ3;E9Q579;A0A0J9YTY6;E9PV90;E9PY45;E9Q6M6;Q9D6M3	Mitochondrial glutamate carrier 1	Slc25a22	83	Slc25a22 K83	8.24783	8.24783	0.164809	-0.0956753	Non-regulated	Non-regulated
A0A0J9YUM4;A0A0J9YU62;O88712-2;O88712;O88712-3;P56546;Q91YZ2;P56546-2	C-terminal-binding protein 1;C-terminal-binding protein 2	Ctbp1;Ctbp2	269	Ctbp1 K269	8.03003	8.03003	0.156756	0.0141179	Non-regulated	Non-regulated
A0A0J9YUM4;A0A0J9YU62;O88712-2;O88712;A0A0J9YVI3;A0A0J9YUR5;O88712-3;A0A0J9YTW3;P56546;Q91YZ2;P56546-2;E9PWQ9;E9Q0T4	C-terminal-binding protein 1;C-terminal-binding protein 2	Ctbp1;Ctbp2	77	Ctbp1 K77	8.55233	8.55233	0.0263964	0.350566	Non-regulated	Non-regulated
A0A0J9YUM4;A0A0J9YU62;O88712-2;O88712;O88712-3;P56546;Q91YZ2;P56546-2	C-terminal-binding protein 1;C-terminal-binding protein 2	Ctbp1;Ctbp2	262	Ctbp1 K262	8.72488	8.72488	0.364668	0.192046	Non-regulated	Non-regulated
A0A0J9YUD5;B9EJ54;E9Q880		Nup205	212	Nup205 K212	7.88284	7.88284	-0.0819868	0.00206939	Non-regulated	Non-regulated
A0A0J9YUD5;B9EJ54		Nup205	1332	Nup205 K1332	8.45257	8.45257	0.0851753	0.179955	Non-regulated	Non-regulated
A0A0J9YUD5;B9EJ54		Nup205	1283	Nup205 K1283	8.77358	8.77358	-0.00830737	0.136734	Non-regulated	Non-regulated
A0A0J9YUD5;B9EJ54;E9Q880		Nup205	66	Nup205 K66	8.32214	8.32214	0.134688	-0.138473	Non-regulated	Non-regulated
A0A0J9YUD5;B9EJ54		Nup205	1785	Nup205 K1785	8.06648	8.06648	0.101886	0.322515	Non-regulated	Non-regulated
A0A0J9YUD5;B9EJ54		Nup205	549	Nup205 K549	8.45192	8.45192	0.0446165	0.17413	Non-regulated	Non-regulated
A0A0J9YUD5;B9EJ54		Nup205	1027	Nup205 K1027	7.75541	7.75541	-0.16878	-0.356859	Non-regulated	Non-regulated
A0A0J9YUI1;P61087;D3Z4U3;F8WIC2;A0A0J9YU07	Ubiquitin-conjugating enzyme E2 K	Ube2k	14	Ube2k K14	8.83212	8.83212	0.140364	0.0469112	Non-regulated	Non-regulated
A0A0J9YUI1;P61087;D3Z4U3;F8WIC2;A0A0J9YU07	Ubiquitin-conjugating enzyme E2 K	Ube2k	18	Ube2k K18	8.78347	8.78347	-0.012288	-0.0371008	Non-regulated	Non-regulated
A0A0J9YUK4;O55033	Cytoplasmic protein NCK2	Nck2	79	Nck2 K79	7.46507	7.46507	-0.0417567	-0.1817	Non-regulated	Non-regulated
A0A0J9YUS4			50	A0A0J9YUS4 K50	7.63422	7.63422	-0.081885	0.301314	Non-regulated	Non-regulated
A0A0J9YUZ4;P63158;A0A0J9YUD8;D3YZ18;D3YVC6	High mobility group protein B1	Hmgb1	57	Hmgb1 K57	8.62647	8.62647	-0.0922491	0.133783	Non-regulated	Non-regulated
A0A0J9YUZ4;P63158;A0A0J9YUD8;D3YZ18;D3YVC6	High mobility group protein B1	Hmgb1	59	Hmgb1 K59	9.66195	9.66195	0.252151	0.406557	Non-regulated	Non-regulated
A0A0J9YUZ4;P63158;A0A0J9YUD8;P30681	High mobility group protein B1;High mobility group protein B2	Hmgb1;Hmgb2	154	Hmgb1 K154	10.1061	10.1061	0.0922839	0.195406	Non-regulated	Non-regulated
A0A0J9YUZ4;P63158;A0A0J9YUD8;P30681	High mobility group protein B1;High mobility group protein B2	Hmgb1;Hmgb2	157	Hmgb1 K157	9.80138	9.80138	0.111142	0.146517	Non-regulated	Non-regulated
A0A0J9YUZ4;P63158;A0A0J9YUD8	High mobility group protein B1	Hmgb1	127	Hmgb1 K127	8.6201	8.6201	0.336894	0.346462	Non-regulated	Non-regulated
A0A0J9YUZ4;P63158;A0A0J9YUD8;D3YZ18;D3YVC6;P30681;A0A1B0GQX9	High mobility group protein B1;High mobility group protein B2	Hmgb1;Hmgb2	12	Hmgb1 K12	9.31557	9.31557	0.684086	0.290073	Non-regulated	Non-regulated
A0A0J9YUZ4;P63158	High mobility group protein B1	Hmgb1	191	Hmgb1 K191	8.60208	8.60208	0.191673	0.254875	Non-regulated	Non-regulated
A0A0J9YUZ4;P63158;A0A0J9YUD8;D3YZ18;D3YVC6	High mobility group protein B1	Hmgb1	43	Hmgb1 K43	9.27738	9.27738	0.379677	0.345663	Non-regulated	Non-regulated
A0A0J9YUZ4;P63158;A0A0J9YUD8;D3YZ18	High mobility group protein B1	Hmgb1	88	Hmgb1 K88	9.81112	9.81112	0.285647	0.109052	Non-regulated	Non-regulated
A0A0J9YUZ4;P63158;A0A0J9YUD8	High mobility group protein B1	Hmgb1	141	Hmgb1 K141	7.49452	7.49452	-0.384964	-0.201982	Non-regulated	Non-regulated
A0A0J9YUZ4;P63158;A0A0J9YUD8	High mobility group protein B1	Hmgb1	146	Hmgb1 K146	8.51724	8.51724	0.150145	0.210059	Non-regulated	Non-regulated
A0A0J9YV20;A0A0R4J0B7;Q80UZ2-2;Q80UZ2	Protein SDA1 homolog	Sdad1	254	Sdad1 K254	8.88129	8.88129	0.968936	0.621202	Non-regulated	Non-regulated
A0A0J9YV20;A0A0R4J0B7;Q80UZ2-2;Q80UZ2	Protein SDA1 homolog	Sdad1	557	Sdad1 K557	8.07365	8.07365	0.727236	0.0458302	Non-regulated	Non-regulated
A0A0M3HEP3;Q99M04	Lipoyl synthase, mitochondrial	Lias	242	Lias K242	7.45402	7.45402	-0.161404	0.104202	Non-regulated	Non-regulated
A0A0N4SUH4;Q8BKS9	Pumilio domain-containing protein KIAA0020	Kiaa0020	579	Kiaa0020 K579	8.53269	8.53269	0.260929	0.0808284	Non-regulated	Non-regulated
A0A0N4SUH4;Q8BKS9;A0A494BBI7;A0A494BB98;A0A494B9B8	Pumilio domain-containing protein KIAA0020	Kiaa0020	13	Kiaa0020 K13	7.58455	7.58455	-0.13527	-0.179773	Non-regulated	Non-regulated
A0A0N4SUH4;Q8BKS9;A0A494BBI7;A0A494BB98	Pumilio domain-containing protein KIAA0020	Kiaa0020	93	Kiaa0020 K93	8.00783	8.00783	-0.140648	-0.145771	Non-regulated	Non-regulated
Q9QZ23;A0A0N4SUH8	NFU1 iron-sulfur cluster scaffold homolog, mitochondrial	Nfu1	205	Nfu1 K205	8.60751	8.60751	0.282305	0.619391	Non-regulated	Non-regulated
B2RRD7;A0A0N4SVG7;E9PXP1;Q80XK2;Q3U109;A0A0N4SUT9		Brpf1	898	Brpf1 K898	7.7634	7.7634	0.0978006	-0.362198	Non-regulated	Non-regulated
B2RRD7;A0A0N4SVG7;E9PXP1;Q80XK2;Q3U109;A0A0N4SUT9		Brpf1	894	Brpf1 K894	10.6652	10.6652	0.0966861	0.0907393	Non-regulated	Non-regulated
B2RRD7;A0A0N4SVG7;E9PXP1;Q80XK2;Q3U109;A0A0N4SUT9;A0A0N4SUS4		Brpf1	1159	Brpf1 K1159	8.09788	8.09788	0.347989	0.0162568	Non-regulated	Non-regulated
A0A0N4SV65;A0A0N4SUY3;A0A0N4SWF5;A0A0N4SUU0;A0A0N4SWD7;E9Q6H8;A0A1L1SQF5		Plekha5	206	Plekha5 K206	7.93774	7.93774	0.00889583	-0.263551	Non-regulated	Non-regulated
A0A0N4SV65;A0A0N4SUY3;A0A0N4SWF5;A0A0N4SUU0;A0A0N4SWD7;E9Q6H8;A0A1L1SQF5		Plekha5	226	Plekha5 K226	7.63474	7.63474	-0.46548	-0.220069	Non-regulated	Non-regulated
A0A0N4SV65;A0A0N4SUY3;A0A0N4SWF5;A0A0N4SUU0;A0A0N4SWD7;E9Q6H8;A0A0N4SUV0;A0A0N4SW19		Plekha5	70	Plekha5 K70	7.57351	7.57351	-0.261591	0.129653	Non-regulated	Non-regulated
P17183;A0A0N4SUX5;D3Z6E4	Gamma-enolase;Enolase	Eno2	256	Eno2 K256	8.52014	8.52014	0.439264	0.323901	Non-regulated	Non-regulated
A0A0N4SV29;Q80V62	Fanconi anemia group D2 protein homolog	Fancd2	320	Fancd2 K320	8.60547	8.60547	-0.129312	-0.0593338	Non-regulated	Non-regulated
A0A0N4SV45;Q9Z0E1	Meiosis 1 arrest protein	M1ap	50	M1ap K50	8.40615	8.40615	0.0479167	-0.0798628	Non-regulated	Non-regulated
A0A0N4SV66;Q8R1M2	Histone H2A.J	H2afj	6	H2afj K6	9.41556	9.41556	0.194086	0.0346377	Non-regulated	Non-regulated
A0A0N4SV66;Q8R1M2	Histone H2A.J	H2afj	10	H2afj K10	9.41556	9.41556	0.194086	0.0346377	Non-regulated	Non-regulated
A0A0N4SV66;Q8R1M2;Q8CGP4;C0HKE9;C0HKE8;C0HKE7;C0HKE6;C0HKE5;C0HKE4;C0HKE3;C0HKE2;C0HKE1;Q8CGP6;Q8BFU2;Q8CGP5;Q8CGP7	Histone H2A.J;Histone H2A;Histone H2A type 1-H;Histone H2A type 3;Histone H2A type 1-F;Histone H2A type 1-K	H2afj;Hist1h2aa;Hist1h2ah;Hist3h2a;Hist1h2af;Hist1h2ak	96	H2afj K96	9.76846	9.76846	-0.00941418	0.0498037	Non-regulated	Non-regulated
A0A0N4SV66;Q8R1M2;Q8CGP4;C0HKE9;C0HKE8;C0HKE7;C0HKE6;C0HKE5;C0HKE4;C0HKE3;C0HKE2;C0HKE1;Q8CGP6;Q8BFU2;Q6GSS7;Q64523;Q8CGP5;Q8CGP7	Histone H2A.J;Histone H2A;Histone H2A type 1-H;Histone H2A type 3;Histone H2A type 2-A;Histone H2A type 2-C;Histone H2A type 1-F;Histone H2A type 1-K	H2afj;Hist1h2aa;Hist1h2ah;Hist3h2a;Hist2h2aa1;Hist2h2ac;Hist1h2af;Hist1h2ak	119	H2afj K119	8.78793	8.78793	-0.113525	-0.0105121	Non-regulated	Non-regulated
A0A0N4SV80;E9QML5;Q61464-4;Q61464	Zinc finger protein 638	Zfml;Znf638	1302	Zfml K1302	8.87644	8.87644	0.978662	0.60259	Non-regulated	Non-regulated
A0A0N4SV80;E9QML5;Q61464-4;Q61464	Zinc finger protein 638	Zfml;Znf638	1567	Zfml K1567	7.98534	7.98534	0.809726	0.456686	Non-regulated	Non-regulated
A0A0N4SV80;E9QML5;Q61464-4;Q61464	Zinc finger protein 638	Zfml;Znf638	1440	Zfml K1440	8.49615	8.49615	0.593571	0.273443	Non-regulated	Non-regulated
A0A0N4SV80;E9QML5;Q61464-4;Q61464;A0A0N4SV38;A0A0N4SVI8;E9QKZ7;Q61464-7;Q61464-5;Q61464-2;Q3TZK9;A0A0N4SVM8;Q61464-3	Zinc finger protein 638	Zfml;Znf638	86	Zfml K86	7.51147	7.51147	0.259399	0.28313	Non-regulated	Non-regulated
A0A0N4SV80;E9QML5;Q61464-4;Q61464	Zinc finger protein 638	Zfml;Znf638	1343	Zfml K1343	8.14079	8.14079	0.363219	0.293311	Non-regulated	Non-regulated
A0A0N4SV80;E9QML5;Q61464-4;Q61464	Zinc finger protein 638	Zfml;Znf638	1351	Zfml K1351	8.03555	8.03555	0.133325	0.0679993	Non-regulated	Non-regulated
A0A0N4SV80;E9QML5;Q61464-4;Q61464;A0A0N4SV38;A0A0N4SVI8;E9QKZ7;Q61464-7;Q61464-5;Q61464-2;Q3TZK9;A0A0N4SVM8;Q61464-3	Zinc finger protein 638	Zfml;Znf638	401	Zfml K401	8.59089	8.59089	0.441197	0.223316	Non-regulated	Non-regulated
A0A0N4SV80;E9QML5;Q61464-4;Q61464	Zinc finger protein 638	Zfml;Znf638	1789	Zfml K1789	8.71827	8.71827	0.0168623	-0.0700797	Non-regulated	Non-regulated
A0A0N4SV80;E9QML5;Q61464-4;Q61464	Zinc finger protein 638	Zfml;Znf638	1804	Zfml K1804	9.78524	9.78524	0.203704	0.0716999	Non-regulated	Non-regulated
A0A0N4SV80;E9QML5;Q61464-4;Q61464	Zinc finger protein 638	Zfml;Znf638	1821	Zfml K1821	8.436	8.436	0.431412	0.300433	Non-regulated	Non-regulated
A0A0N4SV80;E9QML5;Q61464-4;Q61464	Zinc finger protein 638	Zfml;Znf638	1481	Zfml K1481	7.7689	7.7689	0.274678	0.176982	Non-regulated	Non-regulated
A0A0N4SVC2;E9QP00;Q6PFR5	Transformer-2 protein homolog alpha	Tra2a	196	Tra2a K196	8.87132	8.87132	0.517552	0.260259	Non-regulated	Non-regulated
A0A0N4SVJ6;Q8C8N2	Protein SCAI	Scai	405	Scai K405	7.29026	7.29026	-0.154778	-0.198381	Non-regulated	Non-regulated
H3BKC5;A0A0N4SVK3;P62322	U6 snRNA-associated Sm-like protein LSm5	Lsm5	31	Lsm5 K31	7.42896	7.42896	0.123438	-0.166933	Non-regulated	Non-regulated
Z4YKC4;A0A0R4J112;A2AMI2;A0A0N4SVL0;Q80XI3-2;Q80XI3-4;Q80XI3;Q80XI3-3;A2AMI7	Eukaryotic translation initiation factor 4 gamma 3	Eif4g3	939	Eif4g3 K939	8.0599	8.0599	0.386487	0.282732	Non-regulated	Non-regulated
Z4YKC4;A0A0R4J112;A2AMI2;A0A0N4SVL0;Q80XI3-2;Q80XI3-4;Q80XI3;Q80XI3-3;A2AMI7;E9PVC6;E9Q9E1;E9PVC5;Q6NZJ6-2;Q6NZJ6;A0A0J9YUS5;A0A0J9YVC1;A0A0J9YUC1;E9Q770	Eukaryotic translation initiation factor 4 gamma 3;Eukaryotic translation initiation factor 4 gamma 1	Eif4g3;Eif4g1	896	Eif4g3 K896	8.77499	8.77499	0.219	0.414338	Non-regulated	Non-regulated
Z4YKC4;A0A0R4J112;A2AMI2;A0A0N4SVL0;Q80XI3-2;Q80XI3-4;Q80XI3;Q80XI3-3;A2AMI7;E9PVC6;E9Q9E1;E9PVC5;Q6NZJ6-2;Q6NZJ6;A0A0J9YUS5;A0A0J9YVC1;A0A0J9YUC1;E9Q770	Eukaryotic translation initiation factor 4 gamma 3;Eukaryotic translation initiation factor 4 gamma 1	Eif4g3;Eif4g1	911	Eif4g3 K911	8.49849	8.49849	0.247909	0.351758	Non-regulated	Non-regulated
Z4YKC4;A0A0R4J112;A2AMI2;A0A0N4SVL0;Q80XI3-2;Q80XI3-4;Q80XI3;Q80XI3-3;A2AMI7	Eukaryotic translation initiation factor 4 gamma 3	Eif4g3	1046	Eif4g3 K1046	8.40717	8.40717	0.135182	-0.113599	Non-regulated	Non-regulated
A0A0N4SVQ1;Q62425	Cytochrome c oxidase subunit NDUFA4	Ndufa4	41	Ndufa4 K41	8.07365	8.07365	0.151177	0.122284	Non-regulated	Non-regulated
A0A0N4SW48;D3Z0C1;Q8C8M1;D3Z1Z9	Protein FAM60A	Fam60a	61	Fam60a K61	7.783	7.783	0.15974	0.208065	Non-regulated	Non-regulated
A0A0N4SW73			916	A0A0N4SW73 K916	8.60456	8.60456	-0.347552	-0.199769	Non-regulated	Non-regulated
A0A0N4SW73;Q8R361	Rab11 family-interacting protein 5	Rab11fip5	478	Rab11fip5 K478	8.02457	8.02457	0.135179	-0.0604467	Non-regulated	Non-regulated
A0A0N4SW73;Q8R361	Rab11 family-interacting protein 5	Rab11fip5	447	Rab11fip5 K447	7.98499	7.98499	-0.142787	-0.171355	Non-regulated	Non-regulated
A0A0N4SW73;Q8R361	Rab11 family-interacting protein 5	Rab11fip5	122	Rab11fip5 K122	7.96813	7.96813	0.00298947	-0.311499	Non-regulated	Non-regulated
A0A0R3P9C8;Q9DC69	NADH dehydrogenase [ubiquinone] 1 alpha subcomplex subunit 9, mitochondrial	Ndufa9	185	Ndufa9 K185	8.85313	8.85313	0.0355496	0.0914262	Non-regulated	Non-regulated
A0A0R4IZW5;P09803	Cadherin-1;E-Cad/CTF1;E-Cad/CTF2;E-Cad/CTF3	Cdh1	670	Cdh1 K670	8.12704	8.12704	0.468771	0.560065	Non-regulated	Non-regulated
A0A0R4IZW5;P09803	Cadherin-1;E-Cad/CTF1;E-Cad/CTF2;E-Cad/CTF3	Cdh1	666	Cdh1 K666	8.09311	8.09311	0.104195	-0.0299776	Non-regulated	Non-regulated
H3BKS8;E9PWD4;A0A0R4IZW7;Q3TX08;H3BL74	tRNA (guanine(26)-N(2))-dimethyltransferase	Trmt1	370	Trmt1 K370	8.55847	8.55847	-0.0197731	0.0868884	Non-regulated	Non-regulated
Q6NS54;A0A0R4IZX2;Q9JHL1	Na(+)/H(+) exchange regulatory cofactor NHE-RF;Na(+)/H(+) exchange regulatory cofactor NHE-RF2	Slc9a3r2	29	Slc9a3r2 K29	8.18441	8.18441	0.201059	0.151186	Non-regulated	Non-regulated
A0A0R4IZX3;Q921D4	Mediator of RNA polymerase II transcription subunit 6	Med6	185	Med6 K185	9.62185	9.62185	0.109208	0.163197	Non-regulated	Non-regulated
A0A0R4IZX3;Q921D4	Mediator of RNA polymerase II transcription subunit 6	Med6	190	Med6 K190	9.59247	9.59247	-0.360897	-0.134946	Non-regulated	Non-regulated
A0A0R4IZX3;Q921D4	Mediator of RNA polymerase II transcription subunit 6	Med6	149	Med6 K149	9.24954	9.24954	0.1391	0.103853	Non-regulated	Non-regulated
A0A0R4IZY0;Q8C1A5	Thimet oligopeptidase	Thop1	257	Thop1 K257	8.24642	8.24642	0.141054	0.57897	Non-regulated	Non-regulated
A0A0R4IZY0;Q8C1A5	Thimet oligopeptidase	Thop1	2	Thop1 K2	8.98576	8.98576	0.00813062	-0.00945876	Non-regulated	Non-regulated
A0A0R4IZY0;Q8C1A5	Thimet oligopeptidase	Thop1	92	Thop1 K92	8.04805	8.04805	-0.242623	0.121518	Non-regulated	Non-regulated
A0A0R4IZY0;Q8C1A5	Thimet oligopeptidase	Thop1	538	Thop1 K538	8.36374	8.36374	0.197388	0.233171	Non-regulated	Non-regulated
A0A0R4IZY0;Q8C1A5	Thimet oligopeptidase	Thop1	220	Thop1 K220	8.49849	8.49849	0.041915	0.515913	Non-regulated	Non-regulated
A0A0R4IZY0;Q8C1A5	Thimet oligopeptidase	Thop1	229	Thop1 K229	8.88759	8.88759	0.110293	0.171724	Non-regulated	Non-regulated
A0A0R4IZY9;Q91XI1;Q91XI1-2	tRNA-dihydrouridine(47) synthase [NAD(P)(+)]-like	Dus3l	285	Dus3l K285	8.10044	8.10044	0.136686	0.0348358	Non-regulated	Non-regulated
A0A0R4IZY9;Q91XI1	tRNA-dihydrouridine(47) synthase [NAD(P)(+)]-like	Dus3l	403	Dus3l K403	9.2619	9.2619	0.392735	0.00332513	Non-regulated	Non-regulated
A0A5F8MPU2;A0A0R4IZZ6;Q6ZQ03	Formin-binding protein 4	Fnbp4	660	Fnbp4 K660	7.58609	7.58609	0.157012	0.0237083	Non-regulated	Non-regulated
A0A5F8MPU2;A0A0R4IZZ6;Q6ZQ03;Q6ZQ03-2;Q6ZQ03-3	Formin-binding protein 4	Fnbp4	301	Fnbp4 K301	9.07925	9.07925	0.109282	-0.2533	Non-regulated	Non-regulated
A0A0R4J000;Q8VC57	BTB/POZ domain-containing protein KCTD5	Kctd5	223	Kctd5 K223	9.05162	9.05162	0.186261	0.384587	Non-regulated	Non-regulated
A0A0R4J005;A0A5F8MPJ3;E9QP62;Q99JW4;Q91XD2	LIM and senescent cell antigen-like-containing domain protein 1;LIM and senescent cell antigen-like-containing domain protein 2	Lims1;Lims2	302	Lims1 K302	8.08593	8.08593	0.236709	0.124395	Non-regulated	Non-regulated
A0A0R4J007;P70261	Paladin	Pald1	152	Pald1 K152	8.11671	8.11671	0.0498379	0.0805545	Non-regulated	Non-regulated
P70288;A0A0R4J008;Q8BQ10	Histone deacetylase 2	Hdac2	67	Hdac2 K67	7.84522	7.84522	0.0220762	0.161652	Non-regulated	Non-regulated
P70288;A0A0R4J008;Q8BQ10	Histone deacetylase 2	Hdac2	75	Hdac2 K75	8.46746	8.46746	0.191289	-0.0263472	Non-regulated	Non-regulated
P70288;A0A0R4J008;Q8BQ10	Histone deacetylase 2	Hdac2	243	Hdac2 K243	8.41335	8.41335	0.261431	0.267516	Non-regulated	Non-regulated
P70288;A0A0R4J008	Histone deacetylase 2	Hdac2	474	Hdac2 K474	8.39242	8.39242	0.0257243	0.0169199	Non-regulated	Non-regulated
P70288;A0A0R4J008	Histone deacetylase 2	Hdac2	451	Hdac2 K451	9.50852	9.50852	0.075687	-0.0844133	Non-regulated	Non-regulated
A0A0R4J009;Q9D864	Actin-related protein 6	Actr6	260	Actr6 K260	9.09402	9.09402	0.128505	0.0587092	Non-regulated	Non-regulated
D3Z380;A0A0R4J018;O55060;D3YWK6;D3Z217;D6RIK3	Thiopurine S-methyltransferase	Tpmt	140	Tpmt K140	8.33272	8.33272	0.092768	0.0224939	Non-regulated	Non-regulated
D3Z380;A0A0R4J018;O55060	Thiopurine S-methyltransferase	Tpmt	200	Tpmt K200	8.40064	8.40064	0.306359	0.39734	Non-regulated	Non-regulated
A0A0R4J023;Q9JLZ3;F6R307;F6RT60	Methylglutaconyl-CoA hydratase, mitochondrial	Auh	186	Auh K186	8.14408	8.14408	0.231531	0.472843	Non-regulated	Non-regulated
A0A0R4J023;Q9JLZ3;F6R307;F6RT60	Methylglutaconyl-CoA hydratase, mitochondrial	Auh	179	Auh K179	8.70965	8.70965	0.267287	0.200167	Non-regulated	Non-regulated
A0A0R4J1Y0;A0A0R4J024;Q924T3-2;Q924T3	DNA repair protein XRCC4	Xrcc4	187	Xrcc4 K187	7.83122	7.83122	0.179371	0.333374	Non-regulated	Non-regulated
A0A0R4J025			373	A0A0R4J025 K373	7.2724	7.2724	-0.0737625	0.00168442	Non-regulated	Non-regulated
A0A0R4J034;Q99K01-3;Q99K01;Q99K01-2;Q99K01-4	Pyridoxal-dependent decarboxylase domain-containing protein 1	Pdxdc1	406	Pdxdc1 K406	8.13656	8.13656	0.140676	0.00672221	Non-regulated	Non-regulated
A0A0R4J036;P08553;D3YZ35	Neurofilament medium polypeptide	Nefm	100	Nefm K100	7.7492	7.7492	0.203507	-0.106884	Non-regulated	Non-regulated
A0A0R4J036;P08553;D3YZ35	Neurofilament medium polypeptide	Nefm	296	Nefm K296	8.70168	8.70168	-0.0584191	-0.200918	Non-regulated	Non-regulated
A0A0R4J045;A0A3B2WB30;A0A3B2WBC2			134	A0A0R4J045 K134	8.77977	8.77977	-0.0675529	-0.124206	Non-regulated	Non-regulated
A0A0R4J047;Q9CYI4;Q9CYI4-2;D3Z765;Q7TNC4-2;Q7TNC4-3;Q7TNC4-4;Q7TNC4;E9Q715;Q05CX5	Putative RNA-binding protein Luc7-like 1;Putative RNA-binding protein Luc7-like 2	Luc7l;Luc7l2	186	Luc7l K186	8.88095	8.88095	0.085012	0.168285	Non-regulated	Non-regulated
A0A0R4J047;Q9CYI4;Q9CYI4-2;D3Z765;F6QU81	Putative RNA-binding protein Luc7-like 1	Luc7l	235	Luc7l K235	7.71902	7.71902	0.379209	-0.00275526	Non-regulated	Non-regulated
A0A0R4J047;Q9CYI4	Putative RNA-binding protein Luc7-like 1	Luc7l	29	Luc7l K29	8.6947	8.6947	0.121204	0.0956405	Non-regulated	Non-regulated
Q8CIG8;A0A0R4J049;F6QQQ6	Protein arginine N-methyltransferase 5	Prmt5	240	Prmt5 K240	9.74898	9.74898	0.0313966	0.00603796	Non-regulated	Non-regulated
Q8CIG8;A0A0R4J049	Protein arginine N-methyltransferase 5	Prmt5	490	Prmt5 K490	9.12733	9.12733	0.00914998	0.0859929	Non-regulated	Non-regulated
A0A1L1SS90;A0A0R4J050;Q99JW2;A0A1L1SRW7;A0A1L1SRL5;A0A1L1SRC1	Aminoacylase-1	Acy1	288	Acy1 K288	8.30604	8.30604	0.0722119	0.187504	Non-regulated	Non-regulated
A0A1L1SS90;A0A0R4J050;Q99JW2;A0A1L1SRW7;A0A1L1SRL5	Aminoacylase-1	Acy1	218	Acy1 K218	8.5146	8.5146	0.0168526	0.39687	Non-regulated	Non-regulated
A0A1L1SS90;A0A0R4J050;Q99JW2;A0A1L1SRW7;A0A1L1SRL5	Aminoacylase-1	Acy1	284	Acy1 K284	8.16346	8.16346	0.528663	0.401524	Non-regulated	Non-regulated
A0A0R4J052;G5E8T9;Q99KB8-2;Q99KB8;E9PYA3	Hydroxyacylglutathione hydrolase, mitochondrial	Hagh	256	Hagh K256	7.92188	7.92188	-0.169369	-0.188888	Non-regulated	Non-regulated
A0A0R4J052;G5E8T9;Q99KB8-2;Q99KB8;E9Q2H8;D3YUX8;D3YWI0	Hydroxyacylglutathione hydrolase, mitochondrial	Hagh	68	Hagh K68	8.35332	8.35332	0.00639085	-0.140052	Non-regulated	Non-regulated
A0A0R4J060;J3QNK5;Q8BIH0-2;Q8BIH0	Histone deacetylase complex subunit SAP130	Sap130	1037	Sap130 K1037	8.10961	8.10961	0.46711	0.420035	Non-regulated	Non-regulated
A0A0R4J183;E9Q577;A0A0R4J073;Q5U5Q9-3;Q5U5Q9	BRCA1-A complex subunit RAP80	Uimc1	436	Uimc1 K436	8.2266	8.2266	0.117063	0.409111	Non-regulated	Non-regulated
A0A0R4J078;Q8VCH8	UBX domain-containing protein 4	Ubxn4	238	Ubxn4 K238	8.0855	8.0855	-0.16337	-0.232586	Non-regulated	Non-regulated
A0A0R4J079;Q8BMP6	Golgi resident protein GCP60	Acbd3	106	Acbd3 K106	8.71062	8.71062	-0.0149068	0.0990675	Non-regulated	Non-regulated
A0A0R4J079;Q8BMP6	Golgi resident protein GCP60	Acbd3	108	Acbd3 K108	8.01666	8.01666	0.0557874	0.0724169	Non-regulated	Non-regulated
A0A0R4J1F6;A0A0R4J085;Q3UHZ7;Q91YN5-2;Q91YN5-3;Q91YN5	UDP-N-acetylhexosamine pyrophosphorylase;UDP-N-acetylgalactosamine pyrophosphorylase;UDP-N-acetylglucosamine pyrophosphorylase	Uap1	145	Uap1 K145	7.66427	7.66427	-0.130259	-0.0057705	Non-regulated	Non-regulated
A0A0R4J1F6;A0A0R4J085;Q3UHZ7;Q91YN5-2;Q91YN5-3;Q91YN5	UDP-N-acetylhexosamine pyrophosphorylase;UDP-N-acetylgalactosamine pyrophosphorylase;UDP-N-acetylglucosamine pyrophosphorylase	Uap1	152	Uap1 K152	7.71919	7.71919	-0.228789	-0.189398	Non-regulated	Non-regulated
A0A0R4J094;Q3TC72	Fumarylacetoacetate hydrolase domain-containing protein 2A	Fahd2	233	Fahd2 K233	8.32695	8.32695	0.151831	-0.238337	Non-regulated	Non-regulated
A0A0R4J098;O88291	DBIRD complex subunit ZNF326	Znf326	140	Znf326 K140	8.37661	8.37661	0.025378	-0.0196117	Non-regulated	Non-regulated
A0A0R4J099;Q3UY34	Uncharacterized protein C12orf43 homolog		229	A0A0R4J099 K229	7.87574	7.87574	-0.0278465	0.181629	Non-regulated	Non-regulated
E9Q9N6;A0A0R4J227;Q05512;Q05512-2;Q05512-4;Q05512-3;E9QMP6;F6ZS70;Q3T9A3;A0A0R4J0B1;E9PYX3;F7CRG8;F7A3Q3;F7CVZ7;F6ZEX4;F6UY70	Serine/threonine-protein kinase MARK2	Mark2	584	Mark2 K584	8.64177	8.64177	0.0344154	0.18302	Non-regulated	Non-regulated
E9Q9N6;A0A0R4J227;Q05512;Q05512-2;Q05512-4;Q05512-3;E9QMP6;F6ZS70;Q3T9A3;A0A0R4J0B1;E9PYX3;F7CRG8;F7A3Q3;F7CVZ7;F6ZEX4;F6UY70	Serine/threonine-protein kinase MARK2	Mark2	580	Mark2 K580	8.19631	8.19631	0.211906	0.0280167	Non-regulated	Non-regulated
E9Q9N6;A0A0R4J227;Q05512;Q05512-2;Q05512-4;Q05512-3;E9QMP6;F6ZS70;Q3T9A3;A0A0R4J0B1;E9PYX3	Serine/threonine-protein kinase MARK2	Mark2	376	Mark2 K376	8.23121	8.23121	0.287329	0.212279	Non-regulated	Non-regulated
S4R2E1;A0A0R4J0B6;Q7TMS5	ATP-binding cassette sub-family G member 2	Abcg2	171	Abcg2 K171	7.21675	7.21675	-0.26498	-0.126192	Non-regulated	Non-regulated
Q62421;A0A0R4J0B8;J3QQ44	Endophilin-A3	Sh3gl3	76	Sh3gl3 K76	8.02272	8.02272	-0.116161	-0.254618	Non-regulated	Non-regulated
Q9D720;A0A0R4J0C0;F6VZ99	Non-structural maintenance of chromosomes element 1 homolog	Nsmce1	152	Nsmce1 K152	8.18224	8.18224	-0.180937	-0.011032	Non-regulated	Non-regulated
A0A0R4J0C8;Q7TMF2	3'-5' exoribonuclease 1	Eri1	48	Eri1 K48	7.92733	7.92733	0.0944643	0.000604421	Non-regulated	Non-regulated
A0A0R4J0C8;Q7TMF2;A0A1B0GSW4;A0A1B0GRC5	3'-5' exoribonuclease 1	Eri1	88	Eri1 K88	7.85175	7.85175	-0.0848545	0.173136	Non-regulated	Non-regulated
A0A0R4J0E0;Q91W78	U6 snRNA phosphodiesterase	Usb1	260	Usb1 K260	10.0427	10.0427	0.0632596	0.007039	Non-regulated	Non-regulated
A0A0R4J0E2;Q7TQ40;P46684;F8VPV3;Q62520;G3UYE7;Q61467;A2AWK6;Q62521-2;Q62521	Zinc finger protein ZIC 5;Zinc finger protein ZIC 1;Zinc finger protein ZIC 2;Zinc finger protein ZIC 4;Zinc finger protein ZIC 3	Zic5;Zic1;Zic2;Zic4;Zic3	448	Zic5 K448	8.10281	8.10281	-0.357913	-0.160666	Non-regulated	Non-regulated
A0A0R4J0E4;Q7TQK1;Q7TQK1-2	Integrator complex subunit 7	Ints7	37	Ints7 K37	8.10082	8.10082	0.027384	0.060346	Non-regulated	Non-regulated
A0A0R4J0E4;Q7TQK1	Integrator complex subunit 7	Ints7	867	Ints7 K867	8.31538	8.31538	-0.0783366	0.145354	Non-regulated	Non-regulated
A0A0R4J0F6;Q99KY4;Q99KY4-2;D6RHK5	Cyclin-G-associated kinase	Gak	90	Gak K90	7.99669	7.99669	0.203618	0.365048	Non-regulated	Non-regulated
A0A0R4J0F6;Q99KY4;Q99KY4-2	Cyclin-G-associated kinase	Gak	462	Gak K462	9.05553	9.05553	-0.280131	-0.0850691	Non-regulated	Non-regulated
A0A0R4J0F6;Q99KY4;Q99KY4-2;F6SLK1;Q80TZ3-2;Q80TZ3;Q80TZ3-3	Cyclin-G-associated kinase;Putative tyrosine-protein phosphatase auxilin	Gak;Dnajc6	1272	Gak K1272	9.37322	9.37322	-0.0370384	-0.0652276	Non-regulated	Non-regulated
A0A0R4J0F6;Q99KY4	Cyclin-G-associated kinase	Gak	746	Gak K746	8.08016	8.08016	-0.0104054	-0.192098	Non-regulated	Non-regulated
A0A0R4J0F6;Q99KY4;Q99KY4-2;F6SLK1;A0A0G2JFZ0;F7BG02	Cyclin-G-associated kinase	Gak	683	Gak K683	8.0574	8.0574	0.157137	-0.000949823	Non-regulated	Non-regulated
A0A0R4J0F6;Q99KY4;Q99KY4-2;F7BG02	Cyclin-G-associated kinase	Gak	588	Gak K588	8.52115	8.52115	0.109405	-0.176566	Non-regulated	Non-regulated
A0A2I3BPW9;A0A0R4J0G7;Q8K4R9-2;Q8K4R9;A0A2I3BQS1;Q8K4R9-3	Disks large-associated protein 5	Dlgap5	143	Dlgap5 K143	8.39909	8.39909	-0.122404	-0.123836	Non-regulated	Non-regulated
A0A2I3BPW9;A0A0R4J0G7;Q8K4R9-2;Q8K4R9;A0A2I3BQS1;Q8K4R9-3;E9QQ48	Disks large-associated protein 5	Dlgap5	235	Dlgap5 K235	8.29206	8.29206	0.00173816	-0.14074	Non-regulated	Non-regulated
A0A2I3BPW9;A0A0R4J0G7;Q8K4R9-2;Q8K4R9;A0A2I3BQS1;Q8K4R9-3;E9QQ48	Disks large-associated protein 5	Dlgap5	268	Dlgap5 K268	8.78275	8.78275	0.0340439	0.0122679	Non-regulated	Non-regulated
A0A2I3BPW9;A0A0R4J0G7;Q8K4R9-2;Q8K4R9;A0A2I3BQS1;Q8K4R9-3	Disks large-associated protein 5	Dlgap5	73	Dlgap5 K73	8.30782	8.30782	-0.14209	0.0321061	Non-regulated	Non-regulated
A0A2I3BPW9;A0A0R4J0G7;Q8K4R9-2;Q8K4R9;A0A2I3BQS1;Q8K4R9-3	Disks large-associated protein 5	Dlgap5	82	Dlgap5 K82	8.50033	8.50033	0.242393	-0.041854	Non-regulated	Non-regulated
A0A0R4J0H7;Q8K2Z4;Q8K2Z4-2	Condensin complex subunit 1	Ncapd2	1278	Ncapd2 K1278	8.62891	8.62891	0.322794	0.463906	Non-regulated	Non-regulated
A0A0R4J0H7;Q8K2Z4;Q8K2Z4-2	Condensin complex subunit 1	Ncapd2	1199	Ncapd2 K1199	7.89075	7.89075	0.221287	0.314553	Non-regulated	Non-regulated
A0A0R4J0H7;Q8K2Z4;Q8K2Z4-2;A0A087WNQ1;A0A087WRK6	Condensin complex subunit 1	Ncapd2	86	Ncapd2 K86	7.78329	7.78329	0.0386512	-0.0130201	Non-regulated	Non-regulated
A0A0R4J0H7;Q8K2Z4;Q8K2Z4-2	Condensin complex subunit 1	Ncapd2	416	Ncapd2 K416	8.69442	8.69442	0.105859	0.106178	Non-regulated	Non-regulated
A0A0R4J0H7;Q8K2Z4;Q8K2Z4-2	Condensin complex subunit 1	Ncapd2	893	Ncapd2 K893	7.87662	7.87662	-0.21023	-0.324162	Non-regulated	Non-regulated
A0A0R4J0H7;Q8K2Z4;Q8K2Z4-2	Condensin complex subunit 1	Ncapd2	794	Ncapd2 K794	8.09346	8.09346	0.149618	0.172576	Non-regulated	Non-regulated
A0A0R4J0J5;Q8K114-2;Q8K114	Integrator complex subunit 9	Ints9	510	Ints9 K510	8.15385	8.15385	0.455296	0.134682	Non-regulated	Non-regulated
A0A0R4J0J5;Q8K114-2;Q8K114	Integrator complex subunit 9	Ints9	66	Ints9 K66	7.97753	7.97753	0.0139629	0.478122	Non-regulated	Non-regulated
Q5SVF9;A0A0R4J0J6;Q8BKT7	THO complex subunit 5 homolog	Thoc5	610	Thoc5 K610	7.79222	7.79222	0.392895	0.11928	Non-regulated	Non-regulated
Q5SVF9;A0A0R4J0J6;Q8BKT7	THO complex subunit 5 homolog	Thoc5	590	Thoc5 K590	8.26451	8.26451	0.239396	0.275095	Non-regulated	Non-regulated
Q5SVF9;A0A0R4J0J6;Q8BKT7;Q5SVF8	THO complex subunit 5 homolog	Thoc5	336	Thoc5 K336	8.00065	8.00065	0.0184793	0.122733	Non-regulated	Non-regulated
Q5SVF9;A0A0R4J0J6;Q8BKT7	THO complex subunit 5 homolog	Thoc5	24	Thoc5 K24	9.29724	9.29724	0.32045	0.0625825	Non-regulated	Non-regulated
Q5SVF9;A0A0R4J0J6;Q8BKT7	THO complex subunit 5 homolog	Thoc5	424	Thoc5 K424	9.56136	9.56136	0.160967	0.0046704	Non-regulated	Non-regulated
Z4YL78;A0A0R4J0K2;K3W4R5;A2AGT5-2;A2AGT5-3;A2AGT5	Cytoskeleton-associated protein 5	Ckap5	530	Ckap5 K530	8.43922	8.43922	0.0611196	-0.0432987	Non-regulated	Non-regulated
Z4YL78;A0A0R4J0K2;K3W4R5;A2AGT5-2;A2AGT5-3;A2AGT5	Cytoskeleton-associated protein 5	Ckap5	473	Ckap5 K473	9.12775	9.12775	0.0660571	0.0758039	Non-regulated	Non-regulated
Z4YL78;A0A0R4J0K2;K3W4R5;A2AGT5-2;A2AGT5-3;A2AGT5	Cytoskeleton-associated protein 5	Ckap5	496	Ckap5 K496	8.5954	8.5954	-0.0945063	0.152118	Non-regulated	Non-regulated
Z4YL78;A0A0R4J0K2;K3W4R5;A2AGT5-2;A2AGT5-3;A2AGT5	Cytoskeleton-associated protein 5	Ckap5	1857	Ckap5 K1857	7.74561	7.74561	-0.16626	-0.0500626	Non-regulated	Non-regulated
Z4YL78;A0A0R4J0K2;K3W4R5;A2AGT5-2;A2AGT5-3;A2AGT5	Cytoskeleton-associated protein 5	Ckap5	1463	Ckap5 K1463	8.99624	8.99624	0.065346	-0.164876	Non-regulated	Non-regulated
Z4YL78;A0A0R4J0K2;K3W4R5;A2AGT5-2;A2AGT5-3;A2AGT5	Cytoskeleton-associated protein 5	Ckap5	354	Ckap5 K354	7.67934	7.67934	-0.232761	-0.307865	Non-regulated	Non-regulated
Z4YL78;A0A0R4J0K2;K3W4R5;A2AGT5-2;A2AGT5-3;A2AGT5	Cytoskeleton-associated protein 5	Ckap5	511	Ckap5 K511	8.51044	8.51044	0.233087	-0.1279	Non-regulated	Non-regulated
Z4YL78;A0A0R4J0K2;K3W4R5;A2AGT5-2;A2AGT5-3;A2AGT5	Cytoskeleton-associated protein 5	Ckap5	1411	Ckap5 K1411	8.20273	8.20273	0.19651	0.226795	Non-regulated	Non-regulated
Z4YL78;A0A0R4J0K2;K3W4R5;A2AGT5-2;A2AGT5-3;A2AGT5	Cytoskeleton-associated protein 5	Ckap5	1176	Ckap5 K1176	8.10656	8.10656	-0.204696	0.318518	Non-regulated	Non-regulated
Z4YL78;A0A0R4J0K2;K3W4R5;A2AGT5-2;A2AGT5-3;A2AGT5	Cytoskeleton-associated protein 5	Ckap5	311	Ckap5 K311	8.1423	8.1423	0.290528	0.158896	Non-regulated	Non-regulated
Z4YL78;A0A0R4J0K2;K3W4R5;A2AGT5-2;A2AGT5-3;A2AGT5	Cytoskeleton-associated protein 5	Ckap5	1921	Ckap5 K1921	9.48942	9.48942	-0.0941821	-0.13364	Non-regulated	Non-regulated
Z4YL78;A0A0R4J0K2;K3W4R5;A2AGT5-2;A2AGT5-3;A2AGT5	Cytoskeleton-associated protein 5	Ckap5	1815	Ckap5 K1815	8.48766	8.48766	0.0336426	-0.230257	Non-regulated	Non-regulated
Z4YL78;A0A0R4J0K2;K3W4R5;A2AGT5-2;A2AGT5-3;A2AGT5	Cytoskeleton-associated protein 5	Ckap5	1769	Ckap5 K1769	8.66353	8.66353	0.086558	-0.0129491	Non-regulated	Non-regulated
Z4YL78;A0A0R4J0K2;K3W4R5;A2AGT5-2;A2AGT5-3;A2AGT5	Cytoskeleton-associated protein 5	Ckap5	1125	Ckap5 K1125	8.78129	8.78129	-0.0805662	-0.0645189	Non-regulated	Non-regulated
Z4YL78;A0A0R4J0K2;K3W4R5;A2AGT5-2;A2AGT5-3;A2AGT5	Cytoskeleton-associated protein 5	Ckap5	1151	Ckap5 K1151	8.45708	8.45708	0.0669392	-0.0378473	Non-regulated	Non-regulated
Z4YL78;A0A0R4J0K2;K3W4R5;A2AGT5-2;A2AGT5-3;A2AGT5	Cytoskeleton-associated protein 5	Ckap5	171	Ckap5 K171	7.37925	7.37925	-0.0267092	-0.25252	Non-regulated	Non-regulated
Z4YL78;A0A0R4J0K2;K3W4R5;A2AGT5-2;A2AGT5-3;A2AGT5	Cytoskeleton-associated protein 5	Ckap5	1838	Ckap5 K1838	7.71912	7.71912	0.356792	-0.101883	Non-regulated	Non-regulated
Q8BRB0;A0A0R4J0L5;Q8R3I3	Conserved oligomeric Golgi complex subunit 6	Cog6	51	Cog6 K51	8.58579	8.58579	0.153702	-3.00836e-05	Non-regulated	Non-regulated
Q9CPV1;A0A0R4J0M5	Spindle and kinetochore-associated protein 1	Ska1	189	Ska1 K189	7.60234	7.60234	-0.067812	0.0605759	Non-regulated	Non-regulated
Q9CPV1;A0A0R4J0M5	Spindle and kinetochore-associated protein 1	Ska1	116	Ska1 K116	7.68869	7.68869	0.232596	0.130483	Non-regulated	Non-regulated
A0A0R4J0M9;Q8CDG3;Q8CDG3-2	Deubiquitinating protein VCIP135	Vcpip1	656	Vcpip1 K656	8.10466	8.10466	0.156193	0.283814	Non-regulated	Non-regulated
A2T4N6;A0A0R4J0N5;P46718	Programmed cell death protein 2	Pdcd2	242	Pdcd2 K242	9.64491	9.64491	0.0490723	-0.0699805	Non-regulated	Non-regulated
A0A0R4J0P6;Q8VDG3	Poly(A)-specific ribonuclease PARN	Parn	341	Parn K341	7.98544	7.98544	0.18755	0.193311	Non-regulated	Non-regulated
A0A0R4J0P6;Q8VDG3;A0A2R8VKA3	Poly(A)-specific ribonuclease PARN	Parn	149	Parn K149	8.54684	8.54684	-0.0178199	0.123239	Non-regulated	Non-regulated
A0A0R4J0P6;Q8VDG3	Poly(A)-specific ribonuclease PARN	Parn	227	Parn K227	7.93885	7.93885	0.182192	0.195605	Non-regulated	Non-regulated
A0A0R4J0P6;Q8VDG3;A0A2R8VKA3	Poly(A)-specific ribonuclease PARN	Parn	190	Parn K190	8.1321	8.1321	0.0855894	0.0603853	Non-regulated	Non-regulated
A0A0R4J0P6;Q8VDG3	Poly(A)-specific ribonuclease PARN	Parn	508	Parn K508	8.93119	8.93119	0.098227	0.0305338	Non-regulated	Non-regulated
A0A0R4J0P6;Q8VDG3	Poly(A)-specific ribonuclease PARN	Parn	319	Parn K319	7.51111	7.51111	0.366732	0.550053	Non-regulated	Non-regulated
A0A0R4J0P6;Q8VDG3	Poly(A)-specific ribonuclease PARN	Parn	406	Parn K406	8.62653	8.62653	0.499259	0.238781	Non-regulated	Non-regulated
A0A0R4J0Q5;P21619	Lamin-B2	Lmnb2	192	Lmnb2 K192	7.94709	7.94709	0.0596703	0.757468	Non-regulated	Non-regulated
A0A0R4J0Q5;P21619	Lamin-B2	Lmnb2	78	Lmnb2 K78	8.69254	8.69254	0.0488439	-0.107176	Non-regulated	Non-regulated
A0A0R4J0Q5;P21619;P21619-2	Lamin-B2	Lmnb2	287	Lmnb2 K287	7.66645	7.66645	0.290113	0.0862076	Non-regulated	Non-regulated
A0A0R4J0Q5;P21619;P21619-2;P14733	Lamin-B2;Lamin-B1	Lmnb2;Lmnb1	400	Lmnb2 K400	9.06521	9.06521	0.131323	0.152917	Non-regulated	Non-regulated
A0A0R4J0Q5;P21619;P14733	Lamin-B2;Lamin-B1	Lmnb2;Lmnb1	44	Lmnb2 K44	9.39684	9.39684	0.0971878	0.102904	Non-regulated	Non-regulated
A0A0R4J0Q5;P21619;P21619-2	Lamin-B2	Lmnb2	282	Lmnb2 K282	7.9869	7.9869	0.11449	0.253694	Non-regulated	Non-regulated
Q3TR20;A0A0R4J0Q9;Q3UM29	Conserved oligomeric Golgi complex subunit 7	Cog7	556	Cog7 K556	7.46346	7.46346	0.209286	0.18421	Non-regulated	Non-regulated
Q3TR20;A0A0R4J0Q9;Q3UM29	Conserved oligomeric Golgi complex subunit 7	Cog7	521	Cog7 K521	9.11431	9.11431	0.0118087	-0.129903	Non-regulated	Non-regulated
A0A0R4J0R3;Q3U1G5	Interferon-stimulated 20 kDa exonuclease-like 2	Isg20l2	71	Isg20l2 K71	8.3001	8.3001	0.406468	0.150176	Non-regulated	Non-regulated
A0A0R4J0R3;Q3U1G5	Interferon-stimulated 20 kDa exonuclease-like 2	Isg20l2	52	Isg20l2 K52	7.93446	7.93446	0.562687	0.471162	Non-regulated	Non-regulated
A0A1L1SVG0;A0A0R4J0S7;Q8CGB3-2;Q8CGB3;Q8CGB3-3;A0A1L1STY4	Uveal autoantigen with coiled-coil domains and ankyrin repeats	Uaca	810	Uaca K810	8.03503	8.03503	0.146952	0.393155	Non-regulated	Non-regulated
A0A1L1SVG0;A0A0R4J0S7;Q8CGB3-2;Q8CGB3;Q8CGB3-3;A0A1L1STY4	Uveal autoantigen with coiled-coil domains and ankyrin repeats	Uaca	986	Uaca K986	9.42203	9.42203	0.125037	0.0342494	Non-regulated	Non-regulated
A0A0R4J0T4;Q5D0E0;O88351;Q3U141	Inhibitor of nuclear factor kappa-B kinase subunit beta	Ikbkb	158	Ikbkb K158	8.09293	8.09293	-0.0833138	-0.256488	Non-regulated	Non-regulated
A0A0R4J0T4;Q5D0E0;O88351	Inhibitor of nuclear factor kappa-B kinase subunit beta	Ikbkb	467	Ikbkb K467	7.5719	7.5719	-0.00584151	-0.313942	Non-regulated	Non-regulated
A0A0R4J0T8;Q9D8S3	ADP-ribosylation factor GTPase-activating protein 3	Arfgap3	247	Arfgap3 K247	7.69613	7.69613	-0.161358	-0.332984	Non-regulated	Non-regulated
A0A0R4J0U2;Q0VGB7;A0A0N4SV05;A0A0N4SVH3	Serine/threonine-protein phosphatase 4 regulatory subunit 2	Ppp4r2	285	Ppp4r2 K285	8.90635	8.90635	0.101865	0.0692554	Non-regulated	Non-regulated
A0A0R4J0U2;Q0VGB7;A0A0N4SV05;A0A0N4SVH3	Serine/threonine-protein phosphatase 4 regulatory subunit 2	Ppp4r2	252	Ppp4r2 K252	8.62627	8.62627	0.223729	0.0989714	Non-regulated	Non-regulated
A0A0R4J0U2;Q0VGB7;A0A0N4SV05	Serine/threonine-protein phosphatase 4 regulatory subunit 2	Ppp4r2	84	Ppp4r2 K84	7.90868	7.90868	0.142465	0.283932	Non-regulated	Non-regulated
A0A0R4J0U2;Q0VGB7	Serine/threonine-protein phosphatase 4 regulatory subunit 2	Ppp4r2	55	Ppp4r2 K55	7.9348	7.9348	-0.111833	0.0274207	Non-regulated	Non-regulated
A0A0R4J0U2;Q0VGB7;A0A0N4SV05;A0A0N4SVH3	Serine/threonine-protein phosphatase 4 regulatory subunit 2	Ppp4r2	249	Ppp4r2 K249	8.79285	8.79285	0.0363184	0.0986107	Non-regulated	Non-regulated
A0A0R4J0U2;Q0VGB7	Serine/threonine-protein phosphatase 4 regulatory subunit 2	Ppp4r2	15	Ppp4r2 K15	8.47018	8.47018	0.22781	0.144008	Non-regulated	Non-regulated
A0A0R4J0U2;Q0VGB7;A0A0N4SV05;A0A0N4SVH3	Serine/threonine-protein phosphatase 4 regulatory subunit 2	Ppp4r2	246	Ppp4r2 K246	8.78139	8.78139	0.0742077	-0.16039	Non-regulated	Non-regulated
A0A0R4J0U2;Q0VGB7;A0A0N4SVH3	Serine/threonine-protein phosphatase 4 regulatory subunit 2	Ppp4r2	141	Ppp4r2 K141	8.66418	8.66418	0.071679	0.0438676	Non-regulated	Non-regulated
A0A0R4J0U2;Q0VGB7;A0A0N4SV05;A0A0N4SVH3	Serine/threonine-protein phosphatase 4 regulatory subunit 2	Ppp4r2	120	Ppp4r2 K120	8.35968	8.35968	0.260826	0.138032	Non-regulated	Non-regulated
A0A0R4J0U8;A2RSY6-2;A2RSY6;A2RSY6-3;A2RSY6-4	TRMT1-like protein	Trmt1l	133	Trmt1l K133	7.8497	7.8497	0.0555993	0.397469	Non-regulated	Non-regulated
E9Q361;E9Q360;A0A0R4J0V1;Q8K2A7	Integrator complex subunit 10	Ints10	551	Ints10 K551	8.02481	8.02481	0.0847878	-0.0556771	Non-regulated	Non-regulated
E9Q361;E9Q360;A0A0R4J0V1;Q8K2A7	Integrator complex subunit 10	Ints10	239	Ints10 K239	8.82229	8.82229	0.256058	0.101812	Non-regulated	Non-regulated
A0A0R4J0V5;P08775	DNA-directed RNA polymerase II subunit RPB1	Polr2a	803	Polr2a K803	7.89619	7.89619	-0.410358	-0.455959	Non-regulated	Non-regulated
A0A0R4J0V5;P08775	DNA-directed RNA polymerase II subunit RPB1	Polr2a	279	Polr2a K279	8.33868	8.33868	-0.0697022	0.126841	Non-regulated	Non-regulated
A0A0R4J0V5;P08775	DNA-directed RNA polymerase II subunit RPB1	Polr2a	226	Polr2a K226	8.61458	8.61458	-0.301277	-0.0203648	Non-regulated	Non-regulated
A0A0R4J0V5;P08775	DNA-directed RNA polymerase II subunit RPB1	Polr2a	1350	Polr2a K1350	7.93661	7.93661	-0.75132	-0.379216	Non-regulated	Non-regulated
A0A0R4J0V5;P08775	DNA-directed RNA polymerase II subunit RPB1	Polr2a	32	Polr2a K32	7.89494	7.89494	-0.411618	-0.167444	Non-regulated	Non-regulated
A0A0R4J0V5;P08775	DNA-directed RNA polymerase II subunit RPB1	Polr2a	1828	Polr2a K1828	8.87397	8.87397	-0.458359	0.147476	Non-regulated	Non-regulated
A0A0R4J0V5;P08775	DNA-directed RNA polymerase II subunit RPB1	Polr2a	1835	Polr2a K1835	8.83343	8.83343	-0.467099	-0.0186297	Non-regulated	Non-regulated
A0A0R4J0V5;P08775	DNA-directed RNA polymerase II subunit RPB1	Polr2a	1849	Polr2a K1849	8.62146	8.62146	-0.346948	0.161056	Non-regulated	Non-regulated
A0A0R4J0V5;P08775	DNA-directed RNA polymerase II subunit RPB1	Polr2a	1884	Polr2a K1884	8.85142	8.85142	-0.477865	0.119922	Non-regulated	Non-regulated
A0A0R4J0V5;P08775	DNA-directed RNA polymerase II subunit RPB1	Polr2a	1870	Polr2a K1870	8.57067	8.57067	-0.317999	-0.0779699	Non-regulated	Non-regulated
A0A0R4J0V5;P08775	DNA-directed RNA polymerase II subunit RPB1	Polr2a	1821	Polr2a K1821	8.496	8.496	-0.399961	0.200709	Non-regulated	Non-regulated
A0A0R4J0W6;Q9CRC8;F6RDA7;D6RHB1;D6RFC5;A0A0G2JGC9	Leucine-rich repeat-containing protein 40	Lrrc40	33	Lrrc40 K33	7.73474	7.73474	-0.0690591	0.100182	Non-regulated	Non-regulated
A0A0R4J0W6;Q9CRC8;F6RDA7;D6RHB1;F6RGS7	Leucine-rich repeat-containing protein 40	Lrrc40	93	Lrrc40 K93	8.32222	8.32222	0.137234	-0.188278	Non-regulated	Non-regulated
A0A0R4J0X2;Q8VC19;A0A1W2P873	5-aminolevulinate synthase, nonspecific, mitochondrial	Alas1	207	Alas1 K207	8.68626	8.68626	0.376866	0.373939	Non-regulated	Non-regulated
A0A0R4J0X7;S4R2G5;Q64467	Glyceraldehyde-3-phosphate dehydrogenase;Glyceraldehyde-3-phosphate dehydrogenase, testis-specific	Gapdhs	331	Gapdhs K331	8.53153	8.53153	0.151178	-0.0983726	Non-regulated	Non-regulated
A0A0R4J0X8;Q9ES28-8;Q9ES28-4;Q9ES28-2;Q9ES28-7;Q9ES28;D3Z0V2;Q9ES28-3;Q9ES28-6;Q9ES28-5;A0A1B0GRS3	Rho guanine nucleotide exchange factor 7	Arhgef7	225	Arhgef7 K225	8.0493	8.0493	-0.143741	0.0334516	Non-regulated	Non-regulated
A0A0R4J0X8;Q9ES28-8;Q9ES28-4;Q9ES28-2;Q9ES28-7;Q9ES28;D3Z0V2;Q9ES28-3;Q9ES28-6;Q9ES28-5	Rho guanine nucleotide exchange factor 7	Arhgef7	547	Arhgef7 K547	8.77666	8.77666	0.0629721	-0.113575	Non-regulated	Non-regulated
D3YW02;A0A0R4J0Z0;Q3U6U5	Putative GTP-binding protein 6	Gtpbp6	153	Gtpbp6 K153	7.62918	7.62918	0.187015	0.141721	Non-regulated	Non-regulated
A0A0R4J0Z1;P08003	Protein disulfide-isomerase A4	Pdia4	625	Pdia4 K625	9.11631	9.11631	0.151539	0.0500474	Non-regulated	Non-regulated
A0A0R4J0Z1;P08003	Protein disulfide-isomerase A4	Pdia4	633	Pdia4 K633	8.74743	8.74743	-0.0118327	0.207901	Non-regulated	Non-regulated
A0A0R4J0Z1;P08003	Protein disulfide-isomerase A4	Pdia4	127	Pdia4 K127	8.42152	8.42152	0.213916	0.11485	Non-regulated	Non-regulated
A0A0R4J0Z1;P08003	Protein disulfide-isomerase A4	Pdia4	331	Pdia4 K331	8.90339	8.90339	0.108127	0.271641	Non-regulated	Non-regulated
A0A0R4J0Z1;P08003	Protein disulfide-isomerase A4	Pdia4	342	Pdia4 K342	8.1358	8.1358	-0.0989959	0.209559	Non-regulated	Non-regulated
A0A0R4J0Z1;P08003	Protein disulfide-isomerase A4	Pdia4	502	Pdia4 K502	8.5928	8.5928	-0.0024505	0.25223	Non-regulated	Non-regulated
A0A0R4J0Z1;P08003	Protein disulfide-isomerase A4	Pdia4	345	Pdia4 K345	7.4541	7.4541	-0.183662	-0.131669	Non-regulated	Non-regulated
A0A0R4J0Z1;P08003	Protein disulfide-isomerase A4	Pdia4	350	Pdia4 K350	7.95466	7.95466	0.254918	0.206738	Non-regulated	Non-regulated
A0A0R4J0Z1;P08003	Protein disulfide-isomerase A4	Pdia4	612	Pdia4 K612	8.46957	8.46957	-0.0852887	0.0871748	Non-regulated	Non-regulated
A0A0R4J0Z1;P08003	Protein disulfide-isomerase A4	Pdia4	358	Pdia4 K358	9.34871	9.34871	0.118538	0.279296	Non-regulated	Non-regulated
A0A0R4J0Z1;P08003	Protein disulfide-isomerase A4	Pdia4	566	Pdia4 K566	7.95376	7.95376	0.210351	-0.0965603	Non-regulated	Non-regulated
A0A0R4J0Z1;P08003	Protein disulfide-isomerase A4	Pdia4	159	Pdia4 K159	7.9339	7.9339	0.0227159	0.0760265	Non-regulated	Non-regulated
A0A0R4J0Z1;P08003	Protein disulfide-isomerase A4	Pdia4	241	Pdia4 K241	8.35801	8.35801	-0.0219242	0.124714	Non-regulated	Non-regulated
A0A0R4J0Z1;P08003	Protein disulfide-isomerase A4	Pdia4	607	Pdia4 K607	8.3795	8.3795	-0.0211905	0.0277065	Non-regulated	Non-regulated
A0A0R4J132;P51960;E9QLX9;P51960-2	Myb-related protein A	Mybl1	393	Mybl1 K393	9.58935	9.58935	0.30431	0.105557	Non-regulated	Non-regulated
A0A0R4J140;Z4YLI8;Q5SW19;Q5SW19-3	Clustered mitochondria protein homolog	Cluh	1297	Cluh K1297	7.76454	7.76454	0.330545	0.251604	Non-regulated	Non-regulated
A0A0R4J140;Z4YLI8;Q5SW19;Q5SW19-3	Clustered mitochondria protein homolog	Cluh	1217	Cluh K1217	7.95957	7.95957	-0.0540844	0.0305994	Non-regulated	Non-regulated
A0A0R4J140;Z4YLI8;Q5SW19;Q5SW19-3	Clustered mitochondria protein homolog	Cluh	1226	Cluh K1226	8.09555	8.09555	-0.0956455	-0.112619	Non-regulated	Non-regulated
A0A0R4J140;Z4YLI8;Q5SW19;Q5SW19-3	Clustered mitochondria protein homolog	Cluh	1210	Cluh K1210	8.37315	8.37315	0.333054	-0.0339661	Non-regulated	Non-regulated
A0A0R4J140;Z4YLI8	Clustered mitochondria protein homolog	Cluh	4	Cluh K4	7.58328	7.58328	0.000808136	0.238298	Non-regulated	Non-regulated
A0A0R4J146;Q3UFY7-4;Q3UFY7	7-methylguanosine phosphate-specific 5'-nucleotidase	Nt5c3b	213	Nt5c3b K213	8.37608	8.37608	0.172105	0.198972	Non-regulated	Non-regulated
A0A0R4J1I5;D3Z726;A0A0R4J161;Q9DBY0-2;Q9DBY0-3;Q9DBY0	Forkhead box protein P4	Foxp4	437	Foxp4 K437	8.41217	8.41217	0.0920941	0.268105	Non-regulated	Non-regulated
Q3TKT4-2;Q3TKT4;A0A0R4J170;G3UX35;Q6DIC0;H3BLH0;F2Z4A9;E9QAB8;H3BJK2	Transcription activator BRG1;Probable global transcription activator SNF2L2	Smarca4;Smarca2	1081	Smarca4 K1081	8.74603	8.74603	0.139728	-0.116619	Non-regulated	Non-regulated
Q3TKT4-2;Q3TKT4;A0A0R4J170;G3UX35	Transcription activator BRG1	Smarca4	405	Smarca4 K405	7.83661	7.83661	-0.08712	-0.0944166	Non-regulated	Non-regulated
Q3TKT4-2;Q3TKT4;A0A0R4J170;G3UX35	Transcription activator BRG1	Smarca4	991	Smarca4 K991	8.45076	8.45076	0.128417	0.106164	Non-regulated	Non-regulated
Q3TKT4-2;Q3TKT4;A0A0R4J170	Transcription activator BRG1	Smarca4	1417	Smarca4 K1417	8.74032	8.74032	-0.0780633	-0.143317	Non-regulated	Non-regulated
Q3TKT4-2;Q3TKT4;A0A0R4J170;G3UX35	Transcription activator BRG1	Smarca4	1024	Smarca4 K1024	8.07893	8.07893	0.0112015	0.0839991	Non-regulated	Non-regulated
Q3TKT4-2;Q3TKT4;A0A0R4J170;G3UX35;Q6DIC0;H3BLH0;F2Z4A9;E9QAB8;H3BJK2;H3BKN5	Transcription activator BRG1;Probable global transcription activator SNF2L2	Smarca4;Smarca2	1219	Smarca4 K1219	7.86049	7.86049	0.0541946	0.0901846	Non-regulated	Non-regulated
Q3TKT4-2;Q3TKT4;A0A0R4J170;G3UX35	Transcription activator BRG1	Smarca4	455	Smarca4 K455	10.0334	10.0334	0.176999	0.147236	Non-regulated	Non-regulated
Q3TKT4-2;Q3TKT4;A0A0R4J170	Transcription activator BRG1	Smarca4	1438	Smarca4 K1438	7.53832	7.53832	-0.0323392	-0.093309	Non-regulated	Non-regulated
Q3TKT4-2;Q3TKT4;A0A0R4J170;G3UX35;Q6DIC0;H3BLH0;F2Z4A9;E9QAB8	Transcription activator BRG1;Probable global transcription activator SNF2L2	Smarca4;Smarca2	892	Smarca4 K892	8.66713	8.66713	0.0789971	-0.0814671	Non-regulated	Non-regulated
Q3TKT4-2;Q3TKT4;A0A0R4J170;G3UX35	Transcription activator BRG1	Smarca4	496	Smarca4 K496	9.55393	9.55393	0.0660295	0.0138247	Non-regulated	Non-regulated
Q3UQU0;A0A0R4J175;A0A1Y7VJ63	Bromodomain-containing protein 9	Brd9	372	Brd9 K372	9.36444	9.36444	0.163132	0.208758	Non-regulated	Non-regulated
Q3UQU0;A0A0R4J175	Bromodomain-containing protein 9	Brd9	26	Brd9 K26	8.94081	8.94081	0.0407937	0.0185322	Non-regulated	Non-regulated
A0A0R4J187;P23475;A0A2R8VHZ9	X-ray repair cross-complementing protein 6	Xrcc6	466	Xrcc6 K466	9.41014	9.41014	0.196795	0.200298	Non-regulated	Non-regulated
A0A0R4J187;P23475;A0A2R8VHZ9	X-ray repair cross-complementing protein 6	Xrcc6	459	Xrcc6 K459	7.6988	7.6988	-0.207059	-0.0247157	Non-regulated	Non-regulated
A0A0R4J195;Q9CSU0-2;Q9CSU0;F6YB25;F7DAY5	Regulation of nuclear pre-mRNA domain-containing protein 1B	Rprd1b	220	Rprd1b K220	7.62133	7.62133	0.151843	0.323164	Non-regulated	Non-regulated
Z4YMB8;A0A0R4J196;F8WH31;E9PUD1;Q58A65-6;Q58A65-3;Q58A65-4;Q58A65-5;Q58A65-2;Q58A65;F6SH61	C-Jun-amino-terminal kinase-interacting protein 4	Spag9	144	Spag9 K144	8.0508	8.0508	-0.122341	-0.0589688	Non-regulated	Non-regulated
Z4YMB8;A0A0R4J196;F8WH31;E9PUD1;Q58A65-6;Q58A65-3;Q58A65-4;Q58A65-5;Q58A65-2;Q58A65;F6SH61	C-Jun-amino-terminal kinase-interacting protein 4	Spag9	170	Spag9 K170	8.10305	8.10305	-0.0769695	0.00572999	Non-regulated	Non-regulated
A0A0R4J1D5;F6WYU8		Cbfa2t2	437	Cbfa2t2 K437	8.12875	8.12875	0.128322	0.351945	Non-regulated	Non-regulated
A0A0R4J1D5;F6WYU8;O70374;O70374-2	Protein CBFA2T2	Cbfa2t2	571	Cbfa2t2 K571	7.8652	7.8652	0.199004	0.199704	Non-regulated	Non-regulated
A0A0R4J1D5;Q3UGB2;O70374	Protein CBFA2T2	Cbfa2t2	16	Cbfa2t2 K16	9.16137	9.16137	0.172589	0.420147	Non-regulated	Non-regulated
A0A0R4J1F8;A0A2K6EDP7;P59328-3;P59328;P59328-2	WD repeat and HMG-box DNA-binding protein 1	Wdhd1	200	Wdhd1 K200	8.94831	8.94831	0.261051	0.289771	Non-regulated	Non-regulated
A0A0R4J1F8;A0A2K6EDP7;P59328-3;P59328;P59328-2	WD repeat and HMG-box DNA-binding protein 1	Wdhd1	208	Wdhd1 K208	8.89702	8.89702	0.33753	0.447787	Non-regulated	Non-regulated
A0A0R4J1F8;A0A2K6EDP7;P59328-3;P59328	WD repeat and HMG-box DNA-binding protein 1	Wdhd1	1033	Wdhd1 K1033	7.40965	7.40965	-0.120507	-0.0920258	Non-regulated	Non-regulated
A0A0R4J1F8;A0A2K6EDP7;P59328-3;P59328	WD repeat and HMG-box DNA-binding protein 1	Wdhd1	1072	Wdhd1 K1072	8.88911	8.88911	0.0942075	0.0457348	Non-regulated	Non-regulated
A0A0R4J1F8;A0A2K6EDP7;P59328-3;P59328	WD repeat and HMG-box DNA-binding protein 1	Wdhd1	1079	Wdhd1 K1079	7.61265	7.61265	0.128695	0.0828594	Non-regulated	Non-regulated
A0A0R4J1F8;A0A2K6EDP7;P59328-3;P59328	WD repeat and HMG-box DNA-binding protein 1	Wdhd1	942	Wdhd1 K942	8.30548	8.30548	0.444635	0.0351391	Non-regulated	Non-regulated
A0A0R4J1F8;A0A2K6EDP7;P59328-3;P59328;P59328-2	WD repeat and HMG-box DNA-binding protein 1	Wdhd1	187	Wdhd1 K187	7.8805	7.8805	0.195594	0.332526	Non-regulated	Non-regulated
A0A0R4J1F8;A0A2K6EDP7;P59328-3;P59328;P59328-2	WD repeat and HMG-box DNA-binding protein 1	Wdhd1	56	Wdhd1 K56	8.28445	8.28445	-0.0506029	0.0365151	Non-regulated	Non-regulated
A0A0R4J1H6;E9QP99;P55937-1;P55937	Golgin subfamily A member 3	Golga3	1076	Golga3 K1076	8.07947	8.07947	0.0878117	0.0219436	Non-regulated	Non-regulated
D3YZC2;F8WHD9;A0A0R4J1I3;O88559-2;O88559;F7CJP6	Menin	Men1	570	Men1 K570	8.56757	8.56757	0.155219	0.168629	Non-regulated	Non-regulated
A0A0R4J1L9;Q5HZI1;A0A0R4J147;Q5HZI1-4;A0A0R4J0N9;Q5HZI1-3;Q5HZI1-2	Microtubule-associated tumor suppressor 1 homolog	Mtus1	1117	Mtus1 K1117	7.69771	7.69771	0.315237	0.126463	Non-regulated	Non-regulated
A0A0R4J1L9;Q5HZI1;A0A0R4J147;Q5HZI1-4	Microtubule-associated tumor suppressor 1 homolog	Mtus1	813	Mtus1 K813	7.79701	7.79701	-0.552098	-0.175809	Non-regulated	Non-regulated
A0A0R4J1L9;Q5HZI1;E9Q8N4;F6Q593	Microtubule-associated tumor suppressor 1 homolog	Mtus1	717	Mtus1 K717	9.80199	9.80199	0.437186	0.173177	Non-regulated	Non-regulated
A0A0R4J1N9;P40630-2;P40630;D3Z0F3	Transcription factor A, mitochondrial	Tfam	22	Tfam K22	9.1406	9.1406	0.0747081	0.0330294	Non-regulated	Non-regulated
A0A0R4J1N9;P40630-2;P40630	Transcription factor A, mitochondrial	Tfam	152	Tfam K152	7.76885	7.76885	0.0612267	0.123818	Non-regulated	Non-regulated
E9QQ99;D3Z1Y1;A0A0R4J1R1;Q9DBY1	E3 ubiquitin-protein ligase synoviolin	Syvn1	605	Syvn1 K605	8.86104	8.86104	0.140625	-0.0471129	Non-regulated	Non-regulated
A0A0R4J1R7;Q9CZL5	Pterin-4-alpha-carbinolamine dehydratase 2	Pcbd2	91	Pcbd2 K91	9.16104	9.16104	0.0691794	0.189375	Non-regulated	Non-regulated
A0A0R4J1R7;Q9CZL5	Pterin-4-alpha-carbinolamine dehydratase 2	Pcbd2	98	Pcbd2 K98	8.48423	8.48423	-0.0706213	0.239124	Non-regulated	Non-regulated
A0A0R4J1T8;Q80WC9	Acyl-CoA synthetase family member 4	Aasdh	498	Aasdh K498	8.82859	8.82859	0.0594451	0.171689	Non-regulated	Non-regulated
G3X8W7;A0A0R4J1W7;Q8BGZ4;Q8BGZ4-2	Cell division cycle protein 23 homolog	Cdc23	359	Cdc23 K359	7.93554	7.93554	0.17816	0.181018	Non-regulated	Non-regulated
G3X8W7;A0A0R4J1W7		Cdc23	467	Cdc23 K467	8.95544	8.95544	0.188087	0.144018	Non-regulated	Non-regulated
G3X8W7;A0A0R4J1W7;Q8BGZ4;Q8BGZ4-2	Cell division cycle protein 23 homolog	Cdc23	143	Cdc23 K143	7.62708	7.62708	-0.0625903	0.0148423	Non-regulated	Non-regulated
A0A0R4J1Y7;E9PXX7;Q91W90	Thioredoxin domain-containing protein 5	Txndc5	42	Txndc5 K42	8.16738	8.16738	-0.277509	-0.379215	Non-regulated	Non-regulated
A0A0R4J1Y7;E9PXX7;Q91W90	Thioredoxin domain-containing protein 5	Txndc5	32	Txndc5 K32	8.29539	8.29539	-0.0327544	0.211282	Non-regulated	Non-regulated
A0A0R4J1Y7;E9PXX7;Q91W90	Thioredoxin domain-containing protein 5	Txndc5	281	Txndc5 K281	8.5911	8.5911	-0.267955	-0.236912	Non-regulated	Non-regulated
A0A0R4J1Y7;E9PXX7;Q91W90	Thioredoxin domain-containing protein 5	Txndc5	10	Txndc5 K10	7.91085	7.91085	0.0307408	0.00863829	Non-regulated	Non-regulated
F6TWX0;F7DFJ2;A0A0R4J1Y8;E0CYF3;Q9DBV7;P23708-2;P23708	Nuclear transcription factor Y subunit alpha	Nfya	145	Nfya K145	7.51123	7.51123	-0.00349914	-0.557249	Non-regulated	Non-regulated
A0A0R4J205;Q8C1Z8;E0CZ56;E9Q663;E0CY61	tRNA methyltransferase 10 homolog A	Trmt10a	44	Trmt10a K44	8.62763	8.62763	0.418086	-0.00172916	Non-regulated	Non-regulated
A0A0R4J233;A0A1W2P6J7;Q8C650-2;Q8C650;A0A1W2P866	Septin-10	Sept10	350	Sept10 K350	8.9845	8.9845	0.0777689	0.137941	Non-regulated	Non-regulated
A0A0R4J233;A0A1W2P6J7;Q8C650-2;Q8C650;A0A1W2P866	Septin-10	Sept10	364	Sept10 K364	8.38957	8.38957	0.321464	0.36782	Non-regulated	Non-regulated
A0A0R4J243;Q8BR65	Sin3 histone deacetylase corepressor complex component SDS3	Suds3	76	Suds3 K76	8.66603	8.66603	0.112183	0.0232911	Non-regulated	Non-regulated
A0A0R4J243;Q8BR65	Sin3 histone deacetylase corepressor complex component SDS3	Suds3	198	Suds3 K198	9.40338	9.40338	0.0861798	-0.0452945	Non-regulated	Non-regulated
A0A0R4J259;Q7TMK9-2;Q7TMK9;G3UZI2;G3V018;G3UZ48;G3UXJ6	Heterogeneous nuclear ribonucleoprotein Q	Syncrip	412	Syncrip K412	7.91638	7.91638	0.586731	0.234599	Non-regulated	Non-regulated
A0A0R4J259;Q7TMK9-2;Q7TMK9;G3UZI2;G3V018;G3UZ48	Heterogeneous nuclear ribonucleoprotein Q	Syncrip	221	Syncrip K221	8.97574	8.97574	0.3443	0.336788	Non-regulated	Non-regulated
A0A0R4J259;Q7TMK9-2;Q7TMK9;G3UZ48	Heterogeneous nuclear ribonucleoprotein Q	Syncrip	297	Syncrip K297	8.83475	8.83475	0.158848	0.139892	Non-regulated	Non-regulated
A0A0R4J259;Q7TMK9-2;Q7TMK9;G3UZI2;G3V018;G3UZ48;G3UXJ6;G3UWM1;G3UXU5	Heterogeneous nuclear ribonucleoprotein Q	Syncrip	123	Syncrip K123	9.04222	9.04222	0.404734	0.0866091	Non-regulated	Non-regulated
A0A0R4J259;Q7TMK9-2;Q7TMK9;G3UZI2;G3V018;G3UXJ6;G3UWM1;Q8VHM5;A2AW41	Heterogeneous nuclear ribonucleoprotein Q	Syncrip;Hnrnpr	100	Syncrip K100	9.80006	9.80006	0.300967	0.246144	Non-regulated	Non-regulated
A0A0R4J259;Q7TMK9-2;Q7TMK9;G3UZI2;G3V018;G3UZ48;G3UXJ6	Heterogeneous nuclear ribonucleoprotein Q	Syncrip	363	Syncrip K363	8.60924	8.60924	0.149104	-0.104804	Non-regulated	Non-regulated
A0A0R4J259;Q7TMK9-2;Q7TMK9;G3UZI2;G3V018;G3UZ48	Heterogeneous nuclear ribonucleoprotein Q	Syncrip	282	Syncrip K282	9.48437	9.48437	0.0956171	-0.0471974	Non-regulated	Non-regulated
A0A0R4J260;B2RRE7	OTU domain-containing protein 4	Otud4	448	Otud4 K448	9.00813	9.00813	0.010572	-0.0326821	Non-regulated	Non-regulated
A0A0R4J260;B2RRE7	OTU domain-containing protein 4	Otud4	537	Otud4 K537	8.57337	8.57337	0.26869	-0.0268912	Non-regulated	Non-regulated
A0A0R4J260;B2RRE7	OTU domain-containing protein 4	Otud4	41	Otud4 K41	8.28407	8.28407	0.0251999	0.0540572	Non-regulated	Non-regulated
A0A0R4J260;B2RRE7	OTU domain-containing protein 4	Otud4	341	Otud4 K341	9.26802	9.26802	-0.254626	-0.384321	Non-regulated	Non-regulated
A0A0R4J260;B2RRE7	OTU domain-containing protein 4	Otud4	223	Otud4 K223	7.7489	7.7489	-0.0246098	-0.128094	Non-regulated	Non-regulated
G3UZP8;G3UX82;G3UZ39;A0A0R4J288		Dxo	17	Dxo K17	9.44092	9.44092	0.289008	0.242215	Non-regulated	Non-regulated
G3UZP8;G3UX82;G3UZ39;A0A0R4J288		Dxo	21	Dxo K21	8.6334	8.6334	0.12553	0.0444046	Non-regulated	Non-regulated
Q7TMV3;A0A0R4J291;F2Z402	FAST kinase domain-containing protein 5	Fastkd5;Ubox5	506	Fastkd5 K506	8.87441	8.87441	0.172803	0.0411971	Non-regulated	Non-regulated
A0A0R4J293;Q9JLF6	Protein-glutamine gamma-glutamyltransferase K	Tgm1	558	Tgm1 K558	7.759	7.759	0.400473	0.693471	Non-regulated	Non-regulated
A0A0R4J2A3;Q9D4D4;P40142;A0A286YE28	Transketolase-like protein 2;Transketolase	Tktl2;Tkt	146	Tktl2 K146	8.78963	8.78963	-0.0156403	0.260924	Non-regulated	Non-regulated
A0A0R4J2B6;Q8BX09;A0A087WST2	Retinoblastoma-binding protein 5	Rbbp5	500	Rbbp5 K500	8.38821	8.38821	0.152635	-0.0245451	Non-regulated	Non-regulated
A0A0R4J2B6;Q8BX09;A0A087WQU2;A0A087WRV7	Retinoblastoma-binding protein 5	Rbbp5	112	Rbbp5 K112	7.60528	7.60528	0.122119	0.1248	Non-regulated	Non-regulated
A0A0R4J2C9;B2RR53;G5E828;Q8VDS7-1;Q8VDS7;A0A087WRG5	Centrosomal protein CEP57L1	Cep57l1	276	Cep57l1 K276	7.80913	7.80913	-0.123787	-0.00287721	Non-regulated	Non-regulated
A0A0R4J2D0;Q8C0R0-2;Q8C0R0	Ubiquitin carboxyl-terminal hydrolase 37	Usp37	315	Usp37 K315	8.04579	8.04579	1.04948	0.274649	Regulated	Non-regulated
A0A0R4J2D2;Q8K007	Extracellular sulfatase Sulf-1	Sulf1	534	Sulf1 K534	8.31372	8.31372	0.00746358	-0.261361	Non-regulated	Non-regulated
A2RTH5;A0A0U1RNF2		Lcmt1	179	Lcmt1 K179	8.78952	8.78952	0.284357	0.422736	Non-regulated	Non-regulated
A0A0U1RNK7;E9PX48;A2A9M5;A2A9M4;Q8R1A4-2;Q8R1A4	Dedicator of cytokinesis protein 7	Dock7	1920	Dock7 K1920	10.4651	10.4651	0.143023	0.096185	Non-regulated	Non-regulated
A0A0U1RNK7;E9PX48;A2A9M5;A2A9M4;Q8R1A4-2;Q8R1A4	Dedicator of cytokinesis protein 7	Dock7	1827	Dock7 K1827	7.76121	7.76121	0.150441	0.0822842	Non-regulated	Non-regulated
A0A0U1RNL7;A0A0U1RPT4;O55028;A0A0U1RQ97;D3Z7R0	[3-methyl-2-oxobutanoate dehydrogenase [lipoamide]] kinase, mitochondrial	Bckdk	184	Bckdk K184	8.45678	8.45678	-0.0753882	-0.0199724	Non-regulated	Non-regulated
A0A0U1RNL7;A0A0U1RPT4;O55028;A0A0U1RQ97;D3Z7R0	[3-methyl-2-oxobutanoate dehydrogenase [lipoamide]] kinase, mitochondrial	Bckdk	89	Bckdk K89	9.1907	9.1907	0.136194	0.188969	Non-regulated	Non-regulated
A0A0U1RNL7;A0A0U1RPT4;O55028;A0A0U1RQ97;D3Z7R0	[3-methyl-2-oxobutanoate dehydrogenase [lipoamide]] kinase, mitochondrial	Bckdk	192	Bckdk K192	8.82472	8.82472	0.392648	0.225092	Non-regulated	Non-regulated
A0A0U1RNL9			455	A0A0U1RNL9 K455	8.4399	8.4399	0.242377	-0.262306	Non-regulated	Non-regulated
A0A0U1RNZ3;Q8C5X1		4931406P16Rik	321	4931406P16Rik K321	8.23368	8.23368	-0.0617167	-0.139082	Non-regulated	Non-regulated
A0A0U1RP47;A0A0U1RQ85;P22682;A0A0X1KG61	E3 ubiquitin-protein ligase CBL	Cbl	529	Cbl K529	8.64591	8.64591	0.149009	0.0776017	Non-regulated	Non-regulated
A0A0U1RP47;A0A0U1RQ85;P22682;A0A0X1KG61	E3 ubiquitin-protein ligase CBL	Cbl	72	Cbl K72	7.82384	7.82384	0.127626	0.184	Non-regulated	Non-regulated
A0A0U1RP47;A0A0U1RQ85;P22682;A0A0X1KG61;A0A0U1RP17	E3 ubiquitin-protein ligase CBL	Cbl	122	Cbl K122	7.53122	7.53122	0.329665	0.463535	Non-regulated	Non-regulated
A0A0U1RP68;P54071;D6RIL6	Isocitrate dehydrogenase [NADP], mitochondrial	Idh2	193	Idh2 K193	8.78012	8.78012	-0.0524159	-0.0825528	Non-regulated	Non-regulated
A0A0U1RP68;P54071;D6RIL6	Isocitrate dehydrogenase [NADP], mitochondrial	Idh2	106	Idh2 K106	9.64167	9.64167	-0.195087	-0.180627	Non-regulated	Non-regulated
A0A0U1RP68;P54071;D6RIL6	Isocitrate dehydrogenase [NADP], mitochondrial	Idh2	155	Idh2 K155	9.1012	9.1012	-0.0635318	0.221084	Non-regulated	Non-regulated
A0A0U1RP68;P54071;D6RIL6	Isocitrate dehydrogenase [NADP], mitochondrial	Idh2	180	Idh2 K180	9.4182	9.4182	-0.0529723	-0.311352	Non-regulated	Non-regulated
A0A0U1RP68;P54071;D6RIL6	Isocitrate dehydrogenase [NADP], mitochondrial	Idh2	127	Idh2 K127	9.80938	9.80938	-0.00677024	0.101373	Non-regulated	Non-regulated
A0A0U1RPA0;Q3UIL6-4;Q3UIL6-6;Q3UIL6-2;Q3UIL6-3;Q3UIL6-5;Q3UIL6	Pleckstrin homology domain-containing family A member 7	Plekha7	666	Plekha7 K666	7.61523	7.61523	-0.156536	-0.184311	Non-regulated	Non-regulated
A0A0U1RPA0;Q3UIL6-4;Q3UIL6-6;Q3UIL6-2;Q3UIL6-3;Q3UIL6-5;Q3UIL6;A0A1L1SQ79;S4R190	Pleckstrin homology domain-containing family A member 7	Plekha7	742	Plekha7 K742	8.69136	8.69136	0.133004	0.257401	Non-regulated	Non-regulated
A0A0U1RPA0;Q3UIL6-4;Q3UIL6-6;Q3UIL6-2	Pleckstrin homology domain-containing family A member 7	Plekha7	1093	Plekha7 K1093	8.76287	8.76287	-0.332507	-0.259996	Non-regulated	Non-regulated
A0A0U1RPA0;Q3UIL6-4;Q3UIL6-6;Q3UIL6-2;Q3UIL6-3;Q3UIL6-5;Q3UIL6;A0A1L1SQ79	Pleckstrin homology domain-containing family A member 7	Plekha7	493	Plekha7 K493	8.26644	8.26644	0.0438095	0.00918734	Non-regulated	Non-regulated
A0A0U1RPA0;Q3UIL6-4;Q3UIL6-6;Q3UIL6-2;Q3UIL6-3;Q3UIL6-5;Q3UIL6	Pleckstrin homology domain-containing family A member 7	Plekha7	1097	Plekha7 K1097	8.36992	8.36992	-0.0775939	-0.127659	Non-regulated	Non-regulated
A0A0U1RPD8;Q8K284-2;Q8K284	General transcription factor 3C polypeptide 1	Gtf3c1	1156	Gtf3c1 K1156	7.80131	7.80131	0.229293	0.318387	Non-regulated	Non-regulated
A0A0U1RPD8;Q8K284-2;Q8K284	General transcription factor 3C polypeptide 1	Gtf3c1	1574	Gtf3c1 K1574	8.22549	8.22549	-0.0207458	0.150869	Non-regulated	Non-regulated
A0A0U1RPD8;Q8K284-2;Q8K284	General transcription factor 3C polypeptide 1	Gtf3c1	1403	Gtf3c1 K1403	8.91788	8.91788	0.436201	0.0887403	Non-regulated	Non-regulated
Q99P31;A0A0U1RPF2;A0A0U1RPE7	Hsp70-binding protein 1	Hspbp1	4	Hspbp1 K4	8.01127	8.01127	0.0383322	0.0431225	Non-regulated	Non-regulated
Q99P31;A0A0U1RPF2	Hsp70-binding protein 1	Hspbp1	243	Hspbp1 K243	7.63754	7.63754	0.503744	0.245336	Non-regulated	Non-regulated
A0A0U1RPF7;H7BX14;Q8BMZ5-2;Q8BMZ5;D3YZ84;D3YY06;D3YWG5;D6RH65	tRNA-splicing endonuclease subunit Sen34	Tsen34	87	Tsen34 K87	7.86443	7.86443	0.205748	-0.18568	Non-regulated	Non-regulated
A0A0U1RPG9;Q3TLD5;A0A0U1RNX4;Q3TLD5-2	Unconventional prefoldin RPB5 interactor	Uri1	165	Uri1 K165	8.55628	8.55628	0.087125	0.00966388	Non-regulated	Non-regulated
A0A0U1RPG9;Q3TLD5	Unconventional prefoldin RPB5 interactor	Uri1	32	Uri1 K32	8.29199	8.29199	-0.171591	-0.264018	Non-regulated	Non-regulated
A0A0U1RPG9;Q3TLD5;A0A0U1RNX4	Unconventional prefoldin RPB5 interactor	Uri1	40	Uri1 K40	8.32207	8.32207	0.0853381	0.216728	Non-regulated	Non-regulated
A0A0U1RPG9;Q3TLD5;A0A0U1RNX4;Q3TLD5-2	Unconventional prefoldin RPB5 interactor	Uri1	350	Uri1 K350	8.53227	8.53227	-0.098689	-0.184734	Non-regulated	Non-regulated
A0A0U1RPJ4;A0A0X1KG60;Q3U319	E3 ubiquitin-protein ligase BRE1B	Rnf40	20	Rnf40 K20	10.2742	10.2742	0.104582	-0.0337513	Non-regulated	Non-regulated
A0A0U1RPJ4;A0A0X1KG60;Q3U319	E3 ubiquitin-protein ligase BRE1B	Rnf40	701	Rnf40 K701	7.73988	7.73988	0.157421	-0.00251415	Non-regulated	Non-regulated
A0A0U1RPJ4;A0A0X1KG60;Q3U319	E3 ubiquitin-protein ligase BRE1B	Rnf40	27	Rnf40 K27	7.32848	7.32848	0.297655	0.0502072	Non-regulated	Non-regulated
A0A0U1RPJ4;A0A0X1KG60;Q3U319	E3 ubiquitin-protein ligase BRE1B	Rnf40	417	Rnf40 K417	8.64823	8.64823	0.347582	0.137159	Non-regulated	Non-regulated
A0A0U1RPL2			773	A0A0U1RPL2 K773	10.1617	10.1617	0.192943	0.0175039	Non-regulated	Non-regulated
A0A0U1RPL2;A0A0U1RQB6;F8VPR5;P45481;A0A0U1RPQ3	CREB-binding protein	Crebbp	656	Crebbp K656	8.88523	8.88523	0.30186	0.300229	Non-regulated	Non-regulated
A0A0U1RPL2;A0A0U1RQB6;F8VPR5;P45481;A0A0U1RPQ3;B2RWS6;A0A0U1RNN6;A0A087WPR8;E9Q1G8;E9Q9F5;O55131	CREB-binding protein;Histone acetyltransferase p300;Septin-7	Crebbp;Ep300;Sept7	203	Crebbp K203	8.11883	8.11883	0.0875644	0.212038	Non-regulated	Non-regulated
A0A0U1RPL2;A0A0U1RQB6;F8VPR5;P45481;A0A0U1RPQ3;B2RWS6	CREB-binding protein;Histone acetyltransferase p300	Crebbp;Ep300	621	Crebbp K621	8.85192	8.85192	0.123186	-0.0552041	Non-regulated	Non-regulated
A0A0U1RPL2;A0A0U1RQB6;F8VPR5;P45481	CREB-binding protein	Crebbp	1015	Crebbp K1015	9.35898	9.35898	0.0672253	0.0397872	Non-regulated	Non-regulated
A0A0U1RPL2;A0A0U1RQB6;F8VPR5;P45481;A0A0U1RP46	CREB-binding protein	Crebbp	1377	Crebbp K1377	8.63367	8.63367	0.0307528	0.0933345	Non-regulated	Non-regulated
A0A0U1RQB6;F8VPR5;P45481	CREB-binding protein	Crebbp	13	Crebbp K13	7.64487	7.64487	0.383849	-0.068173	Non-regulated	Non-regulated
A0A0U1RQB6;F8VPR5;P45481	CREB-binding protein	Crebbp	1584	Crebbp K1584	9.65641	9.65641	-0.169763	-0.228573	Non-regulated	Non-regulated
A0A0U1RQB6;F8VPR5;P45481	CREB-binding protein	Crebbp	1587	Crebbp K1587	9.45703	9.45703	0.0602789	-0.00878304	Non-regulated	Non-regulated
A0A0U1RQB6;F8VPR5;P45481;B2RWS6	CREB-binding protein;Histone acetyltransferase p300	Crebbp;Ep300	1712	Crebbp K1712	10.2366	10.2366	-0.0441866	-0.134451	Non-regulated	Non-regulated
A0A0U1RQB6;F8VPR5;P45481	CREB-binding protein	Crebbp	1608	Crebbp K1608	8.13796	8.13796	0.404668	0.227281	Non-regulated	Non-regulated
A0A0U1RQB6;F8VPR5;P45481	CREB-binding protein	Crebbp	1621	Crebbp K1621	9.40708	9.40708	-0.0965571	0.0278278	Non-regulated	Non-regulated
A0A0U1RQB6;F8VPR5;P45481	CREB-binding protein	Crebbp	1628	Crebbp K1628	10.3095	10.3095	0.0661705	-0.0811356	Non-regulated	Non-regulated
A0A0U1RQB6;F8VPR5;P45481	CREB-binding protein	Crebbp	1745	Crebbp K1745	9.41689	9.41689	0.131173	-0.00090342	Non-regulated	Non-regulated
A0A0U1RQB6;F8VPR5;P45481	CREB-binding protein	Crebbp	1763	Crebbp K1763	8.35374	8.35374	0.366615	0.0378596	Non-regulated	Non-regulated
A0A0U1RQB6;F8VPR5;P45481;B2RWS6	CREB-binding protein;Histone acetyltransferase p300	Crebbp;Ep300	1798	Crebbp K1798	9.72537	9.72537	0.162253	0.0213662	Non-regulated	Non-regulated
A0A0U1RQB6;F8VPR5;P45481;B2RWS6	CREB-binding protein;Histone acetyltransferase p300	Crebbp;Ep300	1800	Crebbp K1800	8.68958	8.68958	0.208057	0.0242046	Non-regulated	Non-regulated
A0A0U1RQB6;F8VPR5;P45481	CREB-binding protein	Crebbp	1592	Crebbp K1592	8.92757	8.92757	0.164965	-0.185376	Non-regulated	Non-regulated
A0A0U1RQB6;F8VPR5;P45481	CREB-binding protein	Crebbp	1593	Crebbp K1593	8.92757	8.92757	0.164965	-0.185376	Non-regulated	Non-regulated
A0A0U1RQB6;F8VPR5;P45481	CREB-binding protein	Crebbp	1596	Crebbp K1596	9.63319	9.63319	-0.0654344	-0.234465	Non-regulated	Non-regulated
A0A0U1RQB6;F8VPR5;P45481	CREB-binding protein	Crebbp	1742	Crebbp K1742	10.143	10.143	0.277363	0.13125	Non-regulated	Non-regulated
A0A0U1RQB6;F8VPR5;P45481	CREB-binding protein	Crebbp	1598	Crebbp K1598	9.63319	9.63319	-0.0654344	-0.234465	Non-regulated	Non-regulated
A0A0U1RQB6;F8VPR5;P45481;B2RWS6	CREB-binding protein;Histone acetyltransferase p300	Crebbp;Ep300	1807	Crebbp K1807	8.10226	8.10226	0.324457	-0.00697023	Non-regulated	Non-regulated
A0A140LHA2;Q9WVA3	Mitotic checkpoint protein BUB3	Bub3	179	Bub3 K179	8.55988	8.55988	0.0376564	0.0485541	Non-regulated	Non-regulated
A0A140LHA2;Q9WVA3	Mitotic checkpoint protein BUB3	Bub3	139	Bub3 K139	8.37049	8.37049	0.0786855	0.0417622	Non-regulated	Non-regulated
A0A140LHA2;Q9WVA3;A0A140LIM5	Mitotic checkpoint protein BUB3	Bub3	216	Bub3 K216	8.92458	8.92458	0.0621509	0.158341	Non-regulated	Non-regulated
A0A140LHA2;Q9WVA3;A0A140LIM5	Mitotic checkpoint protein BUB3	Bub3	222	Bub3 K222	8.6242	8.6242	0.168946	0.279561	Non-regulated	Non-regulated
A0A140LHL8;B1ATR2;Q6ZPJ0	Testis-expressed sequence 2 protein	Tex2	651	Tex2 K651	7.61242	7.61242	0.220089	0.154236	Non-regulated	Non-regulated
A0A140LHY7;Q8BH76;Q9EQ28;A0A140LIW6	DNA polymerase delta subunit 3	Pold3	131	Pold3 K131	8.47311	8.47311	0.219811	0.152976	Non-regulated	Non-regulated
A0A140LI58;Q91VC7	Protein phosphatase 1 regulatory subunit 14A	Ppp1r14a	32	Ppp1r14a K32	8.03567	8.03567	0.27277	0.117279	Non-regulated	Non-regulated
A0A140LI58;Q91VC7	Protein phosphatase 1 regulatory subunit 14A	Ppp1r14a	13	Ppp1r14a K13	8.17534	8.17534	-0.00493813	0.106661	Non-regulated	Non-regulated
A0A140LI58;Q91VC7;A0A494B933;A0A1L1SRZ2;A0A494BB30;Q8R4S0;A0A494B9R1;Q62084	Protein phosphatase 1 regulatory subunit 14A;Protein phosphatase 1 regulatory subunit 14C;Protein phosphatase 1 regulatory subunit 14B	Ppp1r14a;Ppp1r14c;Ppp1r14b	40	Ppp1r14a K40	9.49263	9.49263	-0.057111	-0.0614115	Non-regulated	Non-regulated
A0A140LIP1;E9QL04;O88445	Aurora kinase C	Aurkc	133	Aurkc K133	8.25409	8.25409	0.0783961	-0.266612	Non-regulated	Non-regulated
A0A140LIQ1;A0A140LIQ6;Q9JJG0-4;Q9JJG0-3;A0A140LIJ2;A0A140LJ29;E9QL08;E9Q9Z4;E9Q8T1;Q9JJG0-2;Q9JJG0;F8VQ95;Q6Y685;Q6Y685-2	Transforming acidic coiled-coil-containing protein 2;Transforming acidic coiled-coil-containing protein 1	Tacc2;Tacc1	508	Tacc2 K508	8.76715	8.76715	0.149485	0.398821	Non-regulated	Non-regulated
A0A140LIU8			162	A0A140LIU8 K162	9.65544	9.65544	-0.075213	-0.182174	Non-regulated	Non-regulated
A0A140LJB7;Q3MIA8;G3UXW9;Q99LD4;B1ATU4;Q99LD4-2	COP9 signalosome complex subunit 1	Gps1	137	Gps1 K137	8.37576	8.37576	0.0283859	0.0761274	Non-regulated	Non-regulated
A0A140LJB7;Q3MIA8;G3UXW9;Q99LD4;B1ATU4;Q99LD4-2	COP9 signalosome complex subunit 1	Gps1	140	Gps1 K140	8.40816	8.40816	0.0514052	-0.0635279	Non-regulated	Non-regulated
A0A140LJB7;Q3MIA8;G3UXW9;Q99LD4;B1ATU4;Q99LD4-2	COP9 signalosome complex subunit 1	Gps1	243	Gps1 K243	8.7261	8.7261	0.0798738	-0.00740445	Non-regulated	Non-regulated
A0A140LJB7;Q3MIA8;G3UXW9;Q99LD4;B1ATU4;Q99LD4-2	COP9 signalosome complex subunit 1	Gps1	146	Gps1 K146	8.14392	8.14392	0.00637756	0.0714443	Non-regulated	Non-regulated
A0A140LJB7;Q3MIA8;G3UXW9;Q99LD4;B1ATU4;Q99LD4-2	COP9 signalosome complex subunit 1	Gps1	433	Gps1 K433	7.85817	7.85817	0.0136449	0.0686945	Non-regulated	Non-regulated
E9Q3L2;A0A140T8I9		Pi4ka	1809	Pi4ka K1809	8.22719	8.22719	0.10518	0.0441253	Non-regulated	Non-regulated
E9Q3L2;A0A140T8I9		Pi4ka	468	Pi4ka K468	7.73631	7.73631	0.167151	0.0745061	Non-regulated	Non-regulated
A0A140T8J4;Q9R257	Heme-binding protein 1	Hebp1	40	Hebp1 K40	9.2504	9.2504	0.111471	0.172796	Non-regulated	Non-regulated
A0A140T8J4;Q9R257	Heme-binding protein 1	Hebp1	49	Hebp1 K49	8.60837	8.60837	0.0114532	0.162674	Non-regulated	Non-regulated
A0A140T8J4;Q9R257	Heme-binding protein 1	Hebp1	64	Hebp1 K64	8.44174	8.44174	0.0275823	0.193986	Non-regulated	Non-regulated
A0A140T8J5;A0A1B0GS33;Q7M764	Ubiquitin carboxyl-terminal hydrolase 17-like protein E	Usp17le	455	Usp17le K455	7.91204	7.91204	-0.212604	-0.71623	Non-regulated	Non-regulated
Q6IE82;A0A140T8R5;A0A286YCK1	Protein Jade-3	Jade3	33	Jade3 K33	9.80593	9.80593	-0.0522975	-0.113671	Non-regulated	Non-regulated
Q6IE82;A0A140T8R5;A0A286YCK1	Protein Jade-3	Jade3	36	Jade3 K36	9.81111	9.81111	0.117385	-0.0883816	Non-regulated	Non-regulated
Q6IE82;A0A140T8R5	Protein Jade-3	Jade3	357	Jade3 K357	7.05979	7.05979	0.0607851	-0.196914	Non-regulated	Non-regulated
Q6IE82;A0A140T8R5	Protein Jade-3	Jade3	389	Jade3 K389	7.50429	7.50429	0.28148	-0.381068	Non-regulated	Non-regulated
A0A140T8T5;P27546-2;P27546;A0A0G2JFH2	Microtubule-associated protein 4	Map4	959	Map4 K959	8.53321	8.53321	0.162073	-0.237814	Non-regulated	Non-regulated
A0A140T8T5;A0A0G2JG35;A0A0G2JFT4;A0A0G2JFK3;A0A0G2JDY5;A0A0G2JDU1;P27546-2;P27546;P27546-3;E9PZ43;A0A0G2JDN7;P27546-4	Microtubule-associated protein 4;Microtubule-associated protein	Map4	308	Map4 K308	9.11886	9.11886	0.140142	-0.0175896	Non-regulated	Non-regulated
A0A140T8T5;A0A0G2JG35;A0A0G2JFT4;A0A0G2JFK3;A0A0G2JDY5;A0A0G2JDU1;A0A0G2JE57;P27546-2;P27546;P27546-3;E9PZ43;A0A0G2JDN7;P27546-4	Microtubule-associated protein 4;Microtubule-associated protein	Map4	332	Map4 K332	7.9084	7.9084	0.230337	0.0716974	Non-regulated	Non-regulated
A0A140T8T5;A0A0G2JG35;A0A0G2JFT4;A0A0G2JFK3;A0A0G2JDY5;A0A0G2JDU1;P27546-2;P27546;P27546-3;E9PZ43;A0A0G2JDN7;P27546-4	Microtubule-associated protein 4;Microtubule-associated protein	Map4	322	Map4 K322	9.80177	9.80177	0.0882598	-0.0131628	Non-regulated	Non-regulated
A0A140T8T5;A0A0G2JG35;A0A0G2JFT4;A0A0G2JFK3;A0A0G2JDY5;P27546-2;P27546;P27546-3;E9PZ43;A0A0G2JDN7;P27546-4;A0A0G2JFH2	Microtubule-associated protein 4;Microtubule-associated protein	Map4	195	Map4 K195	9.49008	9.49008	-0.035476	-0.0666948	Non-regulated	Non-regulated
A0A140T8T5;A0A0G2JG35;A0A0G2JFT4;P27546-2;P27546;P27546-3;E9PZ43;A0A0G2JDN7;P27546-4;A0A0G2JFH2	Microtubule-associated protein 4;Microtubule-associated protein	Map4	114	Map4 K114	8.05227	8.05227	-0.236755	-0.0712443	Non-regulated	Non-regulated
A0A140T8T5;A0A0G2JG35;A0A0G2JFT4;A0A0G2JFK3;A0A0G2JDY5;P27546-2;P27546;P27546-3;E9PZ43;A0A0G2JDN7;P27546-4	Microtubule-associated protein 4;Microtubule-associated protein	Map4	200	Map4 K200	8.51208	8.51208	-0.277384	-0.177067	Non-regulated	Non-regulated
A0A140T8T5;A0A0G2JG35;A0A0G2JFT4;A0A0G2JFK3;A0A0G2JDY5;P27546-2;P27546;P27546-3;E9PZ43;A0A0G2JDN7;P27546-4	Microtubule-associated protein 4;Microtubule-associated protein	Map4	208	Map4 K208	8.18147	8.18147	-0.0556439	-0.0185619	Non-regulated	Non-regulated
A0A140T8T5			14	A0A140T8T5 K14	8.84468	8.84468	0.225683	-0.140583	Non-regulated	Non-regulated
A0A140T8T5;A0A0G2JG35;A0A0G2JFT4;P27546-2;P27546;P27546-3;E9PZ43;A0A0G2JDN7;P27546-4;A0A0G2JFH2	Microtubule-associated protein 4;Microtubule-associated protein	Map4	109	Map4 K109	9.40417	9.40417	0.221288	-0.107731	Non-regulated	Non-regulated
A0A140T8T5;P27546-2;P27546;P27546-3;E9PZ43;A0A0G2JDN7;P27546-4;A0A0G2JFH2	Microtubule-associated protein 4;Microtubule-associated protein	Map4	71	Map4 K71	8.05706	8.05706	0.164525	0.0281207	Non-regulated	Non-regulated
A0A140T8T5;A0A0G2JG35;A0A0G2JFT4;P27546-2;P27546;P27546-3;E9PZ43;A0A0G2JDN7;P27546-4;A0A0G2JFH2	Microtubule-associated protein 4;Microtubule-associated protein	Map4	132	Map4 K132	8.51017	8.51017	-0.394628	-0.0575414	Non-regulated	Non-regulated
A0A140T8T5;A0A0G2JG35;A0A0G2JFK3;A0A0G2JDY5;P27546-2;P27546;P27546-3;E9PZ43;A0A0G2JFH2	Microtubule-associated protein 4;Microtubule-associated protein	Map4	970	Map4 K970	9.21769	9.21769	0.151367	-0.0613079	Non-regulated	Non-regulated
A0A140T8T5;A0A0G2JG35;A0A0G2JFK3;A0A0G2JDY5;P27546-2;P27546;P27546-3;E9PZ43;A0A0G2JFH2	Microtubule-associated protein 4;Microtubule-associated protein	Map4	980	Map4 K980	8.55283	8.55283	0.115159	0.0573888	Non-regulated	Non-regulated
A0A158SIS7;P02340	Cellular tumor antigen p53	Tp53	364	Tp53 K364	8.15324	8.15324	1.87822	1.33469	Regulated	Regulated
A0A158SIS7;P02340;I7HIK9;Q80ZA1	Cellular tumor antigen p53	Tp53;Trp53	299	Tp53 K299	8.95109	8.95109	2.24741	1.33386	Regulated	Regulated
A0A171EBL2;E9Q555	E3 ubiquitin-protein ligase RNF213	Rnf213	202	Rnf213 K202	8.33161	8.33161	0.130132	0.339851	Non-regulated	Non-regulated
A0A171EBL2;E9Q555	E3 ubiquitin-protein ligase RNF213	Rnf213	1969	Rnf213 K1969	7.51455	7.51455	0.244314	0.476684	Non-regulated	Non-regulated
A0A171EBL2;E9Q555	E3 ubiquitin-protein ligase RNF213	Rnf213	2073	Rnf213 K2073	8.36006	8.36006	-0.0979062	0.121217	Non-regulated	Non-regulated
A0A171EBL2;E9Q555	E3 ubiquitin-protein ligase RNF213	Rnf213	2837	Rnf213 K2837	7.96843	7.96843	0.334225	0.365767	Non-regulated	Non-regulated
A0A171KXD3;Q9JIF0-3;Q9JIF0-2;Q9JIF0;A0A140LJ70;A0A140LHS4;A0A140LI33	Protein arginine N-methyltransferase 1	Prmt1	116	Prmt1 K116	9.32893	9.32893	0.12176	0.189896	Non-regulated	Non-regulated
A0A171KXD3;Q9JIF0-3;Q9JIF0-2;Q9JIF0;A0A140LJ70;A0A140LHS4;A0A140LI33	Protein arginine N-methyltransferase 1	Prmt1	125	Prmt1 K125	8.1117	8.1117	0.0565636	0.0891951	Non-regulated	Non-regulated
A0A171KXD3;Q9JIF0-3;Q9JIF0-2;Q9JIF0;A0A140LHF7	Protein arginine N-methyltransferase 1	Prmt1	180	Prmt1 K180	8.41647	8.41647	-0.030487	-0.0458077	Non-regulated	Non-regulated
A0A1B0GR08;Q921G8	Gamma-tubulin complex component 2	Tubgcp2	418	Tubgcp2 K418	7.82639	7.82639	-0.0929601	-0.0629179	Non-regulated	Non-regulated
A0A1B0GR11;Q93092	Transaldolase	Taldo1	331	Taldo1 K331	10.1984	10.1984	0.0651725	0.129105	Non-regulated	Non-regulated
A0A1B0GR11;Q93092	Transaldolase	Taldo1	337	Taldo1 K337	9.62863	9.62863	0.010678	0.254774	Non-regulated	Non-regulated
A0A1B0GR11;Q93092	Transaldolase	Taldo1	314	Taldo1 K314	9.7134	9.7134	0.132909	0.165666	Non-regulated	Non-regulated
A0A1B0GR11;Q93092	Transaldolase	Taldo1	322	Taldo1 K322	8.69504	8.69504	0.169753	0.00859415	Non-regulated	Non-regulated
A0A1B0GR11;Q93092	Transaldolase	Taldo1	366	Taldo1 K366	9.241	9.241	0.115344	0.142308	Non-regulated	Non-regulated
A0A1B0GR11;Q93092	Transaldolase	Taldo1	270	Taldo1 K270	8.74493	8.74493	0.106141	0.349446	Non-regulated	Non-regulated
A0A1B0GR11;Q93092	Transaldolase	Taldo1	359	Taldo1 K359	9.5078	9.5078	0.196201	0.178467	Non-regulated	Non-regulated
A0A1B0GR11;Q93092	Transaldolase	Taldo1	175	Taldo1 K175	9.20096	9.20096	-0.151859	-0.0767318	Non-regulated	Non-regulated
A0A1B0GR11;Q93092	Transaldolase	Taldo1	160	Taldo1 K160	8.98109	8.98109	0.177913	0.129476	Non-regulated	Non-regulated
A0A1B0GR78;A0A1B0GRA5;P70302	Stromal interaction molecule 1	Stim1	53	Stim1 K53	7.98923	7.98923	0.0664129	-0.807255	Non-regulated	Non-regulated
A0A1B0GR91			261	A0A1B0GR91 K261	8.75307	8.75307	0.00872034	-0.118868	Non-regulated	Non-regulated
E9Q3G0;A0A1B0GRE8;A0A1C7CYU6;Q3URS2;Q80VJ6	Zinc finger and SCAN domain containing protein 4F;Zinc finger and SCAN domain containing protein 4C	Zscan4b;Zscan4f;Zscan4c	386	Zscan4b K386	8.52064	8.52064	0.15089	-0.86922	Non-regulated	Non-regulated
E9Q3G0;A0A1B0GRE8		Zscan4b	307	Zscan4b K307	9.11304	9.11304	0.684125	-0.313032	Non-regulated	Non-regulated
E9Q3G0;A0A1B0GRE8		Zscan4b	449	Zscan4b K449	9.70345	9.70345	1.25446	0.305067	Regulated	Non-regulated
A0A1B0GRI2;F8VPV1;A0A087WRH0;D3Z5L4;L7N1Z0;L7N248		Zfp951;5430403G16Rik;Gm6871	314	Zfp951 K314	7.89969	7.89969	0.287122	-0.0123827	Non-regulated	Non-regulated
A0A1B0GRI9;A0A1W2P7G7;E9Q9G3;F7CEW8;A2ART4;A2BFG8;A2BFU4;A2BE23;K7N769		Zfp938;Gm4631;Gm14434;Etohi1;Gm14403;Gm14305;2410141K09Rik	465	Zfp938 K465	7.9179	7.9179	0.198871	0.206862	Non-regulated	Non-regulated
A0A1B0GRJ0;E9Q8L9;Q9D620	Rab11 family-interacting protein 1	Rab11fip1	461	Rab11fip1 K461	8.77831	8.77831	0.0846857	0.0633689	Non-regulated	Non-regulated
A0A1B0GRJ0;E9Q8L9;Q9D620	Rab11 family-interacting protein 1	Rab11fip1	247	Rab11fip1 K247	7.91978	7.91978	-0.106348	0.00814461	Non-regulated	Non-regulated
A0A1B0GRJ0;E9Q8L9;Q9D620	Rab11 family-interacting protein 1	Rab11fip1	442	Rab11fip1 K442	8.93922	8.93922	-0.0774293	-0.283634	Non-regulated	Non-regulated
A0A1B0GRP7;Q9Z2Y8	Proline synthase co-transcribed bacterial homolog protein	Prosc	316	Prosc K316	8.48153	8.48153	-0.104816	-0.264869	Non-regulated	Non-regulated
A0A1B0GRP7;Q9Z2Y8;A0A1B0GRR5;Q6P8V7;Q80ZV3;A0A1B0GSP5	Proline synthase co-transcribed bacterial homolog protein	Prosc	125	Prosc K125	8.4817	8.4817	0.0095918	-0.00591494	Non-regulated	Non-regulated
A0A1B0GRP7;Q9Z2Y8;A0A1B0GRR5;Q6P8V7;A0A1B0GQY5;Q80ZV3;A0A1B0GSA1	Proline synthase co-transcribed bacterial homolog protein	Prosc	47	Prosc K47	9.18693	9.18693	0.0266018	0.108388	Non-regulated	Non-regulated
A0A1B0GRP7;Q9Z2Y8;A0A1B0GRR5;Q6P8V7;A0A1B0GQY5;A0A1B0GSA1	Proline synthase co-transcribed bacterial homolog protein	Prosc	76	Prosc K76	8.09072	8.09072	-0.140779	0.182759	Non-regulated	Non-regulated
A0A1B0GRP9;E9PY43		Erich1	12	Erich1 K12	7.77608	7.77608	0.300738	-0.0172046	Non-regulated	Non-regulated
A0A1B0GRU3;E9Q8K8;Q6ZPZ3-2;Q6ZPZ3	Zinc finger CCCH domain-containing protein 4	Zc3h4	382	Zc3h4 K382	8.23722	8.23722	0.0319585	-0.220477	Non-regulated	Non-regulated
A0A1B0GRU3;E9Q8K8;Q6ZPZ3-2;Q6ZPZ3	Zinc finger CCCH domain-containing protein 4	Zc3h4	389	Zc3h4 K389	8.22763	8.22763	-0.0456621	-0.0817143	Non-regulated	Non-regulated
A0A1B0GRU3;E9Q8K8;Q6ZPZ3-2;Q6ZPZ3	Zinc finger CCCH domain-containing protein 4	Zc3h4	944	Zc3h4 K944	8.84271	8.84271	0.0249588	-0.0357625	Non-regulated	Non-regulated
A0A1B0GRU8;A0A6Q6PUT5;Q9R1C7-2;Q9R1C7	Pre-mRNA-processing factor 40 homolog A	Prpf40a	559	Prpf40a K559	8.09628	8.09628	0.0729057	0.198022	Non-regulated	Non-regulated
A0A1B0GRU8;A0A6Q6PUT5;Q9R1C7-2;Q9R1C7	Pre-mRNA-processing factor 40 homolog A	Prpf40a	565	Prpf40a K565	8.01313	8.01313	0.0066068	0.0697602	Non-regulated	Non-regulated
A0A1B0GRU8;A0A6Q6PUT5;Q9R1C7-2;Q9R1C7	Pre-mRNA-processing factor 40 homolog A	Prpf40a	445	Prpf40a K445	7.97663	7.97663	-0.148423	-0.097959	Non-regulated	Non-regulated
A0A1B0GRU8;A0A6Q6PUT5;Q9R1C7-2;Q9R1C7	Pre-mRNA-processing factor 40 homolog A	Prpf40a	638	Prpf40a K638	8.12228	8.12228	-0.224957	-0.055878	Non-regulated	Non-regulated
A0A1B0GRU8;A0A6Q6PUT5;Q9R1C7-2;Q9R1C7	Pre-mRNA-processing factor 40 homolog A	Prpf40a	354	Prpf40a K354	7.89015	7.89015	0.332444	0.0142427	Non-regulated	Non-regulated
A0A1B0GRU8;A0A6Q6PUT5;Q9R1C7-2;Q9R1C7	Pre-mRNA-processing factor 40 homolog A	Prpf40a	696	Prpf40a K696	8.81918	8.81918	0.0994017	0.12655	Non-regulated	Non-regulated
A0A1B0GRU8;A0A6Q6PUT5;Q9R1C7-2;Q9R1C7	Pre-mRNA-processing factor 40 homolog A	Prpf40a	419	Prpf40a K419	8.63768	8.63768	0.231007	0.0776194	Non-regulated	Non-regulated
A0A1B0GRU8;A0A6Q6PUT5;Q9R1C7-2;Q9R1C7	Pre-mRNA-processing factor 40 homolog A	Prpf40a	422	Prpf40a K422	7.82691	7.82691	0.00491751	0.0744142	Non-regulated	Non-regulated
A0A1B0GRV0			162	A0A1B0GRV0 K162	8.90198	8.90198	0.221379	0.201108	Non-regulated	Non-regulated
A0A1B0GS41;Q9QYY0	GRB2-associated-binding protein 1	Gab1	396	Gab1 K396	8.64292	8.64292	0.0663235	-0.0963603	Non-regulated	Non-regulated
A0A1B0GS41;Q9QYY0	GRB2-associated-binding protein 1	Gab1	429	Gab1 K429	8.75849	8.75849	0.0361726	0.286684	Non-regulated	Non-regulated
A0A1B0GS90;A0A1B0GSS3;D3Z632;Q64362	AKT-interacting protein	Aktip	21	Aktip K21	7.7558	7.7558	-0.00380124	0.0487111	Non-regulated	Non-regulated
Q8K4L2;E9Q3Z5;A0A1B0GS91;Q8K4L3-3;Q8K4L3;F6R6A4	Supervillin	Svil	1236	Svil K1236	7.75929	7.75929	0.108456	-0.268286	Non-regulated	Non-regulated
Q8K4L2;E9Q3Z5;A0A1B0GS91;Q8K4L3-3;Q8K4L3	Supervillin	Svil	69	Svil K69	7.98492	7.98492	0.22302	0.426428	Non-regulated	Non-regulated
A0A1B0GSG5;Q91VI7;A0A1B0GRG4	Ribonuclease inhibitor	Rnh1	168	Rnh1 K168	8.99938	8.99938	0.167059	0.26945	Non-regulated	Non-regulated
A0A1B0GSG5;Q91VI7	Ribonuclease inhibitor	Rnh1	236	Rnh1 K236	8.29857	8.29857	0.124472	0.195271	Non-regulated	Non-regulated
A0A1B0GSG5;Q91VI7	Ribonuclease inhibitor	Rnh1	328	Rnh1 K328	8.45159	8.45159	0.161121	0.221325	Non-regulated	Non-regulated
A0A1B0GSG5;Q91VI7;A0A1B0GRG4;A0A1B0GRY7	Ribonuclease inhibitor	Rnh1	84	Rnh1 K84	8.6682	8.6682	0.186066	0.315145	Non-regulated	Non-regulated
A0A1B0GSJ1;Q8BGV4	TELO2-interacting protein 2	Tti2	93	Tti2 K93	8.25758	8.25758	0.0529785	0.087369	Non-regulated	Non-regulated
A0A1B0GSX0;P06151;D3YZQ9;A0A1B0GT41;A0A1B0GQX5;A0A1B0GSL7;A0A1B0GRW9;A0A1B0GS79;A0A1B0GRC1;A0A1B0GRS2	L-lactate dehydrogenase A chain;L-lactate dehydrogenase	Ldha	57	Ldha K57	7.95215	7.95215	0.191178	0.0194229	Non-regulated	Non-regulated
A0A1B0GSX0;P06151;A0A1B0GSR9;D3YZQ9;A0A1B0GT41;A0A1B0GQX5;A0A1B0GSL7;A0A1B0GRW9;A0A1B0GS79;A0A1B0GRC1;A0A1B0GRS2	L-lactate dehydrogenase A chain;L-lactate dehydrogenase	Ldha	14	Ldha K14	8.97329	8.97329	0.158945	0.276696	Non-regulated	Non-regulated
A0A1B0GSX0;P06151;A0A1B0GSR9;D3YZQ9	L-lactate dehydrogenase A chain;L-lactate dehydrogenase	Ldha	232	Ldha K232	8.896	8.896	0.362195	0.218506	Non-regulated	Non-regulated
A0A1B0GSX0;P06151;A0A1B0GSR9	L-lactate dehydrogenase A chain	Ldha	272	Ldha K272	8.67234	8.67234	0.36695	0.320829	Non-regulated	Non-regulated
A0A1B0GSX0;P06151;A0A1B0GSR9;D3YZQ9;A0A1B0GT41;A0A1B0GQX5	L-lactate dehydrogenase A chain;L-lactate dehydrogenase	Ldha	126	Ldha K126	9.01343	9.01343	0.153071	0.0414753	Non-regulated	Non-regulated
A0A1B0GSX0;P06151;A0A1B0GSR9;D3YZQ9;A0A1B0GT41;A0A1B0GQX5;A0A1B0GSL7;A0A1B0GRW9;A0A1B0GS79	L-lactate dehydrogenase A chain;L-lactate dehydrogenase	Ldha	73	Ldha K73	9.19198	9.19198	0.264663	0.221422	Non-regulated	Non-regulated
A0A1B0GSX0;P06151;A0A1B0GSR9;D3YZQ9	L-lactate dehydrogenase A chain;L-lactate dehydrogenase	Ldha	224	Ldha K224	8.00303	8.00303	0.412245	0.213483	Non-regulated	Non-regulated
A0A1B0GSX0;P06151;A0A1B0GSR9;D3YZQ9	L-lactate dehydrogenase A chain;L-lactate dehydrogenase	Ldha	228	Ldha K228	8.59213	8.59213	0.396974	0.278578	Non-regulated	Non-regulated
A0A1B0GSX7;Q6PFD9;B2RQL0;A0A140T8J8;A0A1B0GRB5;A0A1B0GRA7	Nuclear pore complex protein Nup98-Nup96;Nuclear pore complex protein Nup98;Nuclear pore complex protein Nup96	Nup98	831	Nup98 K831	8.5267	8.5267	0.0631228	0.0521746	Non-regulated	Non-regulated
A0A1B0GSX7;Q6PFD9;B2RQL0;A0A140T8J8;A0A1B0GRB5;A0A1B0GRA7	Nuclear pore complex protein Nup98-Nup96;Nuclear pore complex protein Nup98;Nuclear pore complex protein Nup96	Nup98	185	Nup98 K185	8.32075	8.32075	0.453006	0.361881	Non-regulated	Non-regulated
A0A1B0GSX7;Q6PFD9;B2RQL0;A0A140T8J8;A0A1B0GRB5;A0A1B0GRA7	Nuclear pore complex protein Nup98-Nup96;Nuclear pore complex protein Nup98;Nuclear pore complex protein Nup96	Nup98	551	Nup98 K551	9.00894	9.00894	0.179263	0.10691	Non-regulated	Non-regulated
A0A1B0GSX7;Q6PFD9;B2RQL0;A0A140T8J8	Nuclear pore complex protein Nup98-Nup96;Nuclear pore complex protein Nup98;Nuclear pore complex protein Nup96	Nup98	1039	Nup98 K1039	7.90602	7.90602	0.00823703	0.0199642	Non-regulated	Non-regulated
A0A1B0GSX7;Q6PFD9;B2RQL0;A0A140T8J8	Nuclear pore complex protein Nup98-Nup96;Nuclear pore complex protein Nup98;Nuclear pore complex protein Nup96	Nup98	1121	Nup98 K1121	8.08976	8.08976	-0.245227	-0.138405	Non-regulated	Non-regulated
A0A1B0GSX7;Q6PFD9	Nuclear pore complex protein Nup98-Nup96;Nuclear pore complex protein Nup98;Nuclear pore complex protein Nup96	Nup98	1194	Nup98 K1194	8.40302	8.40302	0.154825	0.163061	Non-regulated	Non-regulated
A0A1B0GSX7;Q6PFD9	Nuclear pore complex protein Nup98-Nup96;Nuclear pore complex protein Nup98;Nuclear pore complex protein Nup96	Nup98	1199	Nup98 K1199	8.28042	8.28042	0.142418	0.219577	Non-regulated	Non-regulated
A0A1B0GT40;Q9D6Y7-4;Q9D6Y7-2;Q9D6Y7	Mitochondrial peptide methionine sulfoxide reductase	Msra	46	Msra K46	8.24408	8.24408	0.115561	-0.105262	Non-regulated	Non-regulated
A0A1B0GT44;F8WIU7;Q3U3W5-2;Q3U3W5	Putative protein arginine N-methyltransferase 9	Prmt10;Prmt9	129	Prmt10 K129	7.83958	7.83958	0.0703993	0.15572	Non-regulated	Non-regulated
O88374;A0A1B0GX27;O35855;A0A1B0GQY4	Branched-chain-amino-acid aminotransferase;Branched-chain-amino-acid aminotransferase, mitochondrial	Bcat2	190	Bcat2 K190	9.5015	9.5015	0.229093	0.132171	Non-regulated	Non-regulated
G3UYQ2;A0A1B0GX81;G3UZT6;Q3UF95;Q9Z1R2;G3UXT8;G3UYZ0;G3V013;S4R183	Large proline-rich protein BAG6	Bag6	56	Bag6 K56	8.17088	8.17088	-0.147997	0.169872	Non-regulated	Non-regulated
G3UYQ2;A0A1B0GX81;G3UZT6;Q3UF95;Q9Z1R2;S4R224	Large proline-rich protein BAG6	Bag6	1048	Bag6 K1048	9.52751	9.52751	0.0911823	0.0009789	Non-regulated	Non-regulated
A0A1C7CYU3;Q02819;A0A1B0GR92;A0A1B0GS16;A0A1B0GR41	Nucleobindin-1	Nucb1	176	Nucb1 K176	7.69542	7.69542	0.265345	0.421184	Non-regulated	Non-regulated
A0A1C7CYU3;Q02819;A0A1B0GR92;A0A1B0GT83;A0A1B0GR41	Nucleobindin-1	Nucb1	70	Nucb1 K70	7.50094	7.50094	0.266819	0.0369668	Non-regulated	Non-regulated
A0A1C7CYU6;Q3URS2;A0A1B0GRH6;Q80VJ6	Zinc finger and SCAN domain containing protein 4F;Zinc finger and SCAN domain containing protein 4C	Zscan4f;Zscan4c	307	Zscan4f K307	9.70342	9.70342	0.514943	-0.327962	Non-regulated	Non-regulated
A0A1C7CYU6;Q3URS2;A0A1B0GRH6;Q80VJ6;A7KBS4	Zinc finger and SCAN domain containing protein 4F;Zinc finger and SCAN domain containing protein 4C;Zinc finger and SCAN domain containing protein 4D	Zscan4f;Zscan4c;Zscan4d	450	Zscan4f K450	9.34737	9.34737	1.13704	-0.268067	Regulated	Non-regulated
A0A1C7CYU6;Q3URS2;A0A1B0GRH6;Q80VJ6;A7KBS4	Zinc finger and SCAN domain containing protein 4F;Zinc finger and SCAN domain containing protein 4C;Zinc finger and SCAN domain containing protein 4D	Zscan4f;Zscan4c;Zscan4d	431	Zscan4f K431	8.0149	8.0149	0.97112	0.0203709	Non-regulated	Non-regulated
A0A1C7CYV0;B1AX58;Q99K51	Plastin-3	Pls3	545	Pls3 K545	8.01149	8.01149	0.118662	0.0266186	Non-regulated	Non-regulated
G5E8I8;A0A1D5RL92;Q8CGZ0	Calcium homeostasis endoplasmic reticulum protein	Cherp	18	Cherp K18	8.49223	8.49223	0.104232	0.0096211	Non-regulated	Non-regulated
A0A1D5RLD4;A0A1D5RML8;P97760	DNA-directed RNA polymerase II subunit RPB3	Polr2c	81	Polr2c K81	7.80912	7.80912	0.364868	0.363251	Non-regulated	Non-regulated
A0A1D5RLE0;A0A5F8MPL9;E9QMR2;A0A1D5RMM1;F8VPN7;Q8BIK4;Q8BIK4-2;Q8BIK4-3;A2AF47;A2AF67;A2AF65	Dedicator of cytokinesis protein 9;Dedicator of cytokinesis protein 11	Dock9;Dock11	1733	Dock9 K1733	7.80707	7.80707	0.105992	-0.198018	Non-regulated	Non-regulated
A0A1D5RLL3;Q8BG67;Q8BG67-2	Protein EFR3 homolog A	Efr3a	752	Efr3a K752	8.15851	8.15851	-0.216238	-0.220186	Non-regulated	Non-regulated
E9PZA7;E9QLK7;E9PWT1;A0A1D5RLL4;F7CGG2;Q80YV3	Transformation/transcription domain-associated protein	Trrap	3048	Trrap K3048	8.77365	8.77365	0.322673	0.277847	Non-regulated	Non-regulated
E9PZA7;E9QLK7;E9PWT1;A0A1D5RLL4;F7CGG2		Trrap	897	Trrap K897	7.54286	7.54286	-0.0119338	0.392821	Non-regulated	Non-regulated
A0A1D5RLP1;Q9CQI6	Coactosin-like protein	Cotl1	72	Cotl1 K72	8.35755	8.35755	-0.0528066	-0.145446	Non-regulated	Non-regulated
A0A1D5RLR3;Q8C5L7	RNA-binding protein 34	Rbm34	380	Rbm34 K380	8.16218	8.16218	-0.23936	-0.262865	Non-regulated	Non-regulated
A0A1D5RLR3;Q8C5L7	RNA-binding protein 34	Rbm34	78	Rbm34 K78	7.90802	7.90802	0.750202	0.201889	Non-regulated	Non-regulated
A0A1D5RLR3;Q8C5L7	RNA-binding protein 34	Rbm34	398	Rbm34 K398	8.32197	8.32197	-0.144628	-0.310325	Non-regulated	Non-regulated
A0A1D5RLW0;A0A1D5RLU2;Q91WE2;A0A1D5RM67	Protein FAM192A	Fam192a	150	Fam192a K150	8.55217	8.55217	0.525351	0.359564	Non-regulated	Non-regulated
A0A1D5RLW0;A0A1D5RLU2;Q91WE2;A0A1D5RM67	Protein FAM192A	Fam192a	157	Fam192a K157	8.11143	8.11143	0.333989	0.311393	Non-regulated	Non-regulated
A0A1D5RLW0;A0A1D5RLU2;Q91WE2;A0A1D5RM67	Protein FAM192A	Fam192a	143	Fam192a K143	8.19929	8.19929	0.190273	0.176456	Non-regulated	Non-regulated
A0A1D5RLW0;A0A1D5RLU2;Q91WE2;A0A1D5RM67	Protein FAM192A	Fam192a	168	Fam192a K168	8.84683	8.84683	0.489775	0.153884	Non-regulated	Non-regulated
A0A1D5RLY9;Q80TE4-2;Q80TE4	Signal-induced proliferation-associated 1-like protein 2	Sipa1l2	1212	Sipa1l2 K1212	7.58869	7.58869	0.104874	0.292784	Non-regulated	Non-regulated
A0A1D5RLY9;Q80TE4-2;Q80TE4	Signal-induced proliferation-associated 1-like protein 2	Sipa1l2	837	Sipa1l2 K837	8.53871	8.53871	0.0422256	0.0680496	Non-regulated	Non-regulated
F6YAM1;A0A1D5RM15		Zfp930	71	Zfp930 K71	7.9592	7.9592	-0.153933	-0.198758	Non-regulated	Non-regulated
A0A1D5RM90;Q8R3L2-3;Q8R3L2-2;Q8R3L2-5;Q8R3L2	Transcription factor 25	Tcf25	124	Tcf25 K124	8.37114	8.37114	0.179065	-0.146241	Non-regulated	Non-regulated
A0A1D5RMA4			43	A0A1D5RMA4 K43	9.84314	9.84314	0.962126	0.66564	Non-regulated	Non-regulated
A0A1D5RMC8;Q3URE1	Acyl-CoA synthetase family member 3, mitochondrial	Acsf3	419	Acsf3 K419	7.6458	7.6458	0.201725	0.152844	Non-regulated	Non-regulated
A0A1D5RMH8;Q8CDI6	Coiled-coil domain-containing protein 158	Ccdc158	14	Ccdc158 K14	8.42928	8.42928	0.114867	-0.12013	Non-regulated	Non-regulated
A0A1D5RMI8;Q8K4E0	Alstrom syndrome protein 1 homolog	Alms1	1971	Alms1 K1971	8.08511	8.08511	0.131487	-0.0657576	Non-regulated	Non-regulated
A0A1D5RMI8;Q8K4E0	Alstrom syndrome protein 1 homolog	Alms1	1484	Alms1 K1484	7.96773	7.96773	-0.109427	-0.0355935	Non-regulated	Non-regulated
A0A1D5RMI8;Q8K4E0	Alstrom syndrome protein 1 homolog	Alms1	1778	Alms1 K1778	7.84731	7.84731	0.112589	0.00751063	Non-regulated	Non-regulated
A0A1D5RMI8			658	A0A1D5RMI8 K658	8.84108	8.84108	0.130724	0.135856	Non-regulated	Non-regulated
A0A1D5RMI8;Q8K4E0	Alstrom syndrome protein 1 homolog	Alms1	2660	Alms1 K2660	8.86252	8.86252	-0.0243197	-0.160457	Non-regulated	Non-regulated
A0A1D5RMI8;Q8K4E0	Alstrom syndrome protein 1 homolog	Alms1	1738	Alms1 K1738	7.89621	7.89621	-0.152954	-0.138081	Non-regulated	Non-regulated
B7ZWL1;A0A1D5RMJ8;Q6ZQ08-2;Q6ZQ08;Q6ZQ08-4;A0A1D5RMD8;A0A1D5RML9	CCR4-NOT transcription complex subunit 1	Cnot1	635	Cnot1 K635	7.88027	7.88027	-0.0396151	-0.218135	Non-regulated	Non-regulated
B7ZWL1;A0A1D5RMJ8;Q6ZQ08-2;Q6ZQ08;Q6ZQ08-4;Q6ZQ08-3	CCR4-NOT transcription complex subunit 1	Cnot1	2180	Cnot1 K2180	8.00664	8.00664	0.153153	0.114933	Non-regulated	Non-regulated
B7ZWL1;A0A1D5RMJ8;Q6ZQ08-2;Q6ZQ08;Q6ZQ08-4	CCR4-NOT transcription complex subunit 1	Cnot1	1846	Cnot1 K1846	8.18144	8.18144	0.0502186	0.0624263	Non-regulated	Non-regulated
B7ZWL1;A0A1D5RMJ8;Q6ZQ08-2;Q6ZQ08;Q6ZQ08-4;A0A1D5RMD8	CCR4-NOT transcription complex subunit 1	Cnot1	1509	Cnot1 K1509	8.19254	8.19254	0.363215	0.341279	Non-regulated	Non-regulated
B7ZWL1;A0A1D5RMJ8;Q6ZQ08-2;Q6ZQ08;Q6ZQ08-4;A0A1D5RMD8;A0A1D5RML9	CCR4-NOT transcription complex subunit 1	Cnot1	1058	Cnot1 K1058	9.39328	9.39328	0.116351	-0.104815	Non-regulated	Non-regulated
F8VQ28;A0A1D5RMM8;Q8VI36-2;Q8VI36	Paxillin	Pxn	123	Pxn K123	8.04724	8.04724	-0.0836475	0.0847863	Non-regulated	Non-regulated
F8VQ28;A0A1D5RMM8;Q8VI36-2;Q8VI36;A0A0J9YV30	Paxillin	Pxn	407	Pxn K407	7.72212	7.72212	0.178129	0.383284	Non-regulated	Non-regulated
A0A1I7Q4A6;Q9CPQ5-2;Q9CPQ5	Centromere protein Q	Cenpq	39	Cenpq K39	8.64373	8.64373	0.152693	0.135419	Non-regulated	Non-regulated
J3QNU1;A0A1L1SQ41;Q9Z2A5-2;Q4FCQ7;Q9Z2A5	Arginyl-tRNA--protein transferase 1	Ate1	157	Ate1 K157	8.04281	8.04281	0.563022	-0.176113	Non-regulated	Non-regulated
J3QNU1;A0A1L1SQ41;Q9Z2A5-2;Q4FCQ7;Q9Z2A5	Arginyl-tRNA--protein transferase 1	Ate1	99	Ate1 K99	7.55218	7.55218	-0.0243328	-0.0954769	Non-regulated	Non-regulated
E9PUM4;A0A1L1SQ51;Q71LX4;Q8CDM9;A0A1L1SRI1;A0A1L1SQP9;P26039	Talin-2;Talin-1	Tln2;Tln1	2131	Tln2 K2131	8.31859	8.31859	0.253617	0.174947	Non-regulated	Non-regulated
A0A1L1SQN1;A0A1L1SSL7;Q8R0A2-2;Q8R0A2	Zinc finger and BTB domain-containing protein 44	Zbtb44	443	Zbtb44 K443	8.01799	8.01799	-0.106229	0.111079	Non-regulated	Non-regulated
A0A1L1SQR4;Q8VDR9;Q8VDR9-2;Q8VDR9-3	Dedicator of cytokinesis protein 6	Dock6	12	Dock6 K12	8.10731	8.10731	-0.136914	-0.305218	Non-regulated	Non-regulated
A0A1L1SQR4;Q8VDR9	Dedicator of cytokinesis protein 6	Dock6	1935	Dock6 K1935	10.3478	10.3478	0.107974	0.180061	Non-regulated	Non-regulated
A0A1L1SQR4;Q8VDR9	Dedicator of cytokinesis protein 6	Dock6	1842	Dock6 K1842	7.72572	7.72572	0.114207	-0.135003	Non-regulated	Non-regulated
A0A1L1SQR4;Q8VDR9;Q8VDR9-2	Dedicator of cytokinesis protein 6	Dock6	362	Dock6 K362	7.7524	7.7524	-0.15056	-0.00230601	Non-regulated	Non-regulated
Q3V2G6;A0A1L1SR11;A0A1L1ST53;B2RUC1;O54818	Tumor protein D53	Tpd52l1	123	Tpd52l1 K123	8.7696	8.7696	0.225353	0.418561	Non-regulated	Non-regulated
A0A1L1SRD6;Q7TQG5;E9QK04;P97798-5;P97798-2;P97798-3;P97798-4;P97798	Neogenin	Neo1	487	Neo1 K487	8.44823	8.44823	-0.075575	0.0426475	Non-regulated	Non-regulated
A0A1L1ST73;A0A1L1SRH8;Q9D2Z4	Sentrin-specific protease 8	Senp8	146	Senp8 K146	7.44689	7.44689	-0.0285239	0.132171	Non-regulated	Non-regulated
A0A1L1SRM4;D3YYD1;A0A1L1SS03;Q3UTQ7	PR domain zinc finger protein 10	Prdm10	648	Prdm10 K648	9.92818	9.92818	0.100019	0.0807321	Non-regulated	Non-regulated
A0A1L1SSF8;Q91V76	Ester hydrolase C11orf54 homolog		111	A0A1L1SSF8 K111	8.43813	8.43813	0.282567	0.41331	Non-regulated	Non-regulated
A0A1L1SSL9;E9QPK4;Q9JKK8	Serine/threonine-protein kinase ATR	Atr	2578	Atr K2578	7.8662	7.8662	0.0860982	0.244604	Non-regulated	Non-regulated
A0A1L1SST3;O35492	Dual specificity protein kinase CLK3	Clk3	323	Clk3 K323	7.58425	7.58425	-0.0914512	-0.0470571	Non-regulated	Non-regulated
F6VG18;A0A1L1SSX7;Q9JHQ5;A0A1L1ST13	Leucine zipper transcription factor-like protein 1	Lztfl1	140	Lztfl1 K140	7.68586	7.68586	0.0411426	-0.114073	Non-regulated	Non-regulated
Q8BRT1-5;A0A1L1ST22;Q8BSE7	CLIP-associating protein 2	Clasp2	240	Clasp2 K240	8.40839	8.40839	0.124556	0.0647689	Non-regulated	Non-regulated
A0A1L1STC0;Q61081	Hsp90 co-chaperone Cdc37;Hsp90 co-chaperone Cdc37, N-terminally processed	Cdc37	197	Cdc37 K197	8.27049	8.27049	-0.0485758	0.169402	Non-regulated	Non-regulated
A0A1L1STC0;Q61081	Hsp90 co-chaperone Cdc37;Hsp90 co-chaperone Cdc37, N-terminally processed	Cdc37	47	Cdc37 K47	8.77591	8.77591	-0.124725	0.00388305	Non-regulated	Non-regulated
A0A1L1STC0;Q61081	Hsp90 co-chaperone Cdc37;Hsp90 co-chaperone Cdc37, N-terminally processed	Cdc37	111	Cdc37 K111	8.28623	8.28623	0.0462164	0.0974083	Non-regulated	Non-regulated
A0A1L1STC0;Q61081	Hsp90 co-chaperone Cdc37;Hsp90 co-chaperone Cdc37, N-terminally processed	Cdc37	122	Cdc37 K122	7.83925	7.83925	-0.264575	-0.0698146	Non-regulated	Non-regulated
A0A1L1STC0;Q61081	Hsp90 co-chaperone Cdc37;Hsp90 co-chaperone Cdc37, N-terminally processed	Cdc37	310	Cdc37 K310	8.74	8.74	0.136518	0.101339	Non-regulated	Non-regulated
A0A1L1STC0;Q61081	Hsp90 co-chaperone Cdc37;Hsp90 co-chaperone Cdc37, N-terminally processed	Cdc37	204	Cdc37 K204	9.08479	9.08479	0.138525	0.241868	Non-regulated	Non-regulated
A0A1L1STC6;Q6ZWR6-4;Q6ZWR6	Nesprin-1	Syne1	4566	Syne1 K4566	8.45088	8.45088	-0.0213858	0.157775	Non-regulated	Non-regulated
A0A1L1STE4;Q9Z1X4-2;Q9Z1X4-3;Q45VK5;Q9Z1X4;A0A1L1ST48;A0A1L1SSU8	Interleukin enhancer-binding factor 3	Ilf3	132	Ilf3 K132	9.14513	9.14513	-0.153434	0.100618	Non-regulated	Non-regulated
A0A1L1STE4;Q9Z1X4-2;Q9Z1X4-3;Q45VK5;Q9Z1X4;A0A1L1SQR7	Interleukin enhancer-binding factor 3	Ilf3	626	Ilf3 K626	8.32077	8.32077	0.199761	0.247187	Non-regulated	Non-regulated
A0A1L1STE4;Q9Z1X4-2;Q9Z1X4-3;Q45VK5;Q9Z1X4;A0A1L1SQR7;Q91WM1-2;Q91WM1	Interleukin enhancer-binding factor 3;Spermatid perinuclear RNA-binding protein	Ilf3;Strbp	553	Ilf3 K553	8.58701	8.58701	0.230978	0.325358	Non-regulated	Non-regulated
A0A1L1STE4;Q9Z1X4-2;Q9Z1X4-3;Q45VK5;Q9Z1X4;A0A1L1SQR7;Q91WM1-2;Q91WM1	Interleukin enhancer-binding factor 3;Spermatid perinuclear RNA-binding protein	Ilf3;Strbp	566	Ilf3 K566	8.71139	8.71139	0.190622	0.119142	Non-regulated	Non-regulated
A0A1L1STE4;Q9Z1X4-2;Q9Z1X4-3;Q45VK5;Q9Z1X4;A0A1L1SU19;Q91WM1-2;Q91WM1	Interleukin enhancer-binding factor 3;Spermatid perinuclear RNA-binding protein	Ilf3;Strbp	467	Ilf3 K467	9.48899	9.48899	0.36052	0.0974283	Non-regulated	Non-regulated
A0A1L1STE4;Q9Z1X4-2;Q9Z1X4-3;Q45VK5;Q9Z1X4;A0A1L1SQR7	Interleukin enhancer-binding factor 3	Ilf3	613	Ilf3 K613	9.0799	9.0799	0.53418	0.117495	Non-regulated	Non-regulated
A0A1L1STE4;Q9Z1X4-2;Q9Z1X4-3;Q45VK5;Q9Z1X4;A0A1L1SQR7;Q91WM1-2;Q91WM1	Interleukin enhancer-binding factor 3;Spermatid perinuclear RNA-binding protein	Ilf3;Strbp	548	Ilf3 K548	8.25693	8.25693	0.0665098	0.127152	Non-regulated	Non-regulated
A0A1L1STE4;Q9Z1X4-2;Q9Z1X4-3;Q45VK5;Q9Z1X4	Interleukin enhancer-binding factor 3	Ilf3	355	Ilf3 K355	8.91557	8.91557	0.31966	0.13052	Non-regulated	Non-regulated
A0A1L1STE6;Q9D6R2;Q9D6R2-2	Isocitrate dehydrogenase [NAD] subunit alpha, mitochondrial	Idh3a	368	Idh3a K368	7.51096	7.51096	0.0181911	-0.168741	Non-regulated	Non-regulated
A0A1L1STE6;Q9D6R2;Q9D6R2-2	Isocitrate dehydrogenase [NAD] subunit alpha, mitochondrial	Idh3a	118	Idh3a K118	9.4422	9.4422	-0.130859	0.11883	Non-regulated	Non-regulated
A0A1L1STE6;Q9D6R2;Q9D6R2-2	Isocitrate dehydrogenase [NAD] subunit alpha, mitochondrial	Idh3a	354	Idh3a K354	8.72174	8.72174	-0.216113	-0.054517	Non-regulated	Non-regulated
A0A1L1STE6;Q9D6R2;Q9D6R2-2	Isocitrate dehydrogenase [NAD] subunit alpha, mitochondrial	Idh3a	195	Idh3a K195	8.54925	8.54925	0.37803	0.163892	Non-regulated	Non-regulated
A0A1L1STE6;Q9D6R2;Q9D6R2-2	Isocitrate dehydrogenase [NAD] subunit alpha, mitochondrial	Idh3a	232	Idh3a K232	8.60346	8.60346	0.078859	0.0280298	Non-regulated	Non-regulated
A0A1L1STE6;Q9D6R2;Q9D6R2-2	Isocitrate dehydrogenase [NAD] subunit alpha, mitochondrial	Idh3a	218	Idh3a K218	8.47541	8.47541	-0.0423642	-0.205013	Non-regulated	Non-regulated
A0A1L1SU01;Q3UGI5;P97762	Retinitis pigmentosa 9 protein homolog	Rp9;rp9	110	Rp9 K110	8.96507	8.96507	0.513484	0.368388	Non-regulated	Non-regulated
A0A1L1SU70;Q9JKK7	Tropomodulin-2	Tmod2	171	Tmod2 K171	8.01891	8.01891	-0.0747794	-0.147384	Non-regulated	Non-regulated
A0A1L1SUS7;Q8K0D0-2;Q8K0D0;Q04899	Cyclin-dependent kinase 17;Cyclin-dependent kinase 18	Cdk17;Cdk18	179	Cdk17 K179	8.61069	8.61069	0.0861996	-0.00302383	Non-regulated	Non-regulated
A0A1L1SV25;P57780	Alpha-actinin-4	Actn4	780	Actn4 K780	8.36603	8.36603	0.12207	0.146257	Non-regulated	Non-regulated
A0A1L1SV25;P57780	Alpha-actinin-4	Actn4	519	Actn4 K519	8.89991	8.89991	0.124495	0.205253	Non-regulated	Non-regulated
A0A1L1SV25;P57780	Alpha-actinin-4	Actn4	522	Actn4 K522	7.50955	7.50955	0.0378338	0.340189	Non-regulated	Non-regulated
A0A1L1SV25;P57780;E9Q2W9	Alpha-actinin-4	Actn4	438	Actn4 K438	8.0887	8.0887	-0.0886709	0.0871748	Non-regulated	Non-regulated
A0A1L1SV25;P57780;A0A1L1SVJ6	Alpha-actinin-4	Actn4	880	Actn4 K880	7.93174	7.93174	-0.0254429	-0.0146005	Non-regulated	Non-regulated
A0A1L1SV25;P57780;E9Q2W9;A1BN54;Q7TPR4	Alpha-actinin-4;Alpha-actinin-1	Actn4;Actn1	418	Actn4 K418	9.86173	9.86173	0.0206701	0.235325	Non-regulated	Non-regulated
A0A1L1SV73;Q8BY87-2;Q8BY87	Ubiquitin carboxyl-terminal hydrolase 47	Usp47	90	Usp47 K90	7.7895	7.7895	0.0620832	0.0535902	Non-regulated	Non-regulated
A0A1L1SV73;Q8BY87-2;Q8BY87	Ubiquitin carboxyl-terminal hydrolase 47	Usp47	879	Usp47 K879	8.70526	8.70526	0.10075	0.062137	Non-regulated	Non-regulated
A0A1L1SV73;Q8BY87-2;Q8BY87	Ubiquitin carboxyl-terminal hydrolase 47	Usp47	660	Usp47 K660	8.48249	8.48249	0.29168	0.31	Non-regulated	Non-regulated
A0A1L1SV73;Q8BY87-2;Q8BY87	Ubiquitin carboxyl-terminal hydrolase 47	Usp47	571	Usp47 K571	7.97657	7.97657	-0.0209111	-0.0454816	Non-regulated	Non-regulated
A0A1L1SVF9;Q9EP89	Serine beta-lactamase-like protein LACTB, mitochondrial	Lactb	263	Lactb K263	7.25426	7.25426	-0.043019	-0.312527	Non-regulated	Non-regulated
Q61206;A0A1L1SVK0	Platelet-activating factor acetylhydrolase IB subunit beta	Pafah1b2	155	Pafah1b2 K155	8.67085	8.67085	0.172063	0.223208	Non-regulated	Non-regulated
Q9CXV9;A0A1N9M8A6	DCN1-like protein 5	Dcun1d5	23	Dcun1d5 K23	8.07258	8.07258	0.364255	0.175204	Non-regulated	Non-regulated
Q9CXV9;A0A1N9M8A6	DCN1-like protein 5	Dcun1d5	120	Dcun1d5 K120	8.29691	8.29691	0.0801337	0.179509	Non-regulated	Non-regulated
A0A1S6GWJ4;Q91VN6	Probable ATP-dependent RNA helicase DDX41	Ddx41	452	Ddx41 K452	7.74498	7.74498	-0.221421	-0.0378511	Non-regulated	Non-regulated
A0A1W2P6F6;A0A1W2P7Q9;Q60605-2;Q60605;A0A1W2P6G5;Q8CI43	Myosin light polypeptide 6;Myosin light chain 6B	Myl6;Myl6b	50	Myl6 K50	8.82006	8.82006	0.0304723	0.107902	Non-regulated	Non-regulated
A0A1W2P6F6;A0A1W2P7Q9;Q60605-2;Q60605	Myosin light polypeptide 6	Myl6	26	Myl6 K26	8.62927	8.62927	0.0331721	0.0355017	Non-regulated	Non-regulated
A0A1W2P6F6;A0A1W2P7Q9;Q60605-2;Q60605;A0A1W2P6G5	Myosin light polypeptide 6	Myl6	79	Myl6 K79	8.39161	8.39161	0.361659	0.129766	Non-regulated	Non-regulated
F8VPM0;E9Q374;A0A5F8MPQ7;A0A1W2P6X9;Q91YE5-2;Q91YE5;Q91YE5-3	Bromodomain adjacent to zinc finger domain protein 2A	Baz2a	790	Baz2a K790	9.50129	9.50129	0.571414	0.199189	Non-regulated	Non-regulated
F8VPM0;E9Q374;A0A5F8MPQ7;A0A1W2P6X9;Q91YE5-2;Q91YE5;Q91YE5-3	Bromodomain adjacent to zinc finger domain protein 2A	Baz2a	1399	Baz2a K1399	8.99882	8.99882	-0.0594363	0.0765217	Non-regulated	Non-regulated
F8VPM0;E9Q374;A0A5F8MPQ7;A0A1W2P6X9;Q91YE5-2;Q91YE5;Q91YE5-3	Bromodomain adjacent to zinc finger domain protein 2A	Baz2a	917	Baz2a K917	8.18907	8.18907	0.04207	0.16491	Non-regulated	Non-regulated
F8VPM0;E9Q374;A0A5F8MPQ7;A0A1W2P6X9;Q91YE5-2;Q91YE5;Q91YE5-3;A0A1W2P6L0	Bromodomain adjacent to zinc finger domain protein 2A	Baz2a	643	Baz2a K643	9.36689	9.36689	0.230878	0.297276	Non-regulated	Non-regulated
F8VPM0;E9Q374;A0A5F8MPQ7;A0A1W2P6X9;Q91YE5-2;Q91YE5;Q91YE5-3;A0A1W2P6L0	Bromodomain adjacent to zinc finger domain protein 2A	Baz2a	699	Baz2a K699	7.95743	7.95743	0.0315178	0.0889199	Non-regulated	Non-regulated
F8VPM0;E9Q374;A0A5F8MPQ7;A0A1W2P6X9;Q91YE5-2;Q91YE5;Q91YE5-3;A0A1W2P6L0	Bromodomain adjacent to zinc finger domain protein 2A	Baz2a	679	Baz2a K679	7.66365	7.66365	-0.0795438	0.068832	Non-regulated	Non-regulated
Q91ZV0;H3BL19;H3BJS0;H3BKH2;E9Q3S2;H3BK48;E9PY90;H3BK44;H3BJI6;H3BKL6;H3BJ71;A0A1W2P711;Q91ZV0-3;H3BJ35;H3BJS5	Melanoma inhibitory activity protein 2	Mia2;Ctage5	1008	Mia2 K1008	7.83669	7.83669	-0.184452	-0.615386	Non-regulated	Non-regulated
Q91ZV0;H3BL19;H3BJS0;H3BKH2;E9Q3S2;H3BK48;E9PY90;H3BK44;H3BJI6;H3BKL6;H3BJ71;A0A1W2P711;Q91ZV0-3;H3BJ35	Melanoma inhibitory activity protein 2	Mia2;Ctage5	1015	Mia2 K1015	8.60453	8.60453	-0.00887841	-0.0148341	Non-regulated	Non-regulated
A0A1W2P832;A0A1W2P712;A0A2I3BRX9;Q6GYP7;Q6GYP7-2;Q6GYP7-5;Q6GYP7-3;Q6GYP7-6	Ral GTPase-activating protein subunit alpha-1	Ralgapa1	1485	Ralgapa1 K1485	8.45747	8.45747	-0.0916411	-0.0999971	Non-regulated	Non-regulated
A0A1W2P737;F8VPV0;P48725;P48725-3	Pericentrin	Pcnt	754	Pcnt K754	8.02865	8.02865	-0.0305681	-0.0283001	Non-regulated	Non-regulated
A0A1W2P737;F8VPV0;P48725;P48725-3	Pericentrin	Pcnt	18	Pcnt K18	8.00505	8.00505	-0.184054	0.0265678	Non-regulated	Non-regulated
A0A1W2P737;F8VPV0;P48725;P48725-3;P48725-2	Pericentrin	Pcnt	1316	Pcnt K1316	8.12769	8.12769	0.215419	0.0393958	Non-regulated	Non-regulated
A0A1W2P756;P62075;A0A1W2P7H2	Mitochondrial import inner membrane translocase subunit Tim13	Timm13	45	Timm13 K45	8.84474	8.84474	0.0445357	-0.0225938	Non-regulated	Non-regulated
A0A1W2P768;P84228;P68433;F8WI35;P84244;E0CZ27;P02301;E0CYN1;E0CYR7	Histone H3.2;Histone H3.1;Histone H3;Histone H3.3;Histone H3.3C	Hist1h3b;Hist1h3a;H3f3a;H3f3c	19	Hist1h3b K19	11.8708	11.8708	0.421262	-0.074548	Non-regulated	Non-regulated
A0A1W2P768;P84228;P68433;F8WI35;P84244;E0CZ27;P02301;E0CYN1;E0CYR7	Histone H3.2;Histone H3.1;Histone H3;Histone H3.3;Histone H3.3C	Hist1h3b;Hist1h3a;H3f3a;H3f3c	24	Hist1h3b K24	12.0787	12.0787	0.0734123	0.0211509	Non-regulated	Non-regulated
A0A1W2P768;P84228;P68433;F8WI35;P84244;E0CZ27;P02301	Histone H3.2;Histone H3.1;Histone H3;Histone H3.3;Histone H3.3C	Hist1h3b;Hist1h3a;H3f3a;H3f3c	80	Hist1h3b K80	10.6432	10.6432	0.127888	0.161416	Non-regulated	Non-regulated
A0A1W2P768;P84228;P68433	Histone H3.2;Histone H3.1	Hist1h3b;Hist1h3a	28	Hist1h3b K28	8.61886	8.61886	-0.191933	0.0973731	Non-regulated	Non-regulated
A0A1W2P768;P84228;P68433;F8WI35;P84244;E0CZ27;P02301;E0CYN1;E0CYR7	Histone H3.2;Histone H3.1;Histone H3;Histone H3.3;Histone H3.3C	Hist1h3b;Hist1h3a;H3f3a;H3f3c	10	Hist1h3b K10	10.9465	10.9465	-0.0538151	0.0309834	Non-regulated	Non-regulated
A0A1W2P768;P84228;P68433;F8WI35;P84244;E0CZ27;P02301;E0CYN1;E0CYR7	Histone H3.2;Histone H3.1;Histone H3;Histone H3.3;Histone H3.3C	Hist1h3b;Hist1h3a;H3f3a;H3f3c	15	Hist1h3b K15	11.1241	11.1241	0.087598	-0.0221965	Non-regulated	Non-regulated
Q9CRT8;A0A1W2P7Q6	Exportin-T	Xpot	635	Xpot K635	9.4019	9.4019	0.315532	0.260199	Non-regulated	Non-regulated
A0A1W2P7U1;Q8CFI2;A0A1W2P861;A0A1W2P7T2;A0A087WP01;A0A140T8I4	Ubiquitin-conjugating enzyme E2 R1	Cdc34;Cdc34-ps	193	Cdc34 K193	8.86937	8.86937	0.172425	0.130508	Non-regulated	Non-regulated
A0A1W2P8C6;P41731	CD63 antigen	Cd63	138	Cd63 K138	8.55717	8.55717	0.103687	0.312805	Non-regulated	Non-regulated
E9QM14;A0A1X7SB71;Q9JIY2-4;Q9JIY2-3;Q9JIY2-2;Q9JIY2	E3 ubiquitin-protein ligase Hakai	Cbll1	29	Cbll1 K29	9.74375	9.74375	0.320586	0.03115	Non-regulated	Non-regulated
A0A1Y7VIR0;Q60996-2;Q60996-3;Q60996-4;Q60996;Q7TNL5;Q91V89	Serine/threonine-protein phosphatase 2A 56 kDa regulatory subunit gamma isoform	Ppp2r5c;Ppp2r5d	156	Ppp2r5c K156	7.91862	7.91862	0.0814153	0.185597	Non-regulated	Non-regulated
A0A1Y7VIR0;Q61151;Q3UZJ4;Q60996-2;Q60996-3;Q60996-4;Q60996;Q6PD03;Q7TNL5;Q91V89	Serine/threonine-protein phosphatase 2A 56 kDa regulatory subunit epsilon isoform;Serine/threonine-protein phosphatase 2A 56 kDa regulatory subunit gamma isoform;Serine/threonine-protein phosphatase 2A 56 kDa regulatory subunit alpha isoform	Ppp2r5e;Ppp2r5c;Ppp2r5a;Ppp2r5d	192	Ppp2r5e K192	8.47192	8.47192	-0.0936954	0.235581	Non-regulated	Non-regulated
A0A1Y7VIR0			63	A0A1Y7VIR0 K63	7.78566	7.78566	0.638748	0.316698	Non-regulated	Non-regulated
A0A1Y7VP73;A0A1Y7VIX4;K3W4R3;Q91WZ8;A0A1Y7VJD2;A0A1Y7VK42;Q91WZ8-2	Dysbindin	Dtnbp1	44	Dtnbp1 K44	8.53311	8.53311	-0.054313	-0.155966	Non-regulated	Non-regulated
F8WJB9;E9PVP4;A0A1Y7VJA2;P70429-2;P70429	Ena/VASP-like protein	Evl	338	Evl K338	7.5152	7.5152	0.134855	0.356865	Non-regulated	Non-regulated
A0A1Y7VJF3;Q6P3Z4;A0A1Y7VLM5;P17141	Zinc finger protein 37	Zfp37	46	Zfp37 K46	7.48947	7.48947	0.26537	-0.567712	Non-regulated	Non-regulated
K7N5X2;Q91VL6;A0A1Y7VK00		Zfp825	72	Zfp825 K72	9.47101	9.47101	0.188085	0.0372139	Non-regulated	Non-regulated
Q3UTA4;Q3TQZ4;J3QQ02;J3QPI8;J3QNT6;A0A1Y7VNG9;A0A1Y7VK80;J3QP87;A0A1Y7VLT7;A0A1Y7VJE9;F6YNI8		Gm8300;Gm2016;Gm2056;Gm6803;Gm5039;Gm2035;Gm21319	94	Gm8300 K94	8.76022	8.76022	0.277421	-0.608589	Non-regulated	Non-regulated
Q3UTA4;Q3TQZ4;J3QQ02;J3QPI8;J3QNT6;A0A1Y7VNG9;A0A1Y7VK80;J3QP87;A0A1Y7VLT7;A0A1Y7VJE9;F6YNI8;Q8BMJ3;A0A494BB95;Q60872	Eukaryotic translation initiation factor 1A, X-chromosomal;Eukaryotic translation initiation factor 1A	Gm8300;Gm2016;Gm2056;Gm6803;Gm5039;Gm2035;Gm21319;Eif1ax;Eif1a	88	Gm8300 K88	7.33078	7.33078	-0.0873039	0.0301129	Non-regulated	Non-regulated
Q3UTA4;Q3TQZ4;J3QQ02;J3QPI8;J3QNT6;A0A1Y7VNG9;A0A1Y7VK80;J3QP87;A0A1Y7VLT7;A0A1Y7VJE9;Q3UT53;J3QMW5;F6YNI8;Q8BMJ3;A0A494BB95;Q60872;Q8BX20	Eukaryotic translation initiation factor 1A, X-chromosomal;Eukaryotic translation initiation factor 1A	Gm8300;Gm2016;Gm2056;Gm6803;Gm5039;Gm2035;Gm4027;Gm2075;Gm21319;Eif1ax;Eif1a;Gm5662	23	Gm8300 K23	8.26458	8.26458	-0.343877	-0.15889	Non-regulated	Non-regulated
A0A1Y7VKC0;A0A1Y7VKE4;A0A1Y7VMY2;Q9CXU0	Mediator of RNA polymerase II transcription subunit 10	Med10	4	Med10 K4	8.53404	8.53404	0.229687	-0.0950877	Non-regulated	Non-regulated
A0A1Y7VKY1;P62270;F6YVP7;S4R1N6	40S ribosomal protein S18	Rps18;Gm10260	54	Rps18 K54	8.58819	8.58819	-0.290077	0.138577	Non-regulated	Non-regulated
A0A1Y7VKY1;P62270;F6YVP7	40S ribosomal protein S18	Rps18;Gm10260	94	Rps18 K94	9.06882	9.06882	0.0899235	0.171294	Non-regulated	Non-regulated
A0A1Y7VKY1;P62270;F6YVP7	40S ribosomal protein S18	Rps18;Gm10260	106	Rps18 K106	8.99928	8.99928	-0.0401594	-0.0721667	Non-regulated	Non-regulated
A0A1Y7VLN4;E9QKQ5;A0A5F8MQ53;A0A5F8MPG1;Q91ZP3-2;Q91ZP3;A0A1Y7VJ01	Phosphatidate phosphatase LPIN1	Lpin1	54	Lpin1 K54	7.44122	7.44122	0.0225076	0.253532	Non-regulated	Non-regulated
A0A1Y7VM54;Q9D1D4	Transmembrane emp24 domain-containing protein 10	Tmed10	24	Tmed10 K24	7.82621	7.82621	0.19236	0.150008	Non-regulated	Non-regulated
A0A1Y7VM54;Q9D1D4;Q9D1D4-2	Transmembrane emp24 domain-containing protein 10	Tmed10	40	Tmed10 K40	8.67312	8.67312	-0.0527152	-0.0642275	Non-regulated	Non-regulated
A0A1Y7VMH7;A0A1Y7VME9;E9Q9B7;A0A1Y7VNF8		Kidins220	743	Kidins220 K743	9.21611	9.21611	0.275343	0.743314	Non-regulated	Non-regulated
A0A1Y7VMH3;Q80X41-2;Q80X41-5;Q80X41-3;Q80X41	Serine/threonine-protein kinase VRK1	Vrk1	293	Vrk1 K293	8.38798	8.38798	-0.0047577	-0.321069	Non-regulated	Non-regulated
A0A1Y7VMH3;Q80X41-2;Q80X41-5;Q80X41-3;Q80X41	Serine/threonine-protein kinase VRK1	Vrk1	314	Vrk1 K314	8.26002	8.26002	0.280738	0.439111	Non-regulated	Non-regulated
A0A1Y7VMH3;Q80X41-2;Q80X41-5;Q80X41-3;Q80X41	Serine/threonine-protein kinase VRK1	Vrk1	85	Vrk1 K85	8.28684	8.28684	0.19939	0.148922	Non-regulated	Non-regulated
F8VPK5;A0A1Y7VMN0;P70336;P70336-2	Rho-associated protein kinase;Rho-associated protein kinase 2	Rock2	890	Rock2 K890	8.37062	8.37062	0.162896	0.0995933	Non-regulated	Non-regulated
F8VPK5;A0A1Y7VMN0;P70336;P70336-2;A0A1Y7VLD1	Rho-associated protein kinase;Rho-associated protein kinase 2	Rock2	1252	Rock2 K1252	8.15039	8.15039	0.0163927	0.019392	Non-regulated	Non-regulated
F8VPK5;A0A1Y7VMN0;P70336;P70336-2	Rho-associated protein kinase;Rho-associated protein kinase 2	Rock2	759	Rock2 K759	7.90243	7.90243	0.244079	0.0918296	Non-regulated	Non-regulated
A0A1Y7VN66;O54956	DNA polymerase epsilon subunit 2	Pole2	126	Pole2 K126	8.0952	8.0952	0.146483	-0.0178936	Non-regulated	Non-regulated
A0A1Y7VP67;E9Q2I4		Elmsan1	1013	Elmsan1 K1013	8.67165	8.67165	-0.248049	0.354478	Non-regulated	Non-regulated
A0A1Y7VP67;E9Q2I4		Elmsan1	996	Elmsan1 K996	9.08472	9.08472	0.109829	0.337513	Non-regulated	Non-regulated
A0A1Y7VP67;E9Q2I4		Elmsan1	904	Elmsan1 K904	8.32174	8.32174	0.21599	0.568855	Non-regulated	Non-regulated
A0A286YCS0;Q7TMY4;A0A286YEA7;A0A286YDT0;Q7TMY4-2	THO complex subunit 7 homolog	Thoc7	98	Thoc7 K98	8.25935	8.25935	0.284476	0.108079	Non-regulated	Non-regulated
A0A286YCS0;Q7TMY4;A0A286YDT0	THO complex subunit 7 homolog	Thoc7	155	Thoc7 K155	7.48392	7.48392	-0.0281301	0.216312	Non-regulated	Non-regulated
A0A286YCS0;Q7TMY4;A0A286YEA7;A0A286YDT0;Q7TMY4-2;A0A286YCW5	THO complex subunit 7 homolog	Thoc7	32	Thoc7 K32	8.25293	8.25293	0.0990509	0.0984974	Non-regulated	Non-regulated
Q8BTY2-2;H6WZF5;A0A286YCS4;A0A286YCX2;A0A286YD46;A0A286YDK8;A0A286YCX8;J9RDH0;E3UVT9;I1VGT4;I1VGT5;I1VGT6;F8VQC9;E3UVT8;D3Y272;H6WZ45;D3Y273;J9RV59;A0A286YDJ7;Q8BTY2	Sodium bicarbonate cotransporter 3;Anion exchange protein	Slc4a7	39	Slc4a7 K39	7.90775	7.90775	0.084953	0.249926	Non-regulated	Non-regulated
Q8BTY2-2;H6WZF5;A0A286YCS4;A0A286YCX2;A0A286YD46;A0A286YDK8;A0A286YCX8;J9RDH0;E3UVT9;I1VGT4;I1VGT5;I1VGT6;F8VQC9;E3UVT8;D3Y272;H6WZ45;D3Y273;J9RV59;A0A286YDJ7;Q8BTY2	Sodium bicarbonate cotransporter 3;Anion exchange protein	Slc4a7	36	Slc4a7 K36	8.31112	8.31112	-0.0123724	-0.52264	Non-regulated	Non-regulated
Q8BTY2-2;H6WZF5;A0A286YCS4;A0A286YCX2;A0A286YD46;A0A286YDK8;A0A286YCX8;J9RDH0;E3UVT9;I1VGT4;I1VGT5;I1VGT6;F8VQC9;E3UVT8;D3Y272;H6WZ45;D3Y273;J9RV59	Sodium bicarbonate cotransporter 3;Anion exchange protein	Slc4a7	882	Slc4a7 K882	7.38536	7.38536	0.10175	0.155651	Non-regulated	Non-regulated
A0A286YCS8;Q9CR47	Ribosome biogenesis protein NSA2 homolog	Nsa2	134	Nsa2 K134	7.72071	7.72071	-0.108062	-0.97544	Non-regulated	Non-regulated
E9Q4K7;A0A286YCV9	Kinesin-like protein	Kif13b	861	Kif13b K861	8.77302	8.77302	-0.0952199	-0.0104207	Non-regulated	Non-regulated
E9Q4K7;A0A286YCV9	Kinesin-like protein	Kif13b	1531	Kif13b K1531	8.55427	8.55427	0.168332	0.135865	Non-regulated	Non-regulated
E9Q4K7;A0A286YCV9	Kinesin-like protein	Kif13b	238	Kif13b K238	8.50721	8.50721	0.103861	-0.176336	Non-regulated	Non-regulated
E9Q4K7;A0A286YCV9;A0A286YDX6;F8VQ75;Q9EQW7	Kinesin-like protein;Kinesin-like protein KIF13A	Kif13b;Kif13a	301	Kif13b K301	9.57696	9.57696	-0.0610415	-0.256492	Non-regulated	Non-regulated
E9Q4K7;A0A286YCV9	Kinesin-like protein	Kif13b	248	Kif13b K248	8.11267	8.11267	-0.0751679	-0.374866	Non-regulated	Non-regulated
A0A286YCX6			1220	A0A286YCX6 K1220	8.68406	8.68406	-0.0252915	-0.0798605	Non-regulated	Non-regulated
A0A286YCX6;E9PY51		Trappc8	401	Trappc8 K401	8.53738	8.53738	-0.105809	0.0220089	Non-regulated	Non-regulated
G3X9Q4;A0A286YCZ5;Q99M01	Phenylalanine--tRNA ligase, mitochondrial	Fars2	401	Fars2 K401	7.68987	7.68987	0.33219	0.29232	Non-regulated	Non-regulated
A0A286YD87			15	A0A286YD87 K15	8.80821	8.80821	0.4213	0.177218	Non-regulated	Non-regulated
A0A286YDA2;A0A286YDT3;E9Q5C9;A0A286YDV7;E9Q5C9-2;A0A286YCD1		Nolc1	113	Nolc1 K113	8.61248	8.61248	0.0520029	-0.0603434	Non-regulated	Non-regulated
A0A286YDA2;A0A286YDT3;E9Q5C9;A0A286YDV7;E9Q5C9-2		Nolc1	509	Nolc1 K509	8.98076	8.98076	0.0183095	0.222999	Non-regulated	Non-regulated
A0A286YDA2;A0A286YDT3;E9Q5C9;A0A286YDV7;E9Q5C9-2		Nolc1	201	Nolc1 K201	9.31521	9.31521	0.23658	0.542682	Non-regulated	Non-regulated
A0A286YDA2;A0A286YDT3;E9Q5C9;A0A286YDV7;E9Q5C9-2		Nolc1	215	Nolc1 K215	8.66286	8.66286	0.357847	0.147171	Non-regulated	Non-regulated
A0A286YDA2;A0A286YDT3;E9Q5C9;A0A286YDV7		Nolc1	666	Nolc1 K666	10.0273	10.0273	0.158107	0.0682169	Non-regulated	Non-regulated
A0A286YDA2;A0A286YDT3;E9Q5C9;A0A286YDV7;E9Q5C9-2		Nolc1	264	Nolc1 K264	7.99752	7.99752	-0.169637	-0.616026	Non-regulated	Non-regulated
A0A286YDA2;A0A286YDT3;E9Q5C9;A0A286YDV7;E9Q5C9-2;A0A286YCD1		Nolc1	123	Nolc1 K123	8.72586	8.72586	0.195883	-0.114128	Non-regulated	Non-regulated
A0A286YDA2;A0A286YDT3;E9Q5C9;A0A286YDV7;E9Q5C9-2;A0A286YCD1		Nolc1	167	Nolc1 K167	8.60287	8.60287	0.0514906	0.0127494	Non-regulated	Non-regulated
A0A286YDA2;A0A286YDT3;E9Q5C9;A0A286YDV7;E9Q5C9-2;A0A286YCD1;A0A286YDZ1		Nolc1	33	Nolc1 K33	9.62247	9.62247	0.253923	0.26249	Non-regulated	Non-regulated
A0A286YDA2;A0A286YDT3;E9Q5C9;A0A286YDV7;E9Q5C9-2		Nolc1	604	Nolc1 K604	7.80659	7.80659	0.137203	0.115496	Non-regulated	Non-regulated
A0A286YDA2;A0A286YDT3;E9Q5C9;A0A286YDV7;E9Q5C9-2		Nolc1	260	Nolc1 K260	10.0873	10.0873	0.270487	0.20409	Non-regulated	Non-regulated
A0A286YDA2;A0A286YDT3;E9Q5C9;A0A286YDV7;E9Q5C9-2;A0A286YCD1		Nolc1	77	Nolc1 K77	7.96815	7.96815	0.153702	-0.819343	Non-regulated	Non-regulated
A0A286YDA2;A0A286YDT3;E9Q5C9;A0A286YDV7;E9Q5C9-2		Nolc1	356	Nolc1 K356	10.0228	10.0228	0.105769	0.0578656	Non-regulated	Non-regulated
A0A286YDA2;A0A286YDT3;E9Q5C9;A0A286YDV7;E9Q5C9-2		Nolc1	650	Nolc1 K650	7.79962	7.79962	0.161103	0.234436	Non-regulated	Non-regulated
A0A286YDA2;A0A286YDT3;E9Q5C9;A0A286YDV7;E9Q5C9-2		Nolc1	459	Nolc1 K459	9.79297	9.79297	0.176068	0.193244	Non-regulated	Non-regulated
A0A286YDC0;Q03147	Cyclin-dependent kinase 7	Cdk7	41	Cdk7 K41	8.05053	8.05053	0.354243	0.232218	Non-regulated	Non-regulated
A0A286YDC0;Q03147	Cyclin-dependent kinase 7	Cdk7	291	Cdk7 K291	8.9158	8.9158	0.445905	0.0783358	Non-regulated	Non-regulated
A0A286YDD7;E9PUA2;Q5BLK4	Terminal uridylyltransferase 7	Zcchc6	1397	Zcchc6 K1397	7.65669	7.65669	-0.00443335	0.309891	Non-regulated	Non-regulated
A0A286YDF5;Q69ZN7-4;Q69ZN7;E9Q390;A0A286YCZ3	Myoferlin	Myof	1620	Myof K1620	7.83231	7.83231	-0.0111003	-0.0818217	Non-regulated	Non-regulated
A0A286YDF5;Q69ZN7-4;Q69ZN7;E9Q390;A0A286YCZ3	Myoferlin	Myof	1096	Myof K1096	8.68516	8.68516	0.053384	0.0220519	Non-regulated	Non-regulated
A0A286YDF5;Q69ZN7-4;Q69ZN7;E9Q390;A0A286YCZ3	Myoferlin	Myof	1100	Myof K1100	8.23563	8.23563	0.0247793	0.184527	Non-regulated	Non-regulated
A0A286YDF5;Q69ZN7-4;Q69ZN7;E9Q390;Q69ZN7-2;Q69ZN7-3	Myoferlin	Myof	16	Myof K16	9.03298	9.03298	0.17366	0.0264207	Non-regulated	Non-regulated
G3X972;A0A286YDI8		Sec24c	1089	Sec24c K1089	8.75533	8.75533	0.0398418	0.113634	Non-regulated	Non-regulated
A0A286YDS5;Q99KF1	Transmembrane emp24 domain-containing protein 9	Tmed9	134	Tmed9 K134	7.8396	7.8396	0.156524	0.30389	Non-regulated	Non-regulated
A0A286YE31;P52482	Ubiquitin-conjugating enzyme E2 E1	Ube2e1	6	Ube2e1 K6	9.35156	9.35156	0.402197	0.311255	Non-regulated	Non-regulated
E9QAE4;A0A286YE36;O88491	Histone-lysine N-methyltransferase;Histone-lysine N-methyltransferase, H3 lysine-36 and H4 lysine-20 specific	Nsd1	2093	Nsd1 K2093	8.2093	8.2093	0.138586	0.0173545	Non-regulated	Non-regulated
E9QAE4;A0A286YE36;O88491	Histone-lysine N-methyltransferase;Histone-lysine N-methyltransferase, H3 lysine-36 and H4 lysine-20 specific	Nsd1	677	Nsd1 K677	7.51267	7.51267	0.252262	0.348501	Non-regulated	Non-regulated
E9QAE4;A0A286YE36;O88491	Histone-lysine N-methyltransferase;Histone-lysine N-methyltransferase, H3 lysine-36 and H4 lysine-20 specific	Nsd1	1993	Nsd1 K1993	8.69154	8.69154	-0.00865739	-0.0783973	Non-regulated	Non-regulated
E9QAE4;A0A286YE36;O88491	Histone-lysine N-methyltransferase;Histone-lysine N-methyltransferase, H3 lysine-36 and H4 lysine-20 specific	Nsd1	1301	Nsd1 K1301	7.52767	7.52767	-0.353898	-0.156834	Non-regulated	Non-regulated
E9QAE4;A0A286YE36;O88491	Histone-lysine N-methyltransferase;Histone-lysine N-methyltransferase, H3 lysine-36 and H4 lysine-20 specific	Nsd1	1205	Nsd1 K1205	7.9974	7.9974	0.32758	0.49134	Non-regulated	Non-regulated
E9QAE4;A0A286YE36;O88491	Histone-lysine N-methyltransferase;Histone-lysine N-methyltransferase, H3 lysine-36 and H4 lysine-20 specific	Nsd1	2049	Nsd1 K2049	8.11056	8.11056	0.66779	0.127991	Non-regulated	Non-regulated
A0A286YEB7;P62849-2;P62849-3;P62849	40S ribosomal protein S24	Rps24	122	Rps24 K122	8.05998	8.05998	-0.0521311	-0.353701	Non-regulated	Non-regulated
A0A286YEB7;P62849-2;P62849-3;P62849	40S ribosomal protein S24	Rps24	83	Rps24 K83	8.56439	8.56439	-0.101237	0.0637646	Non-regulated	Non-regulated
Q07076;A0A2C9F2D2;A0A286YCW4	Annexin A7	Anxa7	203	Anxa7 K203	7.59311	7.59311	0.0996194	0.61111	Non-regulated	Non-regulated
A0A2I3BPI4;Q80U38	Protein KHNYN	Khnyn	253	Khnyn K253	8.34751	8.34751	-0.279926	-0.517428	Non-regulated	Non-regulated
E9Q784;A0A2I3BPQ5		Zc3h13	1711	Zc3h13 K1711	7.9228	7.9228	-0.415244	0.049497	Non-regulated	Non-regulated
E9Q784;A0A2I3BPQ5		Zc3h13	1232	Zc3h13 K1232	7.86525	7.86525	0.063976	-0.066357	Non-regulated	Non-regulated
E9Q784;A0A2I3BPQ5		Zc3h13	634	Zc3h13 K634	9.23292	9.23292	0.0417988	0.0078989	Non-regulated	Non-regulated
E9Q784;A0A2I3BPQ5		Zc3h13	205	Zc3h13 K205	8.57269	8.57269	0.285428	0.229638	Non-regulated	Non-regulated
A0A2I3BPY7;Q9EP71	Ankycorbin	Rai14	825	Rai14 K825	8.17254	8.17254	0.107043	0.405869	Non-regulated	Non-regulated
A0A2I3BPY7;Q9EP71	Ankycorbin	Rai14	565	Rai14 K565	7.6931	7.6931	0.235875	0.322228	Non-regulated	Non-regulated
A0A2I3BPY7;Q9EP71	Ankycorbin	Rai14	805	Rai14 K805	7.54646	7.54646	0.0411944	0.524885	Non-regulated	Non-regulated
A0A2I3BQ07;Q505D1	Serine/threonine-protein phosphatase 6 regulatory ankyrin repeat subunit A	Ankrd28	71	Ankrd28 K71	8.04774	8.04774	0.0914964	-0.0942689	Non-regulated	Non-regulated
A0A2I3BQ07;Q505D1;A0A2I3BQJ1;A0A2I3BRN1;B2RXR6;E9QNQ2	Serine/threonine-protein phosphatase 6 regulatory ankyrin repeat subunit A;Serine/threonine-protein phosphatase 6 regulatory ankyrin repeat subunit B	Ankrd28;Ankrd44	171	Ankrd28 K171	7.89224	7.89224	-0.0874145	-0.00399157	Non-regulated	Non-regulated
A0A2I3BQ39;Q9JKB1	Ubiquitin carboxyl-terminal hydrolase isozyme L3	Uchl3	107	Uchl3 K107	8.50099	8.50099	0.111827	0.189657	Non-regulated	Non-regulated
A0A2I3BQ39;Q9JKB1	Ubiquitin carboxyl-terminal hydrolase isozyme L3	Uchl3	245	Uchl3 K245	7.74875	7.74875	0.551416	0.65081	Non-regulated	Non-regulated
A0A2I3BQT2;A0A2I3BRP6;Q0KL02-2;Q0KL02-3;Q0KL02;Q0KL02-4;Q8C067;A2AET8;Q8BLE2;F6QYT9;A2CG49-2;A2CG49;A2CG49-7;D3Z534;D3Z532;D3Z535;D3Z4R2;A2CG49-4;A2CG49-6;G3UYM8;F6VR53;D3YUF3;D3YUF4;G3UXP9;E9Q863;E9PY13;E9PY12;G3UX72;E9PXE1;E9QPM7;E9PXE2;Q64096	Triple functional domain protein;Kalirin;Guanine nucleotide exchange factor DBS	Trio;Mcf2;Kalrn;Mcf2l	1431	Trio K1431	7.57594	7.57594	0.252402	0.303605	Non-regulated	Non-regulated
A0A2I3BQV4;Q9QX96	Sal-like protein 2	Sall2	414	Sall2 K414	8.14504	8.14504	0.132617	-0.0305897	Non-regulated	Non-regulated
A0A2I3BQV5;Q9EPK7-2;Q9EPK7;E9PUW7	Exportin-7	Xpo7	302	Xpo7 K302	8.68128	8.68128	0.026238	0.109626	Non-regulated	Non-regulated
A0A2I3BRL0;A0A2I3BR81;A0A2I3BPH8			75	A0A2I3BRL0 K75	7.89563	7.89563	0.556224	-0.231246	Non-regulated	Non-regulated
A0A2I3BR94;Q9CQI3	Glia maturation factor beta	Gmfb	69	Gmfb K69	8.51692	8.51692	0.12326	0.251041	Non-regulated	Non-regulated
A0A2I3BR94;Q9CQI3;A0A2I3BPS1	Glia maturation factor beta	Gmfb	105	Gmfb K105	7.96268	7.96268	0.0576359	-0.102732	Non-regulated	Non-regulated
A0A2I3BRL8;Q91VM5;Q9WV02;A2AFI3;Q9WV02-2;A2AFI4	RNA binding motif protein, X-linked-like-1;RNA-binding motif protein, X chromosome;RNA-binding motif protein, X chromosome, N-terminally processed	Rbmxl1;Rbmx	30	Rbmxl1 K30	8.63868	8.63868	0.0145711	-0.0576933	Non-regulated	Non-regulated
A0A2I3BRL8;Q91VM5	RNA binding motif protein, X-linked-like-1	Rbmxl1	41	Rbmxl1 K41	7.29887	7.29887	0.00670706	-0.230525	Non-regulated	Non-regulated
A0A2I3BRL8;Q91VM5;Q9WV02;A2AFI3;Q9WV02-2;A2AFI4;A0A2I3BQC0	RNA binding motif protein, X-linked-like-1;RNA-binding motif protein, X chromosome;RNA-binding motif protein, X chromosome, N-terminally processed	Rbmxl1;Rbmx	9	Rbmxl1 K9	8.80109	8.80109	0.484833	0.267192	Non-regulated	Non-regulated
A0A2I3BRZ2;Q3UHQ6-2;Q3UHQ6;A0A2I3BQW4;A0A2I3BRW5	Protein dopey-2	Dopey2	1097	Dopey2 K1097	7.56853	7.56853	-0.0425553	-0.0171711	Non-regulated	Non-regulated
A0A2I3BS18;Q91VT1;Q91VT1-2	E3 SUMO-protein ligase NSE2	Nsmce2	125	Nsmce2 K125	8.37042	8.37042	0.0146165	0.0733755	Non-regulated	Non-regulated
A0A2K6EDK3;Q6PIP5	NudC domain-containing protein 1	Nudcd1	187	Nudcd1 K187	7.7313	7.7313	0.0618395	0.0983227	Non-regulated	Non-regulated
A0A2K6EDK3;Q6PIP5	NudC domain-containing protein 1	Nudcd1	270	Nudcd1 K270	8.41125	8.41125	0.155011	-0.133574	Non-regulated	Non-regulated
A0A2R8VH87;Q3TJY1;Q99L90;A0A2R8VHY8;A0A2R8VJX8	Microspherule protein 1	Mcrs1	104	Mcrs1 K104	9.01753	9.01753	0.0784407	0.0740618	Non-regulated	Non-regulated
A0A2R8VH87;Q3TJY1;Q99L90;A0A2R8VHY8;A0A2R8VHY5	Microspherule protein 1	Mcrs1	55	Mcrs1 K55	7.99848	7.99848	0.668937	0.0655949	Non-regulated	Non-regulated
A0A2R8VH87;Q3TJY1;Q99L90;A0A2R8VHY8;A0A2R8VHY5	Microspherule protein 1	Mcrs1	43	Mcrs1 K43	7.78721	7.78721	0.276194	0.033611	Non-regulated	Non-regulated
A0A2R8VH87;Q3TJY1;Q99L90;A0A2R8VHY8;A0A2R8VJX8	Microspherule protein 1	Mcrs1	110	Mcrs1 K110	8.14239	8.14239	0.333582	-0.00315332	Non-regulated	Non-regulated
A0A2R8VH87;Q3TJY1;Q99L90;A0A2R8VHY8;A0A2R8VJX8	Microspherule protein 1	Mcrs1	117	Mcrs1 K117	8.14239	8.14239	0.333582	-0.00315332	Non-regulated	Non-regulated
A0A2R8VH87;Q3TJY1;Q99L90;A0A2R8VHY8;A0A2R8VJX8	Microspherule protein 1	Mcrs1	86	Mcrs1 K86	8.40192	8.40192	0.194292	-0.187897	Non-regulated	Non-regulated
A0A2R8VHF9;E9QPE7;A0A338P6K2;K3W4R2;Q6URW6-2;Q6URW6;Q6URW6-3;A0A140LI60;O08638-2;O08638;Q8VDD5	Myosin-14;Myosin-11;Myosin-9	Myh11;Myh14;Myh9	547	Myh11 K547	8.53913	8.53913	0.207011	0.173235	Non-regulated	Non-regulated
A0A2R8VHF9;E9QPE7;A0A338P6K2;O08638-2;O08638	Myosin-11	Myh11	78	Myh11 K78	8.68142	8.68142	0.00361125	0.136624	Non-regulated	Non-regulated
A0A2R8VHF9;E9QPE7;A0A338P6K2;O08638-2;O08638	Myosin-11	Myh11	83	Myh11 K83	10.0667	10.0667	0.0591554	0.000293365	Non-regulated	Non-regulated
A0A2R8VHF9;E9QPE7;A0A338P6K2;K3W4R2;Q6URW6-2;Q6URW6;Q6URW6-3;O08638-2;O08638;Q5SV64;Q3UH59;Q61879	Myosin-14;Myosin-11;Myosin-10	Myh11;Myh14;Myh10	1452	Myh11 K1452	8.85001	8.85001	0.136681	0.21002	Non-regulated	Non-regulated
A0A2R8VHF9;E9QPE7;A0A338P6K2;O08638-2;O08638;Q5SV64;Q3UH59;Q61879	Myosin-11;Myosin-10	Myh11;Myh10	973	Myh11 K973	8.1754	8.1754	-0.106348	-0.262954	Non-regulated	Non-regulated
A0A2R8VHF9;E9QPE7;A0A338P6K2;O08638-2;O08638;Q5SV64;Q3UH59;Q61879	Myosin-11;Myosin-10	Myh11;Myh10	1532	Myh11 K1532	8.52042	8.52042	0.0853589	0.157179	Non-regulated	Non-regulated
A0A2R8VHM1;Q9R226;Q60749	KH domain-containing, RNA-binding, signal transduction-associated protein 3;KH domain-containing, RNA-binding, signal transduction-associated protein 1	Khdrbs3;Khdrbs1	53	Khdrbs3 K53	8.07218	8.07218	0.0105192	0.28109	Non-regulated	Non-regulated
A0A2R8VHM1;Q9R226	KH domain-containing, RNA-binding, signal transduction-associated protein 3	Khdrbs3	99	Khdrbs3 K99	9.52169	9.52169	0.0338206	-0.105114	Non-regulated	Non-regulated
A0A2R8VHP9;A0A2R8VI12;Q3TT81;A0A2R8VI71;Q61990;Q61990-2;B2M1R7;A0A2R8VI25;Q61990-3;A0A2R8VHY9;A0A2R8W6L5;A0A2R8VHN3;A0A2R8VHI3;A0A1L1SQ99;A0A087WRH3;A0A087WR61;A0A1L1SRP9;A0A1L1SUS5;A0A087WSI1;A0A0R4J044;P57724;P57722;P57722-2;E9Q7D8;P60335	Poly(rC)-binding protein 2;Poly(rC)-binding protein 4;Poly(rC)-binding protein 3;Poly(rC)-binding protein 1	Pcbp2;Pcbp4;Pcbp3;Pcbp1	31	Pcbp2 K31	9.83874	9.83874	0.103245	-0.0772386	Non-regulated	Non-regulated
A0A2R8VHP9;A0A2R8VI12;Q3TT81;A0A2R8VI71;A0A2R8VKN0;A0A2R8VI73;A0A2R8VKF0;A0A2R8VHL8;A0A2R8VI15;A0A2R8W6U6;Q61990;Q61990-2;B2M1R7;A0A2R8VI25;Q61990-3;A0A2R8VHY9;A0A2R8W6L5;A0A2R8VHN3;A0A2R8VJY1;A0A2R8VHZ0;A0A2R8VHG2	Poly(rC)-binding protein 2	Pcbp2	115	Pcbp2 K115	8.30348	8.30348	-0.151989	0.0507643	Non-regulated	Non-regulated
O54950;A0A2R8VHU2;A0A2R8W6Y3	5'-AMP-activated protein kinase subunit gamma-1	Prkag1	138	Prkag1 K138	8.63987	8.63987	-0.159602	-0.046674	Non-regulated	Non-regulated
O54950;A0A2R8VHU2	5'-AMP-activated protein kinase subunit gamma-1	Prkag1	233	Prkag1 K233	7.83308	7.83308	0.0303876	0.118481	Non-regulated	Non-regulated
A0A2R8VHX5;Q8VD12-2;Q8VD12	Zinc finger protein 385A	Znf385a	29	Znf385a K29	7.89745	7.89745	0.191023	0.567992	Non-regulated	Non-regulated
A0A2R8VJV3;Q8R3M1;P61924	Coatomer subunit zeta-1	Copz1	46	Copz1 K46	7.83863	7.83863	0.0177588	0.0728766	Non-regulated	Non-regulated
A0A2R8VJV3;Q8R3M1;P61924	Coatomer subunit zeta-1	Copz1	29	Copz1 K29	7.9113	7.9113	0.0269549	0.140374	Non-regulated	Non-regulated
A0A2R8VK29;Q9D2C6	DNA-directed RNA polymerase III subunit RPC8	Polr3h	32	Polr3h K32	8.39345	8.39345	0.290113	0.196884	Non-regulated	Non-regulated
A0A2R8VK76;Q9EPU4	Cleavage and polyadenylation specificity factor subunit 1	Cpsf1	414	Cpsf1 K414	7.83582	7.83582	0.133468	-0.220344	Non-regulated	Non-regulated
A0A2R8VK76;Q9EPU4	Cleavage and polyadenylation specificity factor subunit 1	Cpsf1	420	Cpsf1 K420	8.36509	8.36509	0.116645	-0.399512	Non-regulated	Non-regulated
A0A2R8W6G1;P62878	E3 ubiquitin-protein ligase RBX1;E3 ubiquitin-protein ligase RBX1, N-terminally processed	Rbx1	56	Rbx1 K56	7.48022	7.48022	-0.129876	-0.0856441	Non-regulated	Non-regulated
A0A2R8W6Y5;G3X9Q6;Q8BWW4;A0A2R8VKL5;E9Q066	La-related protein 4	Larp4	471	Larp4 K471	8.86514	8.86514	0.0164816	0.0615356	Non-regulated	Non-regulated
A0A2R8W6Y5;G3X9Q6;Q8BWW4;A0A2R8VKL5;E9Q066	La-related protein 4	Larp4	510	Larp4 K510	9.20901	9.20901	-0.00526073	-0.0670675	Non-regulated	Non-regulated
A0A2R8W6Y5;G3X9Q6;Q8BWW4;A0A2R8VKL5;E9Q066	La-related protein 4	Larp4	466	Larp4 K466	8.27307	8.27307	-0.0665518	-0.237744	Non-regulated	Non-regulated
A0A2R8W6Y5;G3X9Q6;Q8BWW4;A0A2R8VKL5;E9Q066	La-related protein 4	Larp4	184	Larp4 K184	7.77129	7.77129	0.100532	-0.00344482	Non-regulated	Non-regulated
A0A2R8W747;D3Z4A3;Q6NZQ6-2;Q6NZQ6;D3Z606;A0A2R8VK26;D3Z6P2;D3Z4S9	Zinc finger protein 740	Zfp740;Znf740	65	Zfp740 K65	8.29881	8.29881	-0.0631928	-0.729939	Non-regulated	Non-regulated
A0A2U3TZ82;Q99KW3-1;Q99KW3-4;Q99KW3;Q99KW3-2	TRIO and F-actin-binding protein	Triobp	618	Triobp K618	8.72712	8.72712	0.017569	-0.0092779	Non-regulated	Non-regulated
A0A2U3TZ82;Q99KW3-1;Q99KW3-4;Q99KW3;Q99KW3-2;A0A2R8VI29;G5E8W1	TRIO and F-actin-binding protein	Triobp	179	Triobp K179	8.12372	8.12372	0.0607888	0.129258	Non-regulated	Non-regulated
A0A338P6E8;P17095-1;P17095;A0A338P6G6;A0A384DV79;Q3TE85;A0A338P6F6;A0A338P6D0	High mobility group protein HMG-I/HMG-Y	Hmga1	18	Hmga1 K18	8.30166	8.30166	-0.257266	0.00416055	Non-regulated	Non-regulated
A0A338P6E8;P17095-1;P17095;A0A338P6G6;A0A384DV79;Q3TE85;A0A338P6F6;A0A338P6D0	High mobility group protein HMG-I/HMG-Y	Hmga1	15	Hmga1 K15	10.0554	10.0554	0.39194	-0.0622903	Non-regulated	Non-regulated
A0A338P6F2;G5E8A0;Q8CI95	Oxysterol-binding protein;Oxysterol-binding protein-related protein 11	Osbpl11	673	Osbpl11 K673	7.80856	7.80856	-0.348346	-0.179347	Non-regulated	Non-regulated
A0A338P6F7;G5E843		Robo1	1540	Robo1 K1540	9.50986	9.50986	0.734779	0.309113	Non-regulated	Non-regulated
A2BIE1;A0A338P6K9		Qser1	1221	Qser1 K1221	8.50711	8.50711	0.48553	0.335505	Non-regulated	Non-regulated
A2BIE1;A0A338P6K9		Qser1	336	Qser1 K336	7.96126	7.96126	0.391775	0.223671	Non-regulated	Non-regulated
A0A338P6L5;Q8K268;A0A338P774	ATP-binding cassette sub-family F member 3	Abcf3	451	Abcf3 K451	9.53259	9.53259	0.215317	0.0431037	Non-regulated	Non-regulated
A0A338P6L5;Q8K268;A0A338P6Q4	ATP-binding cassette sub-family F member 3	Abcf3	138	Abcf3 K138	7.15782	7.15782	0.152915	-0.0880795	Non-regulated	Non-regulated
A0A338P6L5;Q8K268;A0A338P6Q4	ATP-binding cassette sub-family F member 3	Abcf3	119	Abcf3 K119	8.30623	8.30623	0.0208058	-0.354333	Non-regulated	Non-regulated
A0A338P6L5;Q8K268;A0A338P774	ATP-binding cassette sub-family F member 3	Abcf3	457	Abcf3 K457	8.07566	8.07566	-0.26857	-0.221025	Non-regulated	Non-regulated
A0A338P6L5;Q8K268;A0A338P6Q4	ATP-binding cassette sub-family F member 3	Abcf3	134	Abcf3 K134	8.07129	8.07129	-0.0517744	-0.192604	Non-regulated	Non-regulated
D4AFX6;A0A338P6P6;Q6ZQK5-2;Q6ZQK5	Arf-GAP with coiled-coil, ANK repeat and PH domain-containing protein 2	Acap2	367	Acap2 K367	8.02094	8.02094	-0.0730673	-0.182638	Non-regulated	Non-regulated
D4AFX6;A0A338P6P6;Q6ZQK5-2;Q6ZQK5	Arf-GAP with coiled-coil, ANK repeat and PH domain-containing protein 2	Acap2	776	Acap2 K776	7.95914	7.95914	0.00484934	0.0664823	Non-regulated	Non-regulated
A0A338P6S3;Q6ZPR5-3;Q6ZPR5-2;Q6ZPR5-4;Q6ZPR5;A0A338P695;Q6ZPR5-5	Sphingomyelin phosphodiesterase 4	Smpd4	237	Smpd4 K237	7.61835	7.61835	-0.122212	-0.0386128	Non-regulated	Non-regulated
A0A338P6S3;Q6ZPR5-3;Q6ZPR5-2;Q6ZPR5-4;Q6ZPR5;A0A338P695;Q6ZPR5-5;A0A338P7L1;A0A338P735	Sphingomyelin phosphodiesterase 4	Smpd4	384	Smpd4 K384	8.18983	8.18983	-0.12689	0.0413968	Non-regulated	Non-regulated
E9Q4N6;E9Q6R4;E9Q4N7;A0A338P6U8		Arid1b	1309	Arid1b K1309	7.91234	7.91234	0.404974	0.259473	Non-regulated	Non-regulated
E9Q4N6;E9Q6R4;E9Q4N7;A0A338P6U8		Arid1b	1092	Arid1b K1092	8.43151	8.43151	-0.00542334	0.155251	Non-regulated	Non-regulated
E9Q4N6;E9Q6R4;E9Q4N7;A0A338P6U8		Arid1b	569	Arid1b K569	8.07078	8.07078	-0.239024	-0.0742515	Non-regulated	Non-regulated
A0A338P6V9;Q8K2J4	Coiled-coil domain-containing protein 14	Ccdc14	799	Ccdc14 K799	8.16462	8.16462	0.212415	0.27682	Non-regulated	Non-regulated
A0A338P6W1;P97868;P97868-2	E3 ubiquitin-protein ligase RBBP6	Rbbp6	1457	Rbbp6 K1457	8.16227	8.16227	0.370171	0.119724	Non-regulated	Non-regulated
A0A338P6W1;P97868;P97868-2	E3 ubiquitin-protein ligase RBBP6	Rbbp6	1647	Rbbp6 K1647	7.51308	7.51308	0.125353	0.541023	Non-regulated	Non-regulated
A0A338P6W1;P97868;P97868-2	E3 ubiquitin-protein ligase RBBP6	Rbbp6	1411	Rbbp6 K1411	8.06911	8.06911	0.102349	-0.120736	Non-regulated	Non-regulated
A0A338P6W1;P97868;P97868-2	E3 ubiquitin-protein ligase RBBP6	Rbbp6	1285	Rbbp6 K1285	8.24	8.24	0.31919	0.253375	Non-regulated	Non-regulated
A0A338P6W1;P97868;P97868-2	E3 ubiquitin-protein ligase RBBP6	Rbbp6	1280	Rbbp6 K1280	7.77084	7.77084	0.340523	0.360857	Non-regulated	Non-regulated
A0A338P6W1;P97868;P97868-2	E3 ubiquitin-protein ligase RBBP6	Rbbp6	940	Rbbp6 K940	7.82584	7.82584	0.178437	0.0166092	Non-regulated	Non-regulated
A0A338P6W1;P97868;P97868-2;D3YZU8;A0A0R4J165;P97868-3	E3 ubiquitin-protein ligase RBBP6	Rbbp6	7	Rbbp6 K7	8.48146	8.48146	0.0661858	0.306604	Non-regulated	Non-regulated
A0A338P6W1;P97868	E3 ubiquitin-protein ligase RBBP6	Rbbp6	696	Rbbp6 K696	7.61004	7.61004	0.062525	0.259516	Non-regulated	Non-regulated
A0A338P6W1;P97868;P97868-2	E3 ubiquitin-protein ligase RBBP6	Rbbp6	130	Rbbp6 K130	8.06498	8.06498	-0.0562039	-0.608346	Non-regulated	Non-regulated
A0A338P776			102	A0A338P776 K102	8.42633	8.42633	0.0557874	0.0191706	Non-regulated	Non-regulated
A0A338P776;F6XVM5;Q9DB20	ATP synthase subunit O, mitochondrial	Atp5o	62	Atp5o K62	10.0639	10.0639	-0.0664594	0.0528112	Non-regulated	Non-regulated
A0A338P776;Q9DB20;F7D3P8	ATP synthase subunit O, mitochondrial	Atp5o	99	Atp5o K99	8.47371	8.47371	-0.127708	0.0149885	Non-regulated	Non-regulated
A0A338P776;Q9DB20	ATP synthase subunit O, mitochondrial	Atp5o	72	Atp5o K72	9.22796	9.22796	0.113493	0.264855	Non-regulated	Non-regulated
A0A338P776;Q9DB20;F7D3P8	ATP synthase subunit O, mitochondrial	Atp5o	86	Atp5o K86	7.91711	7.91711	-0.0214797	0.855153	Non-regulated	Non-regulated
A0A338P7E4;F8WJ10;Q9R1X5	Multidrug resistance-associated protein 5	Abcc5	357	Abcc5 K357	7.57893	7.57893	-0.217603	-0.0398802	Non-regulated	Non-regulated
A0A338P7I7;Q8BK72	28S ribosomal protein S27, mitochondrial	Mrps27	94	Mrps27 K94	8.57586	8.57586	0.154618	0.26446	Non-regulated	Non-regulated
A0A338P7I7;Q8BK72	28S ribosomal protein S27, mitochondrial	Mrps27	124	Mrps27 K124	7.77089	7.77089	0.0703302	0.265844	Non-regulated	Non-regulated
A0A338P7L8;Q8BJF9	Charged multivesicular body protein 2b	Chmp2b	110	Chmp2b K110	8.3692	8.3692	0.736864	-0.0884359	Non-regulated	Non-regulated
A0A3B2W465;A0A3B2WCD8;Q3U0V1	Far upstream element-binding protein 2	Khsrp	360	Khsrp K360	8.43946	8.43946	0.152012	0.23466	Non-regulated	Non-regulated
A0A3B2W465;A0A3B2WCD8;Q3U0V1	Far upstream element-binding protein 2	Khsrp	369	Khsrp K369	7.90332	7.90332	0.320054	0.121884	Non-regulated	Non-regulated
A0A3B2W7X7;Q9D6J3	Coiled-coil domain-containing protein 94	Ccdc94	112	Ccdc94 K112	7.58751	7.58751	0.156329	0.0358765	Non-regulated	Non-regulated
Q9JK23;A0A3B2WB82;A0A3B2W3V4	Proteasome assembly chaperone 1	Psmg1	11	Psmg1 K11	8.6642	8.6642	0.153603	0.264153	Non-regulated	Non-regulated
Q9JK23;A0A3B2WB82	Proteasome assembly chaperone 1	Psmg1	194	Psmg1 K194	8.47698	8.47698	0.169988	0.294336	Non-regulated	Non-regulated
Q9JK23;A0A3B2WB82	Proteasome assembly chaperone 1	Psmg1	177	Psmg1 K177	7.88943	7.88943	0.36492	0.217638	Non-regulated	Non-regulated
Q9JK23;A0A3B2WB82	Proteasome assembly chaperone 1	Psmg1	275	Psmg1 K275	7.94098	7.94098	0.163148	0.210983	Non-regulated	Non-regulated
Q9JK23;A0A3B2WB82	Proteasome assembly chaperone 1	Psmg1	261	Psmg1 K261	8.50252	8.50252	0.261713	0.14562	Non-regulated	Non-regulated
Q9JK23;A0A3B2WB82	Proteasome assembly chaperone 1	Psmg1	252	Psmg1 K252	8.33538	8.33538	-0.0802487	0.188539	Non-regulated	Non-regulated
Q9WV92-6;D0VYV6;Q9WV92-8;Q9WV92-2;Q9WV92;Q9WV92-3;Q9WV92-5;Q9WV92-4;Q9WV92-7;A0A3B2WD96;A0A3B2WBE1;A7YY80;A0A5F8MPR1;A0A286YCY8;A0A286YDY4	Band 4.1-like protein 3;Band 4.1-like protein 3, N-terminally processed	Epb41l3;Epb4.1l3	274	Epb41l3 K274	7.73261	7.73261	0.0762086	-0.168786	Non-regulated	Non-regulated
Q9WV92-6;D0VYV6;Q9WV92-8;Q9WV92-2;Q9WV92;Q9WV92-3;Q9WV92-5;Q9WV92-4;Q9WV92-7;A0A3B2WD96;A0A3B2WBE1;A7YY80;A0A5F8MPR1;A0A286YDY4;A0A5F8MPE1;A0A286YD84	Band 4.1-like protein 3;Band 4.1-like protein 3, N-terminally processed	Epb41l3;Epb4.1l3	413	Epb41l3 K413	9.10432	9.10432	0.337128	0.177622	Non-regulated	Non-regulated
Q9WV92-6;D0VYV6;Q9WV92-8;Q9WV92-2;Q9WV92;Q9WV92-3;Q9WV92-5;Q9WV92-4;Q9WV92-7;A0A3B2WD96;A0A3B2WBE1;A7YY80;A0A5F8MPR1;A0A286YCY8;A0A5F8MPE1;A0A286YDD0;A0A286YD94	Band 4.1-like protein 3;Band 4.1-like protein 3, N-terminally processed	Epb41l3;Epb4.1l3	136	Epb41l3 K136	7.90757	7.90757	0.00994067	0.306609	Non-regulated	Non-regulated
A0A3B2WBH9;A0A3B2WCN9;Q9Z0U1	Tight junction protein ZO-2	Tjp2	751	Tjp2 K751	9.33244	9.33244	-0.0919707	-0.123188	Non-regulated	Non-regulated
A0A3B2WBH9;A0A3B2WCN9;Q9Z0U1	Tight junction protein ZO-2	Tjp2	993	Tjp2 K993	7.66881	7.66881	-0.0593161	-0.43885	Non-regulated	Non-regulated
A0A3B2WBH9;A0A3B2WCN9;Q9Z0U1	Tight junction protein ZO-2	Tjp2	703	Tjp2 K703	8.18184	8.18184	-0.217393	-0.0133585	Non-regulated	Non-regulated
A0A3B2WBH9;A0A3B2WCN9;Q9Z0U1	Tight junction protein ZO-2	Tjp2	356	Tjp2 K356	8.32327	8.32327	-0.118045	-0.187369	Non-regulated	Non-regulated
A0A3B2WBH9;A0A3B2WCN9;Q9Z0U1	Tight junction protein ZO-2	Tjp2	292	Tjp2 K292	8.27976	8.27976	0.0630501	-0.0480009	Non-regulated	Non-regulated
A0A3B2WBH9;A0A3B2WCN9;Q9Z0U1	Tight junction protein ZO-2	Tjp2	1019	Tjp2 K1019	8.3293	8.3293	0.0388431	-0.20846	Non-regulated	Non-regulated
A0A3B2WBH9;A0A3B2WCN9;Q9Z0U1;A0A494B9E6	Tight junction protein ZO-2	Tjp2	94	Tjp2 K94	8.26658	8.26658	0.105029	0.14367	Non-regulated	Non-regulated
A0A3B2WBH9;A0A3B2WCN9;Q9Z0U1	Tight junction protein ZO-2	Tjp2	1090	Tjp2 K1090	9.03246	9.03246	0.0142059	-0.0943345	Non-regulated	Non-regulated
A0A3B2WBH9;A0A3B2WCN9;Q9Z0U1	Tight junction protein ZO-2	Tjp2	1064	Tjp2 K1064	9.30083	9.30083	-0.346678	-0.64735	Non-regulated	Non-regulated
A0A3B2WBH9;A0A3B2WCN9;Q9Z0U1	Tight junction protein ZO-2	Tjp2	636	Tjp2 K636	8.46166	8.46166	0.0812526	0.0641067	Non-regulated	Non-regulated
A0A3B2WBH9;A0A3B2WCN9;Q9Z0U1	Tight junction protein ZO-2	Tjp2	352	Tjp2 K352	7.93927	7.93927	-0.165943	0.0697463	Non-regulated	Non-regulated
A0A3B2WBH9;A0A3B2WCN9;Q9Z0U1	Tight junction protein ZO-2	Tjp2	597	Tjp2 K597	8.39764	8.39764	0.237337	0.142677	Non-regulated	Non-regulated
A0A3B2WBL1;Q5XJF6;A0A3B2WDD2;P53026;A0A3B2W824	Ribosomal protein;60S ribosomal protein L10a	Rpl10a	133	Rpl10a K133	9.72855	9.72855	0.229833	0.250898	Non-regulated	Non-regulated
A0A3B2WBL1;Q5XJF6;A0A3B2WDD2;P53026	Ribosomal protein;60S ribosomal protein L10a	Rpl10a	207	Rpl10a K207	7.8526	7.8526	-0.127369	-0.120817	Non-regulated	Non-regulated
A0A3B2WBL1;Q5XJF6;A0A3B2WDD2;P53026;A0A3B2W824;A0A3B2W820	Ribosomal protein;60S ribosomal protein L10a	Rpl10a	91	Rpl10a K91	10.1446	10.1446	0.154647	0.103147	Non-regulated	Non-regulated
A0A3B2WBL1;Q5XJF6;A0A3B2WDD2;P53026	Ribosomal protein;60S ribosomal protein L10a	Rpl10a	118	Rpl10a K118	9.55423	9.55423	0.241066	0.172034	Non-regulated	Non-regulated
A0A3B2WBL1;Q5XJF6;P53026;A0A3B2W824;A0A3B2W820;A0A3B2WCA5;D6RE43	Ribosomal protein;60S ribosomal protein L10a	Rpl10a	45	Rpl10a K45	8.56908	8.56908	-0.00458437	0.00389631	Non-regulated	Non-regulated
A0A3B2WBL1;Q5XJF6;A0A3B2WDD2;A0A3B2W824;A0A3B2W820	Ribosomal protein	Rpl10a	62	Rpl10a K62	9.61876	9.61876	0.166033	0.167488	Non-regulated	Non-regulated
A0A3B2WBL1;Q5XJF6;A0A3B2WDD2;P53026;A0A3B2W824	Ribosomal protein;60S ribosomal protein L10a	Rpl10a	156	Rpl10a K156	9.29301	9.29301	0.0443227	0.20098	Non-regulated	Non-regulated
A0A3B2WBM3;P62869	Transcription elongation factor B polypeptide 2	Tceb2	28	Tceb2 K28	8.59005	8.59005	0.0677623	0.139799	Non-regulated	Non-regulated
A0A3B2WBM3;P62869	Transcription elongation factor B polypeptide 2	Tceb2	36	Tceb2 K36	8.49407	8.49407	0.0340475	0.151234	Non-regulated	Non-regulated
A0A3B2WBM3;P62869	Transcription elongation factor B polypeptide 2	Tceb2	46	Tceb2 K46	8.43103	8.43103	-0.0834809	0.218641	Non-regulated	Non-regulated
A0A3B2WCD8;Q3U0V1	Far upstream element-binding protein 2	Khsrp	267	Khsrp K267	8.89538	8.89538	0.479246	0.50595	Non-regulated	Non-regulated
A0A3B2WCD8;Q3U0V1	Far upstream element-binding protein 2	Khsrp	282	Khsrp K282	8.98201	8.98201	0.153254	0.300631	Non-regulated	Non-regulated
A0A3B2WCD8;Q3U0V1	Far upstream element-binding protein 2	Khsrp	110	Khsrp K110	8.50121	8.50121	0.840455	0.859777	Non-regulated	Non-regulated
A0A3B2WCD8;Q3U0V1	Far upstream element-binding protein 2	Khsrp	204	Khsrp K204	8.94416	8.94416	0.125085	0.180618	Non-regulated	Non-regulated
A0A3B2WCH2;Q9QYS9-8;Q9QYS9-4;Q9QYS9-3;Q9QYS9-6;Q9QYS9-2;Q9QYS9;Q9QYS9-7	Protein quaking	Qki	190	Qki K190	7.85727	7.85727	-0.113438	0.118865	Non-regulated	Non-regulated
A0A3B2WCL5;Q9CT10	Ran-binding protein 3	Ranbp3	21	Ranbp3 K21	8.76607	8.76607	0.335355	0.144389	Non-regulated	Non-regulated
A0A3B2WCL5;Q9CT10	Ran-binding protein 3	Ranbp3	157	Ranbp3 K157	8.68852	8.68852	0.0327913	-0.0309314	Non-regulated	Non-regulated
A0A3B2WCL5;Q9CT10	Ran-binding protein 3	Ranbp3	227	Ranbp3 K227	8.44573	8.44573	0.138959	0.204013	Non-regulated	Non-regulated
A0A3B2WCL5;Q9CT10	Ran-binding protein 3	Ranbp3	231	Ranbp3 K231	8.78547	8.78547	0.161694	0.0377342	Non-regulated	Non-regulated
A0A3B2WCL5;Q9CT10	Ran-binding protein 3	Ranbp3	327	Ranbp3 K327	8.07162	8.07162	0.283369	-0.0121597	Non-regulated	Non-regulated
A0A3Q4EBK4;Q6P1B9;O08539-2;O08539	Myc box-dependent-interacting protein 1	Bin1	261	Bin1 K261	8.60602	8.60602	-0.21422	-0.154197	Non-regulated	Non-regulated
A0A3Q4EBK4;Q6P1B9;O08539-2;O08539	Myc box-dependent-interacting protein 1	Bin1	20	Bin1 K20	7.9681	7.9681	0.173859	0.299247	Non-regulated	Non-regulated
A0A3Q4EGT0;A0A3Q4EII3;A0A3Q4EC50;Q8JZY2;A0A3Q4EHW7;A0A3Q4EHG2;Q3UTM6	COMM domain-containing protein 10	Commd10	40	Commd10 K40	8.15308	8.15308	0.220875	0.170099	Non-regulated	Non-regulated
A0A3Q4EG84;Q8VC42	Uncharacterized protein C18orf8 homolog	Mic1	205	Mic1 K205	8.15192	8.15192	-0.0329064	-0.327418	Non-regulated	Non-regulated
A0A3Q4EGQ9;E9QNE9;Q99JP0	Mitogen-activated protein kinase kinase kinase kinase;Mitogen-activated protein kinase kinase kinase kinase 3	Map4k3	650	Map4k3 K650	8.37528	8.37528	0.192381	-0.222764	Non-regulated	Non-regulated
A0A3Q4EHV9;F8WJ93;Q3UMY5-3;Q3UMY5	Echinoderm microtubule-associated protein-like 4	Eml4	230	Eml4 K230	8.68549	8.68549	0.132601	-0.254575	Non-regulated	Non-regulated
A0A3Q4EHV9;F8WJ93;Q3UMY5-3;Q3UMY5;A0A0R4J1G7;A7ISP9;Q3UMY5-2;A0A0R4J0H0;Q3UMY5-4	Echinoderm microtubule-associated protein-like 4	Eml4	831	Eml4 K831	8.39587	8.39587	-0.164108	0.314934	Non-regulated	Non-regulated
A0A3Q4EHV9;F8WJ93;Q3UMY5-3;Q3UMY5;A0A0R4J1G7;A7ISP9;Q3UMY5-2	Echinoderm microtubule-associated protein-like 4	Eml4	203	Eml4 K203	8.41632	8.41632	-0.00253402	-0.232264	Non-regulated	Non-regulated
A0A3Q4EHZ1;Q9DBC3;A0A3Q4EH87;A0A3Q4EBV9;E0CXC2	Cap-specific mRNA (nucleoside-2'-O-)-methyltransferase 1	Cmtr1;Gm28043	122	Cmtr1 K122	7.78393	7.78393	0.136149	-0.338249	Non-regulated	Non-regulated
A0A3Q4EHZ1;Q9DBC3;A0A3Q4EH87;A0A3Q4EBV9;E0CXC2	Cap-specific mRNA (nucleoside-2'-O-)-methyltransferase 1	Cmtr1;Gm28043	107	Cmtr1 K107	8.00788	8.00788	0.524192	0.355925	Non-regulated	Non-regulated
A0A3Q4EHZ1;Q9DBC3;A0A3Q4EH87;A0A3Q4EBV9;D3Z491	Cap-specific mRNA (nucleoside-2'-O-)-methyltransferase 1	Cmtr1	14	Cmtr1 K14	9.02816	9.02816	-0.118685	-0.00176789	Non-regulated	Non-regulated
A0A3Q4EI12;P35293	Ras-related protein Rab-18	Rab18	144	Rab18 K144	8.9478	8.9478	0.339675	0.216884	Non-regulated	Non-regulated
A0A3Q4EI12;P35293	Ras-related protein Rab-18	Rab18	192	Rab18 K192	7.82434	7.82434	0.0108047	0.118815	Non-regulated	Non-regulated
A0A494BAS6;A0A494B909;Q9WV68;A0A494B8Z4;A0A494BB28	Peroxisomal 2,4-dienoyl-CoA reductase	Decr2	228	Decr2 K228	8.38993	8.38993	0.361904	0.434761	Non-regulated	Non-regulated
A0A494B915;A0A494B9H5;A0A494B9R3;Q9CQF0	39S ribosomal protein L11, mitochondrial	Mrpl11	56	Mrpl11 K56	8.27658	8.27658	0.10175	0.135118	Non-regulated	Non-regulated
A0A494B945;Q9D1G1;A0A494BBL7;Q5SW88;P62821;Q5SW87	Ras-related protein Rab-1B;Ras-related protein Rab-1A	Rab1b;Rab1;Rab1A	116	Rab1b K116	8.57048	8.57048	0.183727	0.222383	Non-regulated	Non-regulated
A0A494B952;Q91V64	Isochorismatase domain-containing protein 1	Isoc1	245	Isoc1 K245	8.04423	8.04423	0.215961	0.541658	Non-regulated	Non-regulated
A0A494B9B9;Q8C6I2;Q8C6I2-3	Succinate dehydrogenase assembly factor 2, mitochondrial	Sdhaf2	164	Sdhaf2 K164	9.12522	9.12522	-0.0554049	0.0288853	Non-regulated	Non-regulated
A0A494B9C7;A0A494BBB6;Q9CQ18	Ribonuclease H2 subunit C	Rnaseh2c	19	Rnaseh2c K19	9.88604	9.88604	0.144943	0.193502	Non-regulated	Non-regulated
A0A494B9D4;A0A494BA92;P09528;Q9D5H4	Ferritin heavy chain;Ferritin heavy chain, N-terminally processed;Ferritin, mitochondrial	Fth1;Ftmt	72	Fth1 K72	7.29592	7.29592	0.12816	0.122733	Non-regulated	Non-regulated
A0A494B9J2;Q8BWT1	3-ketoacyl-CoA thiolase, mitochondrial	Acaa2	35	Acaa2 K35	8.7364	8.7364	0.0970051	0.41854	Non-regulated	Non-regulated
A0A494B9K4;Q9QYB5-2;Q9QYB5	Gamma-adducin	Add3	504	Add3 K504	8.48326	8.48326	0.0145579	0.235703	Non-regulated	Non-regulated
A0A494B9L0;Q5RL57;Q9R0L7;A0A494B9R0;A0A494BBL1	A-kinase anchor protein 8-like	Akap8l	328	Akap8l K328	7.58668	7.58668	-0.0071515	0.26171	Non-regulated	Non-regulated
A0A494B9L0;Q5RL57;Q9R0L7	A-kinase anchor protein 8-like	Akap8l	499	Akap8l K499	7.70682	7.70682	0.224902	0.20464	Non-regulated	Non-regulated
A0A494B9L4;A0A494BBG2;A0A494B9S0;Q9CQB2	Protein FAM195A	Fam195a	10	Fam195a K10	8.77184	8.77184	-0.18199	-0.295122	Non-regulated	Non-regulated
A0A494B9R1;Q62084	Protein phosphatase 1 regulatory subunit 14B	Ppp1r14b	174	Ppp1r14b K174	8.57109	8.57109	0.171482	0.132043	Non-regulated	Non-regulated
A0A494B9R5;E9Q156;Q9EP82	tRNA (guanine-N(7)-)-methyltransferase non-catalytic subunit Wdr4;tRNA (guanine-N(7)-)-methyltransferase non-catalytic subunit WDR4	Wdr4	399	Wdr4 K399	8.32709	8.32709	0.210429	0.121597	Non-regulated	Non-regulated
A0A494BAQ2;A0A494B9Y5;Q9WTK5	Nuclear factor NF-kappa-B p100 subunit;Nuclear factor NF-kappa-B p52 subunit	Nfkb2	72	Nfkb2 K72	8.03655	8.03655	0.169956	0.0213801	Non-regulated	Non-regulated
F6T2S0;A0A494B9Y8;Q91W09;A0A494BAI5;Q544X6;P22315	Ferrochelatase;Ferrochelatase, mitochondrial	Fech	289	Fech K289	7.89246	7.89246	-0.111301	-0.202151	Non-regulated	Non-regulated
A0A494BA44;Q04207-2;Q04207	Transcription factor p65	Rela	122	Rela K122	9.79178	9.79178	0.121027	0.259272	Non-regulated	Non-regulated
A0A494BA97;Q62422	Osteoclast-stimulating factor 1	Ostf1	190	Ostf1 K190	8.00975	8.00975	-0.335941	-0.0726181	Non-regulated	Non-regulated
G5E8J8;F6ZBR8;A0A494BAG6;O88286-2;O88286-3;O88286	Protein Wiz	Wiz	292	Wiz K292	8.07893	8.07893	0.0473761	0.339709	Non-regulated	Non-regulated
G5E8J8;F6ZBR8;A0A494BAG6;O88286-2;O88286-3;O88286	Protein Wiz	Wiz	581	Wiz K581	8.86961	8.86961	0.195473	0.501124	Non-regulated	Non-regulated
G5E8J8;F6ZBR8;A0A494BAG6;O88286-2;O88286-3;O88286	Protein Wiz	Wiz	686	Wiz K686	8.0599	8.0599	-0.0629329	-0.0222388	Non-regulated	Non-regulated
A0A494BB58;A0A494BAJ5;A0A494BBF1;Q9WU84	Copper chaperone for superoxide dismutase	Ccs	140	Ccs K140	8.16894	8.16894	0.144806	-0.0891428	Non-regulated	Non-regulated
Q3TJW2;A0A494BAM1;A0A286YDM4;Q9QZN0;A0A286YCC7	F-box only protein 15	Fbxo15	102	Fbxo15 K102	7.99159	7.99159	0.108208	-0.13693	Non-regulated	Non-regulated
Q3TJW2;A0A494BAM1;A0A286YDM4;Q9QZN0;A0A286YCR3	F-box only protein 15	Fbxo15	323	Fbxo15 K323	8.08998	8.08998	0.211465	0.111333	Non-regulated	Non-regulated
A0A494BB93;A0A494BAT2;Q9CXX9	CUE domain-containing protein 2	Cuedc2	258	Cuedc2 K258	8.34969	8.34969	0.078859	0.263109	Non-regulated	Non-regulated
A0A494BAV5;P13011;Q99PL7;Q6T707;P13516	Acyl-CoA desaturase 2;Acyl-CoA desaturase 1	Scd2;Scd3;Scd4;Scd1	208	Scd2 K208	8.55218	8.55218	-0.145511	0.246876	Non-regulated	Non-regulated
A0A494BAV5;P13011;Q99PL7;Q6T707;P13516	Acyl-CoA desaturase 2;Acyl-CoA desaturase 1	Scd2;Scd3;Scd4;Scd1	161	Scd2 K161	7.82444	7.82444	-0.0201999	0.228961	Non-regulated	Non-regulated
A0A494BAY5;Q9Z0F6	Cell cycle checkpoint control protein RAD9A	Rad9a	68	Rad9a K68	8.01724	8.01724	-0.00614923	0.194389	Non-regulated	Non-regulated
A0A494BB10			45	A0A494BB10 K45	8.31429	8.31429	0.190158	0.0513509	Non-regulated	Non-regulated
E0CYH4;A0A494BB75;Q8C6G8;F8WH48	WD repeat-containing protein 26	Wdr26	142	Wdr26 K142	8.63482	8.63482	0.0456723	0.0414759	Non-regulated	Non-regulated
E0CYH4;A0A494BB75;Q8C6G8	WD repeat-containing protein 26	Wdr26	176	Wdr26 K176	7.54959	7.54959	0.229568	0.307845	Non-regulated	Non-regulated
A0A494BB86;Q8R5C5;P61164	Beta-centractin;Alpha-centractin	Actr1b;Actr1a	32	Actr1b K32	8.39415	8.39415	0.207905	0.135572	Non-regulated	Non-regulated
A0A494BBA2;G3X8R2;Q80VJ2	Steroid receptor RNA activator 1	Sra1	167	Sra1 K167	7.85123	7.85123	-0.0469244	-0.12022	Non-regulated	Non-regulated
A0A494BBA8;Q642K5;A0A494B9Z0;P62862	40S ribosomal protein S30	Fau	90	Fau K90	10.4657	10.4657	-0.0455321	0.0319477	Non-regulated	Non-regulated
A0A494BBB0;O35350	Calpain-1 catalytic subunit	Capn1	460	Capn1 K460	7.718	7.718	0.462458	0.569164	Non-regulated	Non-regulated
Q61103;A0A494BBF7;F8WIP7	Zinc finger protein ubi-d4	Dpf2	216	Dpf2 K216	8.763	8.763	0.0218443	-0.0493127	Non-regulated	Non-regulated
A0A494BBI9;O89032-3;O89032-2;O89032	SH3 and PX domain-containing protein 2A	Sh3pxd2a	541	Sh3pxd2a K541	7.7418	7.7418	0.277481	-0.163998	Non-regulated	Non-regulated
A0A494BBI9;O89032-3;O89032-2;O89032	SH3 and PX domain-containing protein 2A	Sh3pxd2a	226	Sh3pxd2a K226	7.63907	7.63907	0.0888455	-0.155087	Non-regulated	Non-regulated
A0A494BBI9;O89032-3;O89032-2;O89032	SH3 and PX domain-containing protein 2A	Sh3pxd2a	923	Sh3pxd2a K923	8.40953	8.40953	0.0330999	-0.0556771	Non-regulated	Non-regulated
A0A494BBI9;O89032-3;O89032-2;O89032	SH3 and PX domain-containing protein 2A	Sh3pxd2a	786	Sh3pxd2a K786	7.38655	7.38655	-0.0813309	-0.0660827	Non-regulated	Non-regulated
A0A498WFS2;Q922Y1	UBX domain-containing protein 1	Ubxn1	119	Ubxn1 K119	9.22259	9.22259	0.0445183	-0.026879	Non-regulated	Non-regulated
A0A498WFS2;Q922Y1	UBX domain-containing protein 1	Ubxn1	70	Ubxn1 K70	8.23694	8.23694	-0.030959	0.180823	Non-regulated	Non-regulated
A0A498WGD8;Q8CDN6;A0A494BBI1;A0A494B955	Thioredoxin-like protein 1	Txnl1	102	Txnl1 K102	8.61129	8.61129	0.234969	0.389164	Non-regulated	Non-regulated
A0A498WGD8;Q8CDN6	Thioredoxin-like protein 1	Txnl1	28	Txnl1 K28	8.11584	8.11584	0.109251	0.110927	Non-regulated	Non-regulated
A0A498WGD8;Q8CDN6;A0A494BBI1;A0A494B955;A0A494BB31	Thioredoxin-like protein 1	Txnl1	181	Txnl1 K181	8.54789	8.54789	0.0185857	0.196772	Non-regulated	Non-regulated
A0A498WGK2;A0A494BB89;A0A494B927;A0A494B996;Q8BP47;A0A494BAW6	Asparagine--tRNA ligase, cytoplasmic	Nars	103	Nars K103	9.73955	9.73955	0.3699	0.272652	Non-regulated	Non-regulated
A0A498WGK2;A0A494BB89;A0A494B927;A0A494B996;Q8BP47;A0A494BAW6	Asparagine--tRNA ligase, cytoplasmic	Nars	109	Nars K109	8.08228	8.08228	0.426654	0.416207	Non-regulated	Non-regulated
A0A498WGK2;A0A494BB89;A0A494B927;Q8BP47;A0A494BAW6	Asparagine--tRNA ligase, cytoplasmic	Nars	114	Nars K114	8.66125	8.66125	0.247963	0.0121807	Non-regulated	Non-regulated
A0A498WGK2;A0A494BB89;A0A494B927;Q8BP47;A0A494BAW6	Asparagine--tRNA ligase, cytoplasmic	Nars	126	Nars K126	8.33317	8.33317	0.0125918	0.420069	Non-regulated	Non-regulated
A0A571BD95;A0A5F8MP95;Q9ES00;G3UZD6;G3UZM6	Ubiquitin conjugation factor E4 B	Ube4b	317	Ube4b K317	9.25064	9.25064	0.085484	-0.016135	Non-regulated	Non-regulated
A0A571BD95;A0A5F8MP95;Q9ES00;H7BXC2	Ubiquitin conjugation factor E4 B	Ube4b	1194	Ube4b K1194	7.96861	7.96861	0.0748957	0.0939784	Non-regulated	Non-regulated
A0A571BD95;A0A5F8MP95;Q9ES00;H7BXC2	Ubiquitin conjugation factor E4 B	Ube4b	1215	Ube4b K1215	8.81237	8.81237	0.231583	0.192627	Non-regulated	Non-regulated
A0A571BD95;A0A5F8MP95;Q9ES00;G3UZD6;G3UZM6	Ubiquitin conjugation factor E4 B	Ube4b	145	Ube4b K145	7.81488	7.81488	-0.026446	-0.294575	Non-regulated	Non-regulated
A0A571BD95;A0A5F8MP95;Q9ES00;H7BXC2	Ubiquitin conjugation factor E4 B	Ube4b	1208	Ube4b K1208	8.38989	8.38989	0.267983	0.356679	Non-regulated	Non-regulated
A0A571BD95;A0A5F8MP95;Q9ES00;G3UZD6	Ubiquitin conjugation factor E4 B	Ube4b	822	Ube4b K822	8.06595	8.06595	0.258545	0.304063	Non-regulated	Non-regulated
A0A571BD95;A0A5F8MP95;Q9ES00;G3UZD6;G3UZM6	Ubiquitin conjugation factor E4 B	Ube4b	313	Ube4b K313	8.52829	8.52829	0.0668957	0.0721063	Non-regulated	Non-regulated
F6RGI3;A0A571BE94;A0A571BF12		Gm340	1228	Gm340 K1228	8.23081	8.23081	0.148461	-0.209152	Non-regulated	Non-regulated
F6RGI3;A0A571BE94;A0A571BF12		Gm340	667	Gm340 K667	8.25227	8.25227	-0.0680578	-0.130845	Non-regulated	Non-regulated
A0A571BED8;Q5SVL6-2;Q5SVL6	Rap1 GTPase-activating protein 2	Rap1gap2	762	Rap1gap2 K762	8.32245	8.32245	0.213691	0.00863318	Non-regulated	Non-regulated
A2ADS8;A0A571BEG7;Q63ZW7-6;Q63ZW7;F6RSZ8;A2ADS6	InaD-like protein	Inadl	563	Inadl K563	8.13421	8.13421	-0.177951	-0.139099	Non-regulated	Non-regulated
A0A571BEI2;Q6PIU9	Uncharacterized protein FLJ45252 homolog		442	A0A571BEI2 K442	8.16253	8.16253	-0.220667	-0.263895	Non-regulated	Non-regulated
A0A571BEI2;Q6PIU9	Uncharacterized protein FLJ45252 homolog		300	A0A571BEI2 K300	8.07181	8.07181	-0.296193	0.029171	Non-regulated	Non-regulated
P53798;A0A571BEK9;A0A286YD20	Squalene synthase	Fdft1	45	Fdft1 K45	8.29831	8.29831	0.0444544	0.222554	Non-regulated	Non-regulated
A0A571BEN2;F6T2D2;A2AU83;A2AQA1;L7N208;A0A571BGF1		Gm21994;Gm14124;Zfp345;Gm10324	297	Gm21994 K297	8.67145	8.67145	0.170063	0.324761	Non-regulated	Non-regulated
A0A571BG95			53	A0A571BG95 K53	8.22714	8.22714	0.279878	0.243915	Non-regulated	Non-regulated
A0A571BG95;E9PUE7;Q5SSL4-3;Q5SSL4-4;Q5SSL4;Q5SSL4-2	Active breakpoint cluster region-related protein	Abr	1111	Abr K1111	7.42446	7.42446	0.0260947	0.271874	Non-regulated	Non-regulated
A0A589P973;Q8CH77-3;Q8CH77-2;Q8CH77;Q8CH77-4	Neuron navigator 1	Nav1	778	Nav1 K778	7.49404	7.49404	-0.159072	-0.244906	Non-regulated	Non-regulated
A0A589P973;Q8CH77-3;Q8CH77-2;Q8CH77;Q8CH77-4	Neuron navigator 1	Nav1	563	Nav1 K563	9.29186	9.29186	-0.0447174	0.0589187	Non-regulated	Non-regulated
A0A589P973;Q8CH77-3;Q8CH77-2;Q8CH77	Neuron navigator 1	Nav1	368	Nav1 K368	8.14345	8.14345	0.137537	-0.0539203	Non-regulated	Non-regulated
A0A5F8MPB5;Q61739-2;Q61739;F6VSK8	Integrin alpha-6;Integrin alpha-6 heavy chain;Integrin alpha-6 light chain	Itga6	637	Itga6 K637	7.72122	7.72122	0.0348298	-0.00523944	Non-regulated	Non-regulated
P26043;A0A5F8MPB9	Radixin	Rdx	458	Rdx K458	8.48975	8.48975	-0.183673	-0.127701	Non-regulated	Non-regulated
P26043;A0A5F8MPB9;Q7TSG6	Radixin	Rdx	327	Rdx K327	8.86738	8.86738	0.167951	-0.0891864	Non-regulated	Non-regulated
P26043;A0A5F8MPB9;Q7TSG6	Radixin	Rdx	335	Rdx K335	8.37945	8.37945	-0.0587242	0.0830246	Non-regulated	Non-regulated
P26043;A0A5F8MPB9;Q7TSG6	Radixin	Rdx	344	Rdx K344	8.70903	8.70903	-0.0488107	-0.116301	Non-regulated	Non-regulated
P26043;A0A5F8MPB9;Q7TSG6	Radixin	Rdx	79	Rdx K79	8.66688	8.66688	0.0464438	0.0349366	Non-regulated	Non-regulated
P26043;A0A5F8MPB9;Q7TSG6;P26040;P26041	Radixin;Ezrin;Moesin	Rdx;Ezr;Msn	262	Rdx K262	9.69602	9.69602	0.126786	-0.0443576	Non-regulated	Non-regulated
P26043;A0A5F8MPB9	Radixin	Rdx	435	Rdx K435	7.96124	7.96124	-0.073777	-0.163965	Non-regulated	Non-regulated
P26043;A0A5F8MPB9;Q7TSG6;P26040;P26041	Radixin;Ezrin;Moesin	Rdx;Ezr;Msn	254	Rdx K254	8.69807	8.69807	0.381404	0.276654	Non-regulated	Non-regulated
P26043;A0A5F8MPB9;Q7TSG6;P26040;P26041	Radixin;Ezrin;Moesin	Rdx;Ezr;Msn	306	Rdx K306	8.24529	8.24529	-0.101309	0.144533	Non-regulated	Non-regulated
P26043;A0A5F8MPB9;Q7TSG6;P26040;P26041	Radixin;Ezrin;Moesin	Rdx;Ezr;Msn	253	Rdx K253	9.52436	9.52436	0.029485	0.199237	Non-regulated	Non-regulated
P26043;A0A5F8MPB9	Radixin	Rdx	556	Rdx K556	7.85292	7.85292	0.150609	-0.0334156	Non-regulated	Non-regulated
P26043;A0A5F8MPB9;Q7TSG6	Radixin	Rdx	162	Rdx K162	8.94429	8.94429	0.0809675	0.160348	Non-regulated	Non-regulated
A0A5F8MPC9;Q62255-2;Q62255	Sal-like protein 3	Sall3	426	Sall3 K426	7.84776	7.84776	0.202625	-0.242849	Non-regulated	Non-regulated
A0A5F8MPC9;Q62255-2;Q62255;Q6P5E3;Q9ER74	Sal-like protein 3;Sal-like protein 1	Sall3;Sall1	471	Sall3 K471	9.29962	9.29962	0.313219	0.155483	Non-regulated	Non-regulated
A0A5F8MPC9;Q62255-2;Q62255;Q6P5E3;Q9ER74	Sal-like protein 3;Sal-like protein 1	Sall3;Sall1	708	Sall3 K708	8.81708	8.81708	0.0441516	0.0781236	Non-regulated	Non-regulated
A0A5F8MPF3;A0A5F8MPN4;A0A5F8MPU7;Q8CJ19;A0A1D5RM34;Q8CJ19-4	Protein-methionine sulfoxide oxidase MICAL3	Mical3	1530	Mical3 K1530	7.71338	7.71338	-0.146209	0.10765	Non-regulated	Non-regulated
A0A5F8MPF6;A0A5F8MPH6;Q6P9R4-1;Q6P9R4;Q6P9R4-2	Rho guanine nucleotide exchange factor 18	Arhgef18	817	Arhgef18 K817	9.21176	9.21176	0.20053	-0.0333856	Non-regulated	Non-regulated
A0A5F8MPF6;A0A5F8MPH6;Q6P9R4-1;Q6P9R4;Q6P9R4-2	Rho guanine nucleotide exchange factor 18	Arhgef18	1006	Arhgef18 K1006	8.12323	8.12323	0.0787847	-0.276657	Non-regulated	Non-regulated
A0A5F8MPF6;A0A5F8MPH6;Q6P9R4-1;Q6P9R4;Q6P9R4-2;Q6P9R4-3	Rho guanine nucleotide exchange factor 18	Arhgef18	466	Arhgef18 K466	7.87275	7.87275	0.0782914	0.101453	Non-regulated	Non-regulated
Q3UX37;F6S200;A0A5F8MPP0;F7C583		Plekhg1	390	Plekhg1 K390	8.12044	8.12044	-0.0330692	0.133575	Non-regulated	Non-regulated
A0A5F8MPP7;A2AAY5	SH3 and PX domain-containing protein 2B	Sh3pxd2b	865	Sh3pxd2b K865	8.03467	8.03467	0.254465	-0.0456798	Non-regulated	Non-regulated
E9PUK3;A0A5F8MPQ8;E9PUI5;Q8K012-2;Q8K012	Formin-binding protein 1-like	Fnbp1l	149	Fnbp1l K149	8.36873	8.36873	0.202859	0.214386	Non-regulated	Non-regulated
E9PUK3;A0A5F8MPQ8;E9PUI5;Q8K012-2;Q8K012	Formin-binding protein 1-like	Fnbp1l	109	Fnbp1l K109	7.9014	7.9014	0.0084187	0.000621549	Non-regulated	Non-regulated
A0A5F8MPR7;P27577	Protein C-ets-1	Ets1	289	Ets1 K289	8.45883	8.45883	0.622243	0.55412	Non-regulated	Non-regulated
A0A5F8MPW9;Q3URU2-2;Q3URU2	Paternally-expressed gene 3 protein	Peg3	612	Peg3 K612	8.49937	8.49937	0.208492	0.010372	Non-regulated	Non-regulated
A0A5F8MPX1;G3X940;Q8BZ21	Histone acetyltransferase;Histone acetyltransferase KAT6A	Kat6a	400	Kat6a K400	8.31342	8.31342	0.226809	0.0848661	Non-regulated	Non-regulated
A0A5F8MPX1;G3X940;Q8BZ21;A0A5F8MQ39;Q8BRB7;Q8BRB7-2	Histone acetyltransferase;Histone acetyltransferase KAT6A;Histone acetyltransferase KAT6B	Kat6a;Kat6b	680	Kat6a K680	8.74618	8.74618	0.0218525	0.0495006	Non-regulated	Non-regulated
A0A5F8MPX1;G3X940;Q8BZ21;A0A5F8MQ39;Q8BRB7	Histone acetyltransferase;Histone acetyltransferase KAT6A;Histone acetyltransferase KAT6B	Kat6a;Kat6b	414	Kat6a K414	8.93765	8.93765	0.948336	0.119695	Non-regulated	Non-regulated
A0A5F8MPX1;G3X940;Q8BZ21	Histone acetyltransferase;Histone acetyltransferase KAT6A	Kat6a	90	Kat6a K90	8.3676	8.3676	1.0282	0.435825	Regulated	Non-regulated
A0A5F8MPX1;G3X940;Q8BZ21	Histone acetyltransferase;Histone acetyltransferase KAT6A	Kat6a	816	Kat6a K816	8.90932	8.90932	0.510972	0.445595	Non-regulated	Non-regulated
A0A5F8MPX1;G3X940;Q8BZ21	Histone acetyltransferase;Histone acetyltransferase KAT6A	Kat6a	813	Kat6a K813	8.89507	8.89507	0.443056	0.445595	Non-regulated	Non-regulated
A0A5F8MPX8;Q921E6;Q921E6-2;A0A140LIG5	Polycomb protein EED	Eed	78	Eed K78	9.67219	9.67219	0.114051	-0.113967	Non-regulated	Non-regulated
A0A5F8MPY3;P34152;P34152-4;P34152-2;P34152-7;P34152-6;P34152-5	Focal adhesion kinase 1	Ptk2	375	Ptk2 K375	8.55008	8.55008	-0.0675887	-0.052055	Non-regulated	Non-regulated
A0A5F8MPY3;P34152;P34152-4;P34152-2;P34152-7;P34152-6;P34152-5	Focal adhesion kinase 1	Ptk2	381	Ptk2 K381	7.7942	7.7942	-0.0458274	-0.0990176	Non-regulated	Non-regulated
Q7TNF4;Q8CD76;A0A5F8MPZ2;Q5UE59;E9Q7C9;O88447;D3YXZ3;Q91YS4;O88448;Q9DBS5	Kinesin light chain 1;Kinesin light chain 2;Kinesin light chain 4	Klc1;Klc2;Klc4	393	Klc1 K393	8.2217	8.2217	0.102192	0.23736	Non-regulated	Non-regulated
Q7TNF4;Q8CD76;A0A5F8MPZ2		Klc1	575	Klc1 K575	8.05258	8.05258	0.0804672	-0.0305342	Non-regulated	Non-regulated
A0A5F8MPZ7;Q9D8C3	Putative bifunctional UDP-N-acetylglucosamine transferase and deubiquitinase ALG13	Alg13	255	Alg13 K255	7.85367	7.85367	0.00994087	0.199249	Non-regulated	Non-regulated
S4R270;A0A5F8MQ05;D3Z6Q9;S4R2J8;S4R1B8	Bridging integrator 2	Bin2	475	Bin2 K475	8.51853	8.51853	0.0102972	-0.22401	Non-regulated	Non-regulated
A0A5F8MQ39;Q8BRB7;Q8BRB7-2	Histone acetyltransferase KAT6B	Kat6b	1185	Kat6b K1185	9.23462	9.23462	0.700263	0.30995	Non-regulated	Non-regulated
A0A5F8MQ39;Q8BRB7;Q8BRB7-2	Histone acetyltransferase KAT6B	Kat6b	1229	Kat6b K1229	7.89475	7.89475	0.219599	0.337821	Non-regulated	Non-regulated
A0A5F8MQ39;Q8BRB7;Q8BRB7-2;Q14AW2	Histone acetyltransferase KAT6B	Kat6b	96	Kat6b K96	8.08023	8.08023	0.146601	0.448309	Non-regulated	Non-regulated
A0A5F8MQ39;Q8BRB7;Q8BRB7-2;Q14AW2;S4R2Q8	Histone acetyltransferase KAT6B	Kat6b	44	Kat6b K44	7.9441	7.9441	0.394278	0.196327	Non-regulated	Non-regulated
A0A5F8MQ39;Q8BRB7;Q8BRB7-2	Histone acetyltransferase KAT6B	Kat6b	673	Kat6b K673	8.424	8.424	0.375461	0.278773	Non-regulated	Non-regulated
A0A5F8MQ39;Q8BRB7;Q8BRB7-2	Histone acetyltransferase KAT6B	Kat6b	331	Kat6b K331	9.01435	9.01435	0.0481026	0.118206	Non-regulated	Non-regulated
A0A5F8MQ39			583	A0A5F8MQ39 K583	8.66202	8.66202	0.24963	-0.173937	Non-regulated	Non-regulated
A0A5F8MQ39;Q8BRB7;Q8BRB7-2	Histone acetyltransferase KAT6B	Kat6b	852	Kat6b K852	7.71792	7.71792	0.390321	0.20085	Non-regulated	Non-regulated
A0A5F8MQ39;Q8BRB7;Q8BRB7-2	Histone acetyltransferase KAT6B	Kat6b	1101	Kat6b K1101	9.64874	9.64874	0.278812	0.147254	Non-regulated	Non-regulated
A0A5F8MQ39;Q8BRB7;Q8BRB7-2	Histone acetyltransferase KAT6B	Kat6b	1108	Kat6b K1108	9.80266	9.80266	0.132617	0.145716	Non-regulated	Non-regulated
A0A5F8MQ39;Q8BRB7;Q8BRB7-2	Histone acetyltransferase KAT6B	Kat6b	1044	Kat6b K1044	9.79581	9.79581	0.215617	0.170947	Non-regulated	Non-regulated
A0A5F8MQ39;Q8BRB7;Q8BRB7-2	Histone acetyltransferase KAT6B	Kat6b	1038	Kat6b K1038	8.89427	8.89427	0.384548	0.289359	Non-regulated	Non-regulated
A0A5F8MQ39;Q8BRB7;Q8BRB7-2	Histone acetyltransferase KAT6B	Kat6b	1042	Kat6b K1042	9.21024	9.21024	0.337123	0.226102	Non-regulated	Non-regulated
A0A5F8MQ39;Q8BRB7;Q8BRB7-2	Histone acetyltransferase KAT6B	Kat6b	1116	Kat6b K1116	9.25698	9.25698	0.215678	-0.0539471	Non-regulated	Non-regulated
A0A5F8MQ39;Q8BRB7	Histone acetyltransferase KAT6B	Kat6b	380	Kat6b K380	9.99232	9.99232	1.05347	0.331388	Regulated	Non-regulated
A0A5F8MQ39;Q8BRB7	Histone acetyltransferase KAT6B	Kat6b	394	Kat6b K394	10.0539	10.0539	0.749292	0.28934	Non-regulated	Non-regulated
A0A5H1ZRL4;B1ARD6		Slfn9	171	Slfn9 K171	8.22945	8.22945	0.0458621	0.185355	Non-regulated	Non-regulated
A0A5K1VVS7;Q99KD5	Protein unc-45 homolog A	Unc45a	1074	Unc45a K1074	8.74882	8.74882	0.210546	0.202079	Non-regulated	Non-regulated
A0A5K1VVS7;Q99KD5;D3YZN8;D3YVI2	Protein unc-45 homolog A	Unc45a	55	Unc45a K55	8.93657	8.93657	0.392418	0.228715	Non-regulated	Non-regulated
A0A5K1VVS7;Q99KD5;D3YZN8;A0A0U1RNI4	Protein unc-45 homolog A	Unc45a	231	Unc45a K231	7.98653	7.98653	0.092062	0.00219442	Non-regulated	Non-regulated
A0A5K1VVS7;Q99KD5;D3YZN8;A0A0U1RNI4	Protein unc-45 homolog A	Unc45a	260	Unc45a K260	8.65878	8.65878	0.0783461	0.065328	Non-regulated	Non-regulated
A0A5K1VVS7;Q99KD5;D3YZN8;A0A0U1RNI4	Protein unc-45 homolog A	Unc45a	286	Unc45a K286	8.73357	8.73357	0.0954962	0.00334764	Non-regulated	Non-regulated
D6RG70;A0A5K7RLP0-2;A0A5K7RLP0		Gm4969	6	Gm4969 K6	8.97331	8.97331	0.351117	0.170766	Non-regulated	Non-regulated
F6UK66;A0A668KL36;Q810U5-3;Q810U5-2;Q810U5	Coiled-coil domain-containing protein 50	Ccdc50	107	Ccdc50 K107	7.82168	7.82168	0.129529	0.0160012	Non-regulated	Non-regulated
F6UK66;A0A668KL36;Q810U5-3;Q810U5-2;Q810U5	Coiled-coil domain-containing protein 50	Ccdc50	119	Ccdc50 K119	7.63498	7.63498	0.0534269	-0.112098	Non-regulated	Non-regulated
A0A668KLC6;P20357;G3UZJ2;G3UWW1;G3UZV6;Q80X35;Q80ZL4;Q3TLQ0	Microtubule-associated protein 2;Microtubule-associated protein	Map2	282	Map2 K282	7.64625	7.64625	-0.398557	-0.442835	Non-regulated	Non-regulated
A0A668KLV9;A0A668KLD3;Q9WTQ5;Q9WTQ5-2	A-kinase anchor protein 12	Akap12	1425	Akap12 K1425	9.14298	9.14298	0.0359053	0.031443	Non-regulated	Non-regulated
A0A668KLV9;A0A668KLD3;Q9WTQ5;Q9WTQ5-2	A-kinase anchor protein 12	Akap12	1162	Akap12 K1162	9.78976	9.78976	0.119904	0.250678	Non-regulated	Non-regulated
A0A668KLV9;A0A668KLD3;Q9WTQ5;Q9WTQ5-2	A-kinase anchor protein 12	Akap12	1170	Akap12 K1170	8.83267	8.83267	0.112301	0.055402	Non-regulated	Non-regulated
A0A668KLV9;A0A668KLD3;Q9WTQ5;Q9WTQ5-2	A-kinase anchor protein 12	Akap12	971	Akap12 K971	9.3066	9.3066	0.161419	0.202398	Non-regulated	Non-regulated
A0A668KLV9;A0A668KLD3;Q9WTQ5;Q9WTQ5-2	A-kinase anchor protein 12	Akap12	1538	Akap12 K1538	10.0371	10.0371	0.0330972	0.229646	Non-regulated	Non-regulated
A0A668KLV9;A0A668KLD3;Q9WTQ5;Q9WTQ5-2	A-kinase anchor protein 12	Akap12	1184	Akap12 K1184	8.92	8.92	-0.0975228	-0.0386208	Non-regulated	Non-regulated
A0A668KLV9;A0A668KLD3;Q9WTQ5;Q9WTQ5-2;A0A668KM55	A-kinase anchor protein 12	Akap12	94	Akap12 K94	9.61067	9.61067	0.0283306	-0.191443	Non-regulated	Non-regulated
A0A668KLV9;A0A668KLD3;Q9WTQ5;Q9WTQ5-2	A-kinase anchor protein 12	Akap12	233	Akap12 K233	8.40608	8.40608	-0.0413832	0.379473	Non-regulated	Non-regulated
A0A668KLV9;A0A668KLD3;Q9WTQ5;Q9WTQ5-2	A-kinase anchor protein 12	Akap12	204	Akap12 K204	8.0202	8.0202	0.0579453	0.182276	Non-regulated	Non-regulated
A0A668KLV9;A0A668KLD3;Q9WTQ5;Q9WTQ5-2	A-kinase anchor protein 12	Akap12	1224	Akap12 K1224	7.68768	7.68768	0.32209	0.137367	Non-regulated	Non-regulated
A0A668KLV9;A0A668KLD3;Q9WTQ5;A0A668KM55	A-kinase anchor protein 12	Akap12	18	Akap12 K18	8.08091	8.08091	0.223256	0.602687	Non-regulated	Non-regulated
A0A668KLV9;A0A668KLD3;Q9WTQ5;A0A668KM55	A-kinase anchor protein 12	Akap12	20	Akap12 K20	8.73879	8.73879	0.17171	0.135301	Non-regulated	Non-regulated
A0A668KLV9;A0A668KLD3;Q9WTQ5;Q9WTQ5-2;A0A668KM55	A-kinase anchor protein 12	Akap12	139	Akap12 K139	7.56706	7.56706	0.112635	0.385367	Non-regulated	Non-regulated
A0A668KLV9;A0A668KLD3;Q9WTQ5;Q9WTQ5-2;A0A668KM55	A-kinase anchor protein 12	Akap12	144	Akap12 K144	8.51134	8.51134	0.111182	-0.0862803	Non-regulated	Non-regulated
A0A668KLV9;A0A668KLD3;Q9WTQ5;Q9WTQ5-2	A-kinase anchor protein 12	Akap12	1581	Akap12 K1581	7.92196	7.92196	0.144919	0.340089	Non-regulated	Non-regulated
A0A668KLV9;A0A668KLD3;Q9WTQ5;Q9WTQ5-2	A-kinase anchor protein 12	Akap12	1529	Akap12 K1529	9.35913	9.35913	0.0651515	0.177826	Non-regulated	Non-regulated
A0A668KLV9;A0A668KLD3;Q9WTQ5;Q9WTQ5-2	A-kinase anchor protein 12	Akap12	1386	Akap12 K1386	8.78131	8.78131	-0.0947462	-0.00715728	Non-regulated	Non-regulated
A0A668KLV9;A0A668KLD3;Q9WTQ5;Q9WTQ5-2;A0A668KM55	A-kinase anchor protein 12	Akap12	79	Akap12 K79	9.30897	9.30897	-0.00211087	0.135073	Non-regulated	Non-regulated
A0A668KLV9;A0A668KLD3;Q9WTQ5;Q9WTQ5-2	A-kinase anchor protein 12	Akap12	369	Akap12 K369	9.04328	9.04328	0.116067	0.210976	Non-regulated	Non-regulated
A0A668KLV9;A0A668KLD3;Q9WTQ5;Q9WTQ5-2	A-kinase anchor protein 12	Akap12	948	Akap12 K948	8.83522	8.83522	0.120527	0.224769	Non-regulated	Non-regulated
A0A6I8MWW6;Q5SS00	DBF4-type zinc finger-containing protein 2 homolog	Zdbf2	2239	Zdbf2 K2239	8.5566	8.5566	0.674924	-0.729085	Non-regulated	Non-regulated
A0A6I8MWW6;Q5SS00	DBF4-type zinc finger-containing protein 2 homolog	Zdbf2	1421	Zdbf2 K1421	7.83341	7.83341	0.274629	0.188349	Non-regulated	Non-regulated
A0A6I8MWW6;Q5SS00	DBF4-type zinc finger-containing protein 2 homolog	Zdbf2	1631	Zdbf2 K1631	7.7146	7.7146	-0.192944	-0.400684	Non-regulated	Non-regulated
A0A6I8MWW6;Q5SS00	DBF4-type zinc finger-containing protein 2 homolog	Zdbf2	956	Zdbf2 K956	8.29177	8.29177	-0.365639	-0.73383	Non-regulated	Non-regulated
A0A6I8MWW6;Q5SS00	DBF4-type zinc finger-containing protein 2 homolog	Zdbf2	259	Zdbf2 K259	8.13402	8.13402	0.0349527	-0.292235	Non-regulated	Non-regulated
A0A6I8MWW6;Q5SS00	DBF4-type zinc finger-containing protein 2 homolog	Zdbf2	884	Zdbf2 K884	9.4101	9.4101	0.215407	-0.12494	Non-regulated	Non-regulated
A0A6I8MWW6;Q5SS00	DBF4-type zinc finger-containing protein 2 homolog	Zdbf2	996	Zdbf2 K996	9.41212	9.41212	-0.0727907	-0.0620114	Non-regulated	Non-regulated
A0A6I8MWW6;Q5SS00	DBF4-type zinc finger-containing protein 2 homolog	Zdbf2	2088	Zdbf2 K2088	8.73602	8.73602	-0.0543086	-0.118411	Non-regulated	Non-regulated
A0A6I8MWW6;Q5SS00	DBF4-type zinc finger-containing protein 2 homolog	Zdbf2	1033	Zdbf2 K1033	8.85692	8.85692	0.092793	0.064615	Non-regulated	Non-regulated
A2A5E1;A0A6I8MX00;A0A6I8MWX8;Q9QYI3;A0A6I8MWZ1	DnaJ homolog subfamily C member 7	Dnajc7	337	Dnajc7 K337	8.2742	8.2742	0.223337	0.172835	Non-regulated	Non-regulated
A2A5E1;A0A6I8MX00;A0A6I8MWX8;Q9QYI3;A0A6I8MWZ1	DnaJ homolog subfamily C member 7	Dnajc7	343	Dnajc7 K343	8.88799	8.88799	0.186537	0.216455	Non-regulated	Non-regulated
A2A5E1;A0A6I8MX00;A0A6I8MWX8;Q9QYI3;A0A6I8MWZ1	DnaJ homolog subfamily C member 7	Dnajc7	368	Dnajc7 K368	7.77	7.77	-0.184037	-0.00432344	Non-regulated	Non-regulated
A2A5E1;A0A6I8MX00;A0A6I8MWX8;Q9QYI3;A0A6I8MWZ1	DnaJ homolog subfamily C member 7	Dnajc7	374	Dnajc7 K374	8.95103	8.95103	0.095281	0.0672381	Non-regulated	Non-regulated
A2A5E1;A0A6I8MX00;A0A6I8MWX8;Q9QYI3;A0A6I8MWY7;A0A6I8MWZ9;F7BTP8;A0A6I8MWZ5;A0A6I8MWW2;A0A6I8MX31	DnaJ homolog subfamily C member 7	Dnajc7	32	Dnajc7 K32	8.53474	8.53474	0.320271	0.403657	Non-regulated	Non-regulated
A2A5E1;A0A6I8MX00;A0A6I8MWX8;Q9QYI3;A0A6I8MWZ1;A0A6I8MWY7;A0A6I8MWW0	DnaJ homolog subfamily C member 7	Dnajc7	306	Dnajc7 K306	9.3212	9.3212	0.233034	0.25475	Non-regulated	Non-regulated
A2A5E1;A0A6I8MX00;A0A6I8MWX8;Q9QYI3;A0A6I8MWZ1;A0A6I8MWY7;A0A6I8MWZ9;F7BTP8	DnaJ homolog subfamily C member 7	Dnajc7	155	Dnajc7 K155	9.27131	9.27131	0.269565	0.490827	Non-regulated	Non-regulated
A2A5E1;A0A6I8MX00;A0A6I8MWX8;Q9QYI3;A0A6I8MWZ1	DnaJ homolog subfamily C member 7	Dnajc7	382	Dnajc7 K382	8.09075	8.09075	0.144945	0.216661	Non-regulated	Non-regulated
A2A5E1;A0A6I8MX00;A0A6I8MWX8;Q9QYI3;A0A6I8MWZ1;A0A6I8MWY7;A0A6I8MWW0	DnaJ homolog subfamily C member 7	Dnajc7	329	Dnajc7 K329	8.64132	8.64132	0.187917	0.0521972	Non-regulated	Non-regulated
A2A5E1;A0A6I8MX00;A0A6I8MWX8;Q9QYI3;A0A6I8MWZ1;A0A6I8MWY7;A0A6I8MWZ9;F7BTP8	DnaJ homolog subfamily C member 7	Dnajc7	245	Dnajc7 K245	9.15612	9.15612	0.18213	0.218817	Non-regulated	Non-regulated
A2A5E1;A0A6I8MX00;A0A6I8MWX8;Q9QYI3;A0A6I8MWZ1;A0A6I8MWY7;A0A6I8MWZ9;F7BTP8;A0A6I8MWW0	DnaJ homolog subfamily C member 7	Dnajc7	295	Dnajc7 K295	9.47103	9.47103	0.177139	0.00612507	Non-regulated	Non-regulated
Z4YJU8;A0A6I8MWY5;E9PUQ5;A0A6I8MX07;Q921M4-2;Q921M4	Golgin subfamily A member 2	Golga2	734	Golga2 K734	7.99661	7.99661	-0.0683777	-0.112148	Non-regulated	Non-regulated
Q8R5C0;D3Z3F4;A0A6I8MWZ8;P47802;G3XA66;G3UXX9;D3YVW0	Metaxin-1	Mtx1	38	Mtx1 K38	7.95124	7.95124	0.201693	0.178677	Non-regulated	Non-regulated
Q8R5C0;D3Z3F4;A0A6I8MWZ8;P47802;G3XA66;G3XA75;D3YVW0;G3UYJ5	Metaxin-1	Mtx1	168	Mtx1 K168	7.58067	7.58067	0.0387932	0.00572194	Non-regulated	Non-regulated
A0A6I8MX27;P16125;D3Z7F0	L-lactate dehydrogenase B chain;L-lactate dehydrogenase	Ldhb	7	Ldhb K7	8.74084	8.74084	0.437923	0.304416	Non-regulated	Non-regulated
A0A6I8MX27;P16125	L-lactate dehydrogenase B chain	Ldhb	244	Ldhb K244	8.60459	8.60459	0.239396	0.692318	Non-regulated	Non-regulated
A0A6I8MX27;P16125	L-lactate dehydrogenase B chain	Ldhb	308	Ldhb K308	8.95255	8.95255	0.281794	0.676847	Non-regulated	Non-regulated
A0A6I8MX27;P16125;D3Z7F0;A0A0N4SVV8	L-lactate dehydrogenase B chain;L-lactate dehydrogenase	Ldhb	82	Ldhb K82	8.99111	8.99111	0.267908	0.255006	Non-regulated	Non-regulated
A1A549;A1A550;Q9Z1J1	Transcription factor 7-like 1	Tcf7l1	461	Tcf7l1 K461	7.48093	7.48093	-0.194987	0.505203	Non-regulated	Non-regulated
A1BN54;Q7TPR4	Alpha-actinin-1	Actn1	492	Actn1 K492	7.88439	7.88439	-0.161694	0.225507	Non-regulated	Non-regulated
A1BN54;Q7TPR4	Alpha-actinin-1	Actn1	835	Actn1 K835	8.46963	8.46963	0.207774	0.181464	Non-regulated	Non-regulated
Q91ZZ2;A1L338;Q3UGX8;Q3UHC1;A0A5F8MPI9		Rapgef1	37	Rapgef1 K37	8.33058	8.33058	0.0547515	-0.00369138	Non-regulated	Non-regulated
A1L3S7;Q8VHR5-2;Q8VHR5;A0A0U1RNM2	Transcriptional repressor p66-beta	Gatad2b	455	Gatad2b K455	8.08393	8.08393	-0.0571826	-0.133631	Non-regulated	Non-regulated
A1L3S7;Q8VHR5-2;Q8VHR5	Transcriptional repressor p66-beta	Gatad2b	50	Gatad2b K50	8.66432	8.66432	-0.141334	-0.120513	Non-regulated	Non-regulated
A1L3S7;Q8VHR5-2;Q8VHR5	Transcriptional repressor p66-beta	Gatad2b	30	Gatad2b K30	8.49674	8.49674	-0.0784039	-0.0555677	Non-regulated	Non-regulated
A2A432;E9PXY1;A2A432-2	Cullin-4B	Cul4b	872	Cul4b K872	8.71136	8.71136	0.145907	0.245336	Non-regulated	Non-regulated
A2A432;E9PXY1;A2A432-2;J3QJX0	Cullin-4B	Cul4b	171	Cul4b K171	8.7599	8.7599	0.0349847	-0.134374	Non-regulated	Non-regulated
A2A432;E9PXY1;A2A432-2;Q3TCH7	Cullin-4B;Cullin-4A	Cul4b;Cul4a	665	Cul4b K665	8.35627	8.35627	0.0525565	0.0714576	Non-regulated	Non-regulated
A2A432;E9PXY1;A2A432-2;J3QJX0;Q3TCH7;E9PXT5	Cullin-4B;Cullin-4A	Cul4b;Cul4a	344	Cul4b K344	9.06483	9.06483	0.124032	0.155514	Non-regulated	Non-regulated
A2A432;E9PXY1;A2A432-2;J3QJX0	Cullin-4B	Cul4b	476	Cul4b K476	8.80107	8.80107	0.0756571	0.15066	Non-regulated	Non-regulated
A2A432;E9PXY1;A2A432-2	Cullin-4B	Cul4b	944	Cul4b K944	8.54433	8.54433	0.0316688	0.0795364	Non-regulated	Non-regulated
A2A432;E9PXY1;A2A432-2;J3QJX0	Cullin-4B	Cul4b	315	Cul4b K315	7.927	7.927	0.0630679	0.0787956	Non-regulated	Non-regulated
A2A432;E9PXY1;Q3TCH7	Cullin-4B;Cullin-4A	Cul4b;Cul4a	707	Cul4b K707	7.99313	7.99313	0.0543269	0.0543377	Non-regulated	Non-regulated
A2A432;E9PXY1;A2A432-2;Q3TCH7	Cullin-4B;Cullin-4A	Cul4b;Cul4a	684	Cul4b K684	8.03575	8.03575	0.139758	0.241746	Non-regulated	Non-regulated
A2A432;E9PXY1;A2A432-2;J3QJX0	Cullin-4B	Cul4b	112	Cul4b K112	9.38628	9.38628	-0.0365426	-0.072818	Non-regulated	Non-regulated
A2A432;E9PXY1;A2A432-2;Q3TCH7	Cullin-4B;Cullin-4A	Cul4b;Cul4a	846	Cul4b K846	7.91566	7.91566	0.0536285	0.0331443	Non-regulated	Non-regulated
Q05BA5;A2A468;O09000	Nuclear receptor coactivator 3	Ncoa3	860	Ncoa3 K860	8.30358	8.30358	0.00391278	0.0211352	Non-regulated	Non-regulated
Q05BA5;A2A468		Ncoa3	588	Ncoa3 K588	8.26179	8.26179	-0.11	-0.0182458	Non-regulated	Non-regulated
Q05BA5;A2A468;O09000	Nuclear receptor coactivator 3	Ncoa3	756	Ncoa3 K756	8.59158	8.59158	0.0713757	0.334694	Non-regulated	Non-regulated
Q05BA5;A2A468;O09000	Nuclear receptor coactivator 3	Ncoa3	772	Ncoa3 K772	9.19783	9.19783	0.0313696	0.0699996	Non-regulated	Non-regulated
Q05BA5;A2A468;O09000	Nuclear receptor coactivator 3	Ncoa3	679	Ncoa3 K679	9.21219	9.21219	0.0887726	0.191659	Non-regulated	Non-regulated
A2A483;Q3UH28;Q3U1M7;E9Q8D1;A2A482;A2A484;A2A485		Zmynd8	1068	Zmynd8 K1068	7.94524	7.94524	-0.0475212	0.0695612	Non-regulated	Non-regulated
A2A483;Q3UH28;Q3U1M7;E9Q8D1;A2A482;A2A484;A2A485		Zmynd8	1062	Zmynd8 K1062	8.08632	8.08632	0.301058	0.171256	Non-regulated	Non-regulated
A2A483;Q3UH28;Q3U1M7;E9Q8D1;A2A482;A2A484		Zmynd8	1105	Zmynd8 K1105	8.41323	8.41323	-0.00725989	0.35043	Non-regulated	Non-regulated
A2A483;Q3UH28;Q3U1M7;E9Q8D1;A2A482;A2A484;A2A485;A2A481;A2A480		Zmynd8	413	Zmynd8 K413	9.70524	9.70524	0.0625995	0.0716329	Non-regulated	Non-regulated
A2A483;Q3UH28;Q3U1M7;A2A482;A2A485;A2A481;A2A486;A2A479		Zmynd8	15	Zmynd8 K15	8.59841	8.59841	-0.0528594	0.130087	Non-regulated	Non-regulated
A2A4A6;Q62077;G3UXP4	Phosphoinositide phospholipase C;1-phosphatidylinositol 4,5-bisphosphate phosphodiesterase gamma-1	Plcg1	389	Plcg1 K389	8.54962	8.54962	0.130208	0.055548	Non-regulated	Non-regulated
A2A4K0;Q9CQ80-2;Q9CQ80;A8XY17;A2A4J8	Vacuolar protein-sorting-associated protein 25	Vps25	92	Vps25 K92	8.06737	8.06737	0.178026	0.108937	Non-regulated	Non-regulated
A2A4N8;F6S397;Q05BC8;A2A4N5;K3W4P1;P97432	Next to BRCA1 gene 1 protein	Nbr1	703	Nbr1 K703	8.17029	8.17029	0.0531356	-0.0426305	Non-regulated	Non-regulated
A2A4N8		Nbr1	591	Nbr1 K591	8.0958	8.0958	-0.181723	0.015768	Non-regulated	Non-regulated
A2A4P4;A2A4P3;Q3THG9	Alanyl-tRNA editing protein Aarsd1	Gm27029;Aarsd1	389	Gm27029 K389	8.49712	8.49712	0.0980901	0.139306	Non-regulated	Non-regulated
A2A547;P84099	Ribosomal protein L19;60S ribosomal protein L19	Rpl19	184	Rpl19 K184	9.45618	9.45618	0.246871	0.171533	Non-regulated	Non-regulated
A2A547;P84099	Ribosomal protein L19;60S ribosomal protein L19	Rpl19	131	Rpl19 K131	8.59699	8.59699	0.053471	-0.0213899	Non-regulated	Non-regulated
A2A547;P84099	Ribosomal protein L19;60S ribosomal protein L19	Rpl19	78	Rpl19 K78	9.01418	9.01418	0.250706	0.0757081	Non-regulated	Non-regulated
A2A547;P84099	Ribosomal protein L19;60S ribosomal protein L19	Rpl19	142	Rpl19 K142	9.87667	9.87667	0.0296417	0.143228	Non-regulated	Non-regulated
A2A547;P84099	Ribosomal protein L19;60S ribosomal protein L19	Rpl19	151	Rpl19 K151	9.60966	9.60966	0.0295761	0.149411	Non-regulated	Non-regulated
A2A547;P84099	Ribosomal protein L19;60S ribosomal protein L19	Rpl19	90	Rpl19 K90	8.41228	8.41228	0.0646959	0.0729849	Non-regulated	Non-regulated
A2A5R2;F6YCJ0	Brefeldin A-inhibited guanine nucleotide-exchange protein 2	Arfgef2	314	Arfgef2 K314	8.26371	8.26371	0.0876355	-0.105956	Non-regulated	Non-regulated
A2A5R8;Q9DBE7;A2A5S3;Q9Z108	Double-stranded RNA-binding protein Staufen homolog 1	Stau1	426	Stau1 K426	8.50007	8.50007	-0.134645	-0.152483	Non-regulated	Non-regulated
A2A5R8;Q9DBE7;A2A5S3;V9GX87		Stau1	186	Stau1 K186	8.3137	8.3137	-0.0960262	-0.315938	Non-regulated	Non-regulated
A2A5V3;A2A5V2;S4R2D3;P55194;S4R2T6	SH3 domain-binding protein 1	Sh3bp1	51	Sh3bp1 K51	8.47132	8.47132	0.220667	0.358445	Non-regulated	Non-regulated
A2A5V3;A2A5V2;S4R2D3;P55194;A0A2R8W6I7	SH3 domain-binding protein 1	Sh3bp1	375	Sh3bp1 K375	8.88489	8.88489	0.287626	0.0796776	Non-regulated	Non-regulated
A2A5V3;A2A5V2;S4R2D3;P55194;A0A2R8W6I7	SH3 domain-binding protein 1	Sh3bp1	321	Sh3bp1 K321	7.97846	7.97846	0.201986	0.319175	Non-regulated	Non-regulated
A2A5V3;A2A5V2;S4R2D3;P55194;A0A2R8W6I7	SH3 domain-binding protein 1	Sh3bp1	140	Sh3bp1 K140	8.66164	8.66164	0.251943	0.289297	Non-regulated	Non-regulated
A2A5Y4;Q80TG1;Q80TG1-5	KAT8 regulatory NSL complex subunit 1	Kansl1	1083	Kansl1 K1083	7.48487	7.48487	0.113817	0.252305	Non-regulated	Non-regulated
A2A5Y4		Kansl1	780	Kansl1 K780	8.40944	8.40944	0.292529	0.307373	Non-regulated	Non-regulated
A2A5Y4		Kansl1	730	Kansl1 K730	8.19251	8.19251	0.27323	0.356856	Non-regulated	Non-regulated
A2A5Y4;Q80TG1;Q80TG1-3;Q80TG1-2	KAT8 regulatory NSL complex subunit 1	Kansl1	597	Kansl1 K597	8.78983	8.78983	0.131218	0.0852347	Non-regulated	Non-regulated
E9Q6A7;A2A655;A2A654		Bptf	673	Bptf K673	7.60925	7.60925	0.0568119	0.240942	Non-regulated	Non-regulated
E9Q6A7;A2A655;A2A654		Bptf	1072	Bptf K1072	8.42483	8.42483	0.0765276	0.0968824	Non-regulated	Non-regulated
E9Q6A7;A2A655;A2A654		Bptf	1360	Bptf K1360	7.91197	7.91197	0.302513	0.101865	Non-regulated	Non-regulated
E9Q6A7;A2A655;A2A654		Bptf	1245	Bptf K1245	7.57626	7.57626	0.953411	0.151367	Non-regulated	Non-regulated
E9Q6A7;A2A655;A2A654		Bptf	2579	Bptf K2579	7.88122	7.88122	0.356197	0.357569	Non-regulated	Non-regulated
A2A6A1	G patch domain-containing protein 8	Gpatch8	311	Gpatch8 K311	7.9707	7.9707	1.24595	0.238402	Regulated	Non-regulated
A2A6A1	G patch domain-containing protein 8	Gpatch8	376	Gpatch8 K376	7.94074	7.94074	0.0598358	0.00843759	Non-regulated	Non-regulated
A2A6A1	G patch domain-containing protein 8	Gpatch8	191	Gpatch8 K191	7.55716	7.55716	0.406025	0.201232	Non-regulated	Non-regulated
A2A6A1	G patch domain-containing protein 8	Gpatch8	1100	Gpatch8 K1100	8.66796	8.66796	0.183871	-0.000929154	Non-regulated	Non-regulated
A2A6A1	G patch domain-containing protein 8	Gpatch8	1154	Gpatch8 K1154	8.98632	8.98632	0.0209546	0.12349	Non-regulated	Non-regulated
A2A6M1;Q9CZ28	Vacuolar-sorting protein SNF8	Snf8	134	Snf8 K134	9.76986	9.76986	-0.0402608	0.0235057	Non-regulated	Non-regulated
A2A6Q5;A2A6Q5-2;A2A6Q5-3	Cell division cycle protein 27 homolog	Cdc27	695	Cdc27 K695	7.3309		-0.15336		Non-regulated
A2A6U3;Q80UG5-3;Q80UG5	Septin-9	Sept9	44	Sept9 K44	9.51673	9.51673	0.0504554	0.137382	Non-regulated	Non-regulated
A2A6U3;Q80UG5-3;Q80UG5;Q80UG5-2;A2A6U5;A8Y5D3	Septin-9	Sept9	11	Sept9 K11	8.45188	8.45188	-0.131306	-0.130556	Non-regulated	Non-regulated
A2A6U3;Q80UG5-3;Q80UG5;Q80UG5-2	Septin-9	Sept9	470	Sept9 K470	9.10418	9.10418	0.148735	0.284577	Non-regulated	Non-regulated
A2A6U3;Q80UG5-3;Q80UG5;Q80UG5-2;A2A6U5;A8Y5D3	Septin-9	Sept9	20	Sept9 K20	8.54745	8.54745	0.138298	0.160097	Non-regulated	Non-regulated
A2A6U3;Q80UG5-3;Q80UG5	Septin-9	Sept9	154	Sept9 K154	8.54516	8.54516	0.115191	0.083303	Non-regulated	Non-regulated
A2A6U3;Q80UG5-3;Q80UG5;Q80UG5-2;A2A6U5	Septin-9	Sept9	332	Sept9 K332	9.3796	9.3796	0.174614	0.354775	Non-regulated	Non-regulated
A2A6U3;Q80UG5-3;Q80UG5;Q80UG5-2;A2A6U5;A8Y5D3	Septin-9	Sept9	69	Sept9 K69	8.57127	8.57127	0.149897	0.0271052	Non-regulated	Non-regulated
A2A6U3;Q80UG5-3;Q80UG5;Q80UG5-2;A2A6U5	Septin-9	Sept9	323	Sept9 K323	8.17482	8.17482	-0.0561255	0.190335	Non-regulated	Non-regulated
A2A715;Q3TBW2	39S ribosomal protein L10, mitochondrial	Mrpl10	174	Mrpl10 K174	8.55133	8.55133	0.275656	0.459993	Non-regulated	Non-regulated
A2A791;A2A791-2;F6VYE2	Zinc finger MYM-type protein 4	Zmym4	1439	Zmym4 K1439	9.14953	9.14953	0.17463	-0.178579	Non-regulated	Non-regulated
A2A791;A2A791-2;F6VYE2	Zinc finger MYM-type protein 4	Zmym4	474	Zmym4 K474	8.32201	8.32201	-0.034399	0.0372335	Non-regulated	Non-regulated
A2A791;A2A791-2	Zinc finger MYM-type protein 4	Zmym4	185	Zmym4 K185	9.07722	9.07722	0.0620171	0.0394633	Non-regulated	Non-regulated
A2A791;A2A791-2;F6VYE2	Zinc finger MYM-type protein 4	Zmym4	1416	Zmym4 K1416	8.3357	8.3357	0.118751	-0.14783	Non-regulated	Non-regulated
A2A799;A2A7I1;A2A7V0;A2A7U9;A2A9J5		2610305D13Rik;Gm13145;Zfp600;Gm13242	134	2610305D13Rik K134	8.81884	8.81884	0.225208	-0.0226015	Non-regulated	Non-regulated
A2A799;A2A7I1		2610305D13Rik;Gm13145	186	2610305D13Rik K186	9.16277	9.16277	0.769945	0.251432	Non-regulated	Non-regulated
A2A7A5;Q8C393;Q3V362;Q6PCX8;A0A0G2JET9;E9Q8G5;E9PYI1-2;E9PYI1;Q6P5C7;Q7M6X6;Q8BKP2	Zinc finger protein 728	Gm13154;Zim1;Zfp251;A430033K04Rik;Zfp568;Znf728;Zfp458;Zfp189	565	Gm13154 K565	7.83617	7.83617	-0.0458614	0.0159363	Non-regulated	Non-regulated
A2A7B5		Prdm2	685	Prdm2 K685	9.15564	9.15564	-0.0324347	-0.168016	Non-regulated	Non-regulated
A2A7B5		Prdm2	1409	Prdm2 K1409	7.89126	7.89126	-0.278269	-0.131096	Non-regulated	Non-regulated
A2A7I1		Gm13145	99	Gm13145 K99	8.15476	8.15476	1.17863	-0.0960878	Regulated	Non-regulated
A2A7K5;Q9EQS3	C-Myc-binding protein	Mycbp	5	Mycbp K5	8.82708	8.82708	0.0815953	-0.0876628	Non-regulated	Non-regulated
A2A7K5;Q9EQS3	C-Myc-binding protein	Mycbp	20	Mycbp K20	9.16773	9.16773	0.11653	0.110072	Non-regulated	Non-regulated
A2A7S7;F6VXZ2;Q91WQ3	Tyrosine--tRNA ligase;Tyrosine--tRNA ligase, cytoplasmic;Tyrosine--tRNA ligase, cytoplasmic, N-terminally processed	Yars	150	Yars K150	8.58856	8.58856	0.128975	0.187757	Non-regulated	Non-regulated
A2A7S7;Q91WQ3	Tyrosine--tRNA ligase;Tyrosine--tRNA ligase, cytoplasmic;Tyrosine--tRNA ligase, cytoplasmic, N-terminally processed	Yars	318	Yars K318	8.33296	8.33296	-0.197562	-0.308354	Non-regulated	Non-regulated
A2A7S7	Tyrosine--tRNA ligase	Yars	46	Yars K46	7.51746	7.51746	-0.371996	-0.0794377	Non-regulated	Non-regulated
A2A7S7;Q91WQ3	Tyrosine--tRNA ligase;Tyrosine--tRNA ligase, cytoplasmic;Tyrosine--tRNA ligase, cytoplasmic, N-terminally processed	Yars	363	Yars K363	8.86282	8.86282	0.0584388	0.0795754	Non-regulated	Non-regulated
A2A7S7;Q91WQ3	Tyrosine--tRNA ligase;Tyrosine--tRNA ligase, cytoplasmic;Tyrosine--tRNA ligase, cytoplasmic, N-terminally processed	Yars	518	Yars K518	7.95041	7.95041	0.136412	0.179063	Non-regulated	Non-regulated
A2A7S7;Q91WQ3	Tyrosine--tRNA ligase;Tyrosine--tRNA ligase, cytoplasmic;Tyrosine--tRNA ligase, cytoplasmic, N-terminally processed	Yars	416	Yars K416	8.3852	8.3852	0.112513	0.134732	Non-regulated	Non-regulated
A2A7S7;Q91WQ3	Tyrosine--tRNA ligase;Tyrosine--tRNA ligase, cytoplasmic;Tyrosine--tRNA ligase, cytoplasmic, N-terminally processed	Yars	556	Yars K556	7.71635	7.71635	-0.0435302	-0.0823896	Non-regulated	Non-regulated
A2A7S7;Q91WQ3	Tyrosine--tRNA ligase;Tyrosine--tRNA ligase, cytoplasmic;Tyrosine--tRNA ligase, cytoplasmic, N-terminally processed	Yars	182	Yars K182	9.50865	9.50865	0.0838931	0.0668519	Non-regulated	Non-regulated
A2A7S7;Q91WQ3	Tyrosine--tRNA ligase;Tyrosine--tRNA ligase, cytoplasmic;Tyrosine--tRNA ligase, cytoplasmic, N-terminally processed	Yars	466	Yars K466	8.4775	8.4775	0.128014	0.209695	Non-regulated	Non-regulated
A2A7S7;Q91WQ3	Tyrosine--tRNA ligase;Tyrosine--tRNA ligase, cytoplasmic;Tyrosine--tRNA ligase, cytoplasmic, N-terminally processed	Yars	62	Yars K62	8.53851	8.53851	0.110644	0.0334471	Non-regulated	Non-regulated
A2A7S7;Q91WQ3	Tyrosine--tRNA ligase;Tyrosine--tRNA ligase, cytoplasmic;Tyrosine--tRNA ligase, cytoplasmic, N-terminally processed	Yars	526	Yars K526	8.84829	8.84829	0.203203	0.123981	Non-regulated	Non-regulated
A2A7S7;Q91WQ3	Tyrosine--tRNA ligase;Tyrosine--tRNA ligase, cytoplasmic;Tyrosine--tRNA ligase, cytoplasmic, N-terminally processed	Yars	510	Yars K510	9.44932	9.44932	0.039345	-0.0176905	Non-regulated	Non-regulated
A2A7S7;Q91WQ3	Tyrosine--tRNA ligase;Tyrosine--tRNA ligase, cytoplasmic;Tyrosine--tRNA ligase, cytoplasmic, N-terminally processed	Yars	258	Yars K258	8.54014	8.54014	0.0121553	0.0136825	Non-regulated	Non-regulated
A2A7S8-3;A2A7S8;A2A7S8-4;A2A7S8-2	Uncharacterized protein KIAA1522	Kiaa1522	673	Kiaa1522 K673	7.55373	7.55373	-0.238655	0.101326	Non-regulated	Non-regulated
Q3TJB1;A2A7T8		Zmym1	778	Zmym1 K778	8.69757	8.69757	0.116567	0.0489561	Non-regulated	Non-regulated
Q3TJB1;A2A7T8;A2A7U0		Zmym1	57	Zmym1 K57	8.59925	8.59925	0.169921	-0.32057	Non-regulated	Non-regulated
A2A7V0;A2A9J5;F6VWU8		Zfp600;Gm13242	585	Zfp600 K585	8.13271	8.13271	0.182326	-0.13472	Non-regulated	Non-regulated
A2A842;P48193-2;A0A1D5RLV1;A0A571BEG4;A2AD32;A2A841;P48193;A2A839;A2A838	Protein 4.1	Epb4.1;Epb41	507	Epb4.1 K507	7.7025	7.7025	-0.0817558	0.0839175	Non-regulated	Non-regulated
A2A842;P48193-2;A0A1D5RLV1;A0A571BEG4;A2AD32;A2A841;P48193;A2A839;A2A838	Protein 4.1	Epb4.1;Epb41	500	Epb4.1 K500	7.85344	7.85344	-0.12042	0.172712	Non-regulated	Non-regulated
A2A8E2;Q8BHG2;Q8BHG2-3;B7ZC72;B7ZC71;Q8BHG2-2;A2A8E4	UPF0587 protein C1orf123 homolog	0610037L13Rik	55	0610037L13Rik K55	8.18107	8.18107	-0.0831112	0.0891951	Non-regulated	Non-regulated
A2A8R7;B2RX14;A0A0A0MQJ6	Terminal uridylyltransferase 4	Zcchc11	140	Zcchc11 K140	9.00638	9.00638	0.058503	-0.082225	Non-regulated	Non-regulated
A2A8R7;B2RX14;A0A0A0MQJ6	Terminal uridylyltransferase 4	Zcchc11	152	Zcchc11 K152	8.31345	8.31345	-0.129914	0.122263	Non-regulated	Non-regulated
A2A8R7;B2RX14;A0A0A0MQJ6	Terminal uridylyltransferase 4	Zcchc11	117	Zcchc11 K117	8.46228	8.46228	-0.00199405	-0.194679	Non-regulated	Non-regulated
A2A8R7;B2RX14;A2A9H0	Terminal uridylyltransferase 4	Zcchc11	35	Zcchc11 K35	7.51354	7.51354	-0.147693	-0.260977	Non-regulated	Non-regulated
A2A8R7;B2RX14;A0A0A0MQJ6	Terminal uridylyltransferase 4	Zcchc11	223	Zcchc11 K223	8.5782	8.5782	0.00394919	0.0178899	Non-regulated	Non-regulated
A2A8R7;B2RX14;A0A0A0MQJ6	Terminal uridylyltransferase 4	Zcchc11	213	Zcchc11 K213	8.01216	8.01216	-0.00925703	0.218837	Non-regulated	Non-regulated
A2A8R7;B2RX14;A2A9H0	Terminal uridylyltransferase 4	Zcchc11	40	Zcchc11 K40	8.14554	8.14554	-0.200007	-0.178918	Non-regulated	Non-regulated
A2A8R7;B2RX14;A0A0A0MQJ6	Terminal uridylyltransferase 4	Zcchc11	835	Zcchc11 K835	8.58548	8.58548	-0.00039063	-0.0358345	Non-regulated	Non-regulated
A2A8R7;B2RX14	Terminal uridylyltransferase 4	Zcchc11	1076	Zcchc11 K1076	8.42776	8.42776	0.0715651	-0.0110093	Non-regulated	Non-regulated
E9QKA4;A2A8V8;A2A8V9;E9PUK6;Q52KI8-2;Q52KI8;F7BWM1	Serine/arginine repetitive matrix protein 1	Srrm1	246	Srrm1 K246	8.40856	8.40856	0.33298	0.0111891	Non-regulated	Non-regulated
E9QKA4;A2A8V8;A2A8V9;E9PUK6;Q52KI8-2;Q52KI8;A2A983;F6T4M4	Serine/arginine repetitive matrix protein 1	Srrm1	36	Srrm1 K36	9.14298	9.14298	0.282421	0.389879	Non-regulated	Non-regulated
E9QKA4;A2A8V8;A2A8V9;E9PUK6;Q52KI8-2;Q52KI8;A2A983;F6T4M4	Serine/arginine repetitive matrix protein 1	Srrm1	29	Srrm1 K29	8.25484	8.25484	0.00950482	0.153821	Non-regulated	Non-regulated
E9QKA4;A2A8V8;A2A8V9;E9PUK6;Q52KI8-2;Q52KI8;A2A983	Serine/arginine repetitive matrix protein 1	Srrm1	140	Srrm1 K140	8.96033	8.96033	0.165047	0.126095	Non-regulated	Non-regulated
A2A9C8;Q9CY05;Q9DAY7;Q9D7W5;A2A9C6	Mediator of RNA polymerase II transcription subunit 8	Med8	64	Med8 K64	7.63577	7.63577	-0.479132	-0.466901	Non-regulated	Non-regulated
A2A9K3;Q8BMK0	Centrosomal protein of 85 kDa	Cep85	337	Cep85 K337	7.54628	7.54628	-0.0184488	0.318928	Non-regulated	Non-regulated
A2A9K3;Q8BMK0	Centrosomal protein of 85 kDa	Cep85	527	Cep85 K527	8.49516	8.49516	0.0740769	0.185029	Non-regulated	Non-regulated
A2A9R3		Mageb4	478	Mageb4 K478	8.28542	8.28542	-0.0852741	-0.165975	Non-regulated	Non-regulated
A2A9R3		Mageb4	346	Mageb4 K346	8.27944	8.27944	0.197882	-0.105199	Non-regulated	Non-regulated
S4R2D2;A2A9W7;Q8BMI3	ADP-ribosylation factor-binding protein GGA3	Gga3	100	Gga3 K100	8.50206	8.50206	-0.0930994	0.152425	Non-regulated	Non-regulated
A2A9X5;Q9JM14	5'(3')-deoxyribonucleotidase, cytosolic type	Nt5c	114	Nt5c K114	8.40131	8.40131	-0.109642	0.116547	Non-regulated	Non-regulated
A2AA85;Q6NXN1-2;Q6NXN1	SUZ domain-containing protein 1	Szrd1	108	Szrd1 K108	8.42943	8.42943	0.185945	0.0754602	Non-regulated	Non-regulated
A2AAN0;O35250-2;O35250	Exocyst complex component 7	Exoc7	592	Exoc7 K592	7.86472	7.86472	-0.0156475	0.0500673	Non-regulated	Non-regulated
A2AAN0;O35250-2;O35250	Exocyst complex component 7	Exoc7	582	Exoc7 K582	8.66911	8.66911	-0.102901	-0.277017	Non-regulated	Non-regulated
A2ACG7;Q9DBG6	Dolichyl-diphosphooligosaccharide--protein glycosyltransferase subunit 2	Rpn2	595	Rpn2 K595	7.91829	7.91829	0.177316	-0.0362299	Non-regulated	Non-regulated
Q99JT2;A2AD84;Q99KH8	Serine/threonine-protein kinase 26;Serine/threonine-protein kinase 24;Serine/threonine-protein kinase 24 35 kDa subunit;Serine/threonine-protein kinase 24 12 kDa subunit	Stk26;Stk24	139	Stk26 K139	7.98478	7.98478	-0.0725148	0.129491	Non-regulated	Non-regulated
Q99JT2;A2AD84	Serine/threonine-protein kinase 26	Stk26	406	Stk26 K406	8.48618	8.48618	0.360842	0.182793	Non-regulated	Non-regulated
A2ADB1;A2ADB0;Q62504-2;Q62504;Q62504-3	Msx2-interacting protein	Spen	1164	Spen K1164	7.97366	7.97366	0.0340978	-0.0167357	Non-regulated	Non-regulated
A2ADB1;A2ADB0;Q62504-2;Q62504;Q62504-3	Msx2-interacting protein	Spen	21	Spen K21	7.84734	7.84734	0.0043784	-0.123584	Non-regulated	Non-regulated
A2ADB1;A2ADB0;Q62504-2;Q62504;Q62504-3	Msx2-interacting protein	Spen	1856	Spen K1856	8.25127	8.25127	0.241033	0.13504	Non-regulated	Non-regulated
A2ADB1;A2ADB0;Q62504-2;Q62504;Q62504-3	Msx2-interacting protein	Spen	920	Spen K920	9.20499	9.20499	0.200805	0.0741362	Non-regulated	Non-regulated
A2ADR8;Q8R3G1	Nuclear inhibitor of protein phosphatase 1	Ppp1r8	129	Ppp1r8 K129	7.88013	7.88013	-0.193964	-0.113241	Non-regulated	Non-regulated
A2AE27;Q9DBT5	AMP deaminase 2	Ampd2	435	Ampd2 K435	8.32344	8.32344	0.0459683	0.120027	Non-regulated	Non-regulated
A2AE27;Q9DBT5	AMP deaminase 2	Ampd2	439	Ampd2 K439	8.28729	8.28729	0.180343	0.164367	Non-regulated	Non-regulated
A2AE44;B7ZCC4;B7ZCC3;Q8C8K6		Atxn7l2	105	Atxn7l2 K105	8.86316	8.86316	0.757589	0.643802	Non-regulated	Non-regulated
A2AE98;Q80ZK9	WD and tetratricopeptide repeats protein 1	Wdtc1	461	Wdtc1 K461	8.17955	8.17955	-0.087896	-0.24066	Non-regulated	Non-regulated
A2AEB5;A2AEB4;A2AEB3;Q9R0Q4	Mortality factor 4-like protein 2	Morf4l2	116	Morf4l2 K116	7.28832	7.28832	0.149344	0.194817	Non-regulated	Non-regulated
A2AEI7		1700008I05Rik	180	1700008I05Rik K180	8.49743	8.49743	0.0127996	-0.0565524	Non-regulated	Non-regulated
A2AEK1;Q8BIQ5;A2AEJ8;Q8BIQ5-2;Q8C7E9	Cleavage stimulation factor subunit 2;Cleavage stimulation factor subunit 2 tau variant	Cstf2;Cstf2t	96	Cstf2 K96	9.29765	9.29765	0.119636	0.199025	Non-regulated	Non-regulated
A2AEW0;A2AEW1;Q64092-4;Q64092;Q64092-3;Q64092-2	Transcription factor E3	Tfe3	523	Tfe3 K523	8.24197	8.24197	-0.0953558	0.202175	Non-regulated	Non-regulated
A2AEY2;A2AEY1;P97447-2;A2AEX7;P97447;A2AEX6;A2AEX8	Four and a half LIM domains protein 1	Fhl1	157	Fhl1 K157	8.55335	8.55335	0.0578192	0.132284	Non-regulated	Non-regulated
A2AEY2;A2AEY1;P97447-2;A2AEX9;A2AEY0;A2AEX7;P97447;A2AEX6;A2AEX8	Four and a half LIM domains protein 1	Fhl1	4	Fhl1 K4	8.95495	8.95495	-0.0360473	0.133339	Non-regulated	Non-regulated
A2AF31;Q8C0W0;A2AF33		Tmsb15b2;Tmsb15l;Tmsb15b1	39	Tmsb15b2 K39	7.92203	7.92203	0.237286	0.033012	Non-regulated	Non-regulated
A2AF31		Tmsb15b2	4	Tmsb15b2 K4	7.79175	7.79175	-0.335171	-0.367388	Non-regulated	Non-regulated
A2AF31		Tmsb15b2	15	Tmsb15b2 K15	9.06528	9.06528	-0.0863076	-0.212141	Non-regulated	Non-regulated
A2AF47;A2AF67	Dedicator of cytokinesis protein 11	Dock11	282	Dock11 K282	7.76264	7.76264	0.139862	0.0702691	Non-regulated	Non-regulated
A2AF47	Dedicator of cytokinesis protein 11	Dock11	94	Dock11 K94	7.77146	7.77146	0.123881	-0.308589	Non-regulated	Non-regulated
O35638;A2AFF6	Cohesin subunit SA-2	Stag2	449	Stag2 K449	8.45802	8.45802	-0.040926	-0.103279	Non-regulated	Non-regulated
O35638;A2AFF6	Cohesin subunit SA-2	Stag2	607	Stag2 K607	8.32715	8.32715	0.0624581	-0.0622408	Non-regulated	Non-regulated
O35638;A2AFF6;Q9D3E6;F8WHU7;D6REF2;D6RHQ7	Cohesin subunit SA-2;Cohesin subunit SA-1	Stag2;Stag1	273	Stag2 K273	8.76845	8.76845	0.0958791	0.193237	Non-regulated	Non-regulated
A2AFQ0;Q7TMY8-3;Q7TMY8;Q7TMY8-4;Q7TMY8-2;F6XP90;A0A668KL97	E3 ubiquitin-protein ligase HUWE1	Huwe1	509	Huwe1 K509	7.69338	7.69338	0.400591	0.439712	Non-regulated	Non-regulated
A2AFQ0;Q7TMY8-3;Q7TMY8	E3 ubiquitin-protein ligase HUWE1	Huwe1	4299	Huwe1 K4299	7.53115	7.53115	0.00186228	0.078036	Non-regulated	Non-regulated
A2AFQ0;Q7TMY8-3;Q7TMY8;Q7TMY8-4	E3 ubiquitin-protein ligase HUWE1	Huwe1	3676	Huwe1 K3676	8.94103	8.94103	0.218971	0.164249	Non-regulated	Non-regulated
A2AFQ0;Q7TMY8-3;Q7TMY8;Q7TMY8-4;Q7TMY8-2;F6XP90	E3 ubiquitin-protein ligase HUWE1	Huwe1	980	Huwe1 K980	7.98741	7.98741	-0.0235105	0.0181473	Non-regulated	Non-regulated
A2AFQ0;Q7TMY8-3;Q7TMY8;Q7TMY8-4;Q7TMY8-2	E3 ubiquitin-protein ligase HUWE1	Huwe1	1733	Huwe1 K1733	8.6548	8.6548	0.0699277	0.0586572	Non-regulated	Non-regulated
A2AFQ0;Q7TMY8-3;Q7TMY8;Q7TMY8-4	E3 ubiquitin-protein ligase HUWE1	Huwe1	3453	Huwe1 K3453	8.68611	8.68611	0.214132	0.148698	Non-regulated	Non-regulated
A2AFQ0;Q7TMY8-3;Q7TMY8;Q7TMY8-4	E3 ubiquitin-protein ligase HUWE1	Huwe1	3722	Huwe1 K3722	7.92288	7.92288	-0.000951666	0.215039	Non-regulated	Non-regulated
A2AFQ2;Q99N15		Hsd17b10	28	Hsd17b10 K28	8.68908	8.68908	0.172163	0.0466926	Non-regulated	Non-regulated
A2AFQ2;Q99N15		Hsd17b10	52	Hsd17b10 K52	8.3759	8.3759	0.291857	0.117292	Non-regulated	Non-regulated
A2AFQ9;E9PUU4;Q8BX17	Gem-associated protein 5	Gemin5	1011	Gemin5 K1011	7.82186	7.82186	0.0441678	-0.049624	Non-regulated	Non-regulated
A2AFQ9;E9PUU4;Q8BX17	Gem-associated protein 5	Gemin5	833	Gemin5 K833	8.37627	8.37627	0.419642	-0.027682	Non-regulated	Non-regulated
A2AFQ9;E9PUU4;Q8BX17	Gem-associated protein 5	Gemin5	1182	Gemin5 K1182	8.20788	8.20788	0.149344	0.434433	Non-regulated	Non-regulated
A2AG50;E9QMU3;D3YWN7;O88735;O88735-2;A0A1L1SVB6	MAP7 domain-containing protein 2;Ensconsin	Map7d2;Map7	127	Map7d2 K127	8.40417	8.40417	0.0306734	-0.0370286	Non-regulated	Non-regulated
A2AG50;A2AG51;A2AG50-2;A2AG50-3	MAP7 domain-containing protein 2	Map7d2	254	Map7d2 K254	7.57816	7.57816	0.083962	-1.1377	Non-regulated	Regulated
A2AG50;A2AG51;A2AG50-2;A2AG50-3	MAP7 domain-containing protein 2	Map7d2	267	Map7d2 K267	10.2724	10.2724	0.0164287	-0.0352476	Non-regulated	Non-regulated
A2AG50;A2AG51;A2AG50-2	MAP7 domain-containing protein 2	Map7d2	340	Map7d2 K340	7.86998	7.86998	0.28505	-0.0997419	Non-regulated	Non-regulated
A2AG50;A2AG51;A2AG50-2	MAP7 domain-containing protein 2	Map7d2	368	Map7d2 K368	7.8213	7.8213	0.19639	-0.113635	Non-regulated	Non-regulated
A2AG50;A2AG51;A2AG50-2;A2AG50-3	MAP7 domain-containing protein 2	Map7d2	201	Map7d2 K201	8.04214	8.04214	-0.235239	-0.00725028	Non-regulated	Non-regulated
A2AG50;A2AG51;A2AG50-2;A2AG50-3	MAP7 domain-containing protein 2	Map7d2	225	Map7d2 K225	8.48732	8.48732	0.0561608	-0.0688446	Non-regulated	Non-regulated
A2AG50;A2AG51;A2AG50-2;A2AG50-3	MAP7 domain-containing protein 2	Map7d2	230	Map7d2 K230	8.34531	8.34531	-0.012299	-0.128325	Non-regulated	Non-regulated
A2AG50;Q8C0A6;A2AG51;A2AG50-2;A2AG50-3	MAP7 domain-containing protein 2	Map7d2	15	Map7d2 K15	7.48796	7.48796	-0.0291348	-0.000385354	Non-regulated	Non-regulated
A2AG50;A2AG51;A2AG50-2;A2AG50-3	MAP7 domain-containing protein 2	Map7d2	235	Map7d2 K235	8.42715	8.42715	0.0570648	-0.408211	Non-regulated	Non-regulated
A2AG68;Q64430	Copper-transporting ATPase 1	Atp7a	246	Atp7a K246	8.18081	8.18081	-0.0293928	0.167375	Non-regulated	Non-regulated
A2AGH8;A2AGH9;A2AGH6-2;A2AGH6	Mediator of RNA polymerase II transcription subunit 12	Med12	15	Med12 K15	9.15546	9.15546	0.226736	-0.0892181	Non-regulated	Non-regulated
A2AGH8;A2AGH9;A2AGH6-2;A2AGH6;A2AGH6-3	Mediator of RNA polymerase II transcription subunit 12	Med12	1773	Med12 K1773	9.65248	9.65248	0.134762	0.0921832	Non-regulated	Non-regulated
A2AGH8;A2AGH9;A2AGH6-2;A2AGH6	Mediator of RNA polymerase II transcription subunit 12	Med12	80	Med12 K80	8.29994	8.29994	-0.164285	-0.203323	Non-regulated	Non-regulated
A2AGS2;P70236;O09110;O09110-2	Dual specificity mitogen-activated protein kinase kinase 6;Dual specificity mitogen-activated protein kinase kinase 3	Map2k6;Map2k3	172	Map2k6 K172	8.61977	8.61977	0.0308162	-0.0520924	Non-regulated	Non-regulated
A2AGS2;P70236	Dual specificity mitogen-activated protein kinase kinase 6	Map2k6	14	Map2k6 K14	8.11344	8.11344	-0.0888974	-0.101525	Non-regulated	Non-regulated
A2AH25;Q5FWK3	Rho GTPase-activating protein 1	Arhgap1	71	Arhgap1 K71	7.64167	7.64167	0.250715	-0.398641	Non-regulated	Non-regulated
A2AH85;O08810;G3UZ34	116 kDa U5 small nuclear ribonucleoprotein component	Eftud2	409	Eftud2 K409	8.03814	8.03814	0.0705213	0.0834649	Non-regulated	Non-regulated
A2AHJ4-2;A2AHJ4	Bromodomain and WD repeat-containing protein 3	Brwd3	171	Brwd3 K171	8.51758	8.51758	0.574435	0.292248	Non-regulated	Non-regulated
A2AI52;Q80U87	Ubiquitin carboxyl-terminal hydrolase;Ubiquitin carboxyl-terminal hydrolase 8	Usp8	382	Usp8 K382	8.69803	8.69803	0.185793	0.180842	Non-regulated	Non-regulated
A2AI52;Q80U87	Ubiquitin carboxyl-terminal hydrolase;Ubiquitin carboxyl-terminal hydrolase 8	Usp8	685	Usp8 K685	8.00702	8.00702	-0.248432	-0.216802	Non-regulated	Non-regulated
A2AI52;Q80U87	Ubiquitin carboxyl-terminal hydrolase;Ubiquitin carboxyl-terminal hydrolase 8	Usp8	18	Usp8 K18	8.72562	8.72562	-0.117296	-0.235519	Non-regulated	Non-regulated
A2AI52;Q80U87	Ubiquitin carboxyl-terminal hydrolase;Ubiquitin carboxyl-terminal hydrolase 8	Usp8	182	Usp8 K182	8.07232	8.07232	0.181003	0.0695689	Non-regulated	Non-regulated
A2AI52;Q80U87	Ubiquitin carboxyl-terminal hydrolase;Ubiquitin carboxyl-terminal hydrolase 8	Usp8	372	Usp8 K372	8.09653	8.09653	0.525372	0.108303	Non-regulated	Non-regulated
A2AI52;Q80U87	Ubiquitin carboxyl-terminal hydrolase;Ubiquitin carboxyl-terminal hydrolase 8	Usp8	172	Usp8 K172	8.20025	8.20025	0.0622141	-0.222726	Non-regulated	Non-regulated
A2AI52;Q80U87	Ubiquitin carboxyl-terminal hydrolase;Ubiquitin carboxyl-terminal hydrolase 8	Usp8	30	Usp8 K30	7.84676	7.84676	-0.080895	0.43449	Non-regulated	Non-regulated
A2BI50;A2AIE6;Q9JJR2;A2BI49;A2BI46;A2BI45		Xlr5b;Xlr5c;Xlr5a	20	Xlr5b K20	8.06412	8.06412	0.332589	0.224823	Non-regulated	Non-regulated
A2AJ72;Q3TIX6;A2AJ71;A0A0A6YY39;A0A0A6YX76		Fubp3	15	Fubp3 K15	8.28937	8.28937	-0.144707	-0.171477	Non-regulated	Non-regulated
A2AJ72;Q3TIX6;A2AJ71		Fubp3	83	Fubp3 K83	8.81056	8.81056	0.304612	0.252679	Non-regulated	Non-regulated
A2AJ72;Q3TIX6;A2AJ71		Fubp3	87	Fubp3 K87	8.54102	8.54102	0.0602339	0.0272844	Non-regulated	Non-regulated
A2AJ72;Q3TIX6		Fubp3	235	Fubp3 K235	8.85569	8.85569	0.00572441	0.0098692	Non-regulated	Non-regulated
A2AJ72;Q3TIX6;A2AJ71;A0A0A6YY39;A0A0A6YX76		Fubp3	57	Fubp3 K57	8.73329	8.73329	0.0294702	-0.180895	Non-regulated	Non-regulated
A2AJ72;Q3TIX6;A0A0A6YVV5		Fubp3	290	Fubp3 K290	8.31315	8.31315	0.146883	0.129423	Non-regulated	Non-regulated
A2AJ72;Q3TIX6;A0A0A6YY39		Fubp3	138	Fubp3 K138	8.66207	8.66207	-0.20063	-0.111312	Non-regulated	Non-regulated
A2AJ72;Q3TIX6		Fubp3	210	Fubp3 K210	8.39326	8.39326	-0.143515	-0.0367732	Non-regulated	Non-regulated
A2AJG0;Q80UU2	Ribonuclease P protein subunit p38	Rpp38	257	Rpp38 K257	8.24905	8.24905	0.0349528	-0.0712136	Non-regulated	Non-regulated
O70311;A2AJH3	Glycylpeptide N-tetradecanoyltransferase 2;Glycylpeptide N-tetradecanoyltransferase	Nmt2	58	Nmt2 K58	7.8426	7.8426	0.341502	0.0382799	Non-regulated	Non-regulated
O70311;A2AJH3;F7APP3	Glycylpeptide N-tetradecanoyltransferase 2;Glycylpeptide N-tetradecanoyltransferase	Nmt2	121	Nmt2 K121	9.29517	9.29517	0.0681229	-0.192796	Non-regulated	Non-regulated
A2AJK6-3;A2AJK6	Chromodomain-helicase-DNA-binding protein 7	Chd7	634	Chd7 K634	7.78787	7.78787	-0.228283	-0.208514	Non-regulated	Non-regulated
A2AJT5;A2AJT4	Arginine/serine-rich protein PNISR	Pnisr	703	Pnisr K703	8.26972	8.26972	-0.0451125	0.231206	Non-regulated	Non-regulated
A2AJT5;A2AJT4	Arginine/serine-rich protein PNISR	Pnisr	690	Pnisr K690	7.76224	7.76224	0.0191994	0.177365	Non-regulated	Non-regulated
A2AJT5;A2AJT4	Arginine/serine-rich protein PNISR	Pnisr	431	Pnisr K431	7.85567	7.85567	0.0475828	0.350826	Non-regulated	Non-regulated
A2AKH7;Q8JZX5;Q9D1G5	Leucine-rich repeat-containing protein 57	Lrrc57	85	Lrrc57 K85	8.87523	8.87523	0.149662	0.376977	Non-regulated	Non-regulated
A2AKX3;A2AKX3-2	Probable helicase senataxin	Setx	787	Setx K787	7.77468	7.77468	0.449848	0.160507	Non-regulated	Non-regulated
A2AL12;Q8BG05;V9GX38;Q8BG05-2	Heterogeneous nuclear ribonucleoprotein A3	Hnrnpa3;Gm17190	148	Hnrnpa3 K148	9.68313	9.68313	0.035923	0.118191	Non-regulated	Non-regulated
A2AL12;Q8BG05;V9GX38;Q8BG05-2	Heterogeneous nuclear ribonucleoprotein A3	Hnrnpa3;Gm17190	126	Hnrnpa3 K126	10.7157	10.7157	0.0603845	0.0029399	Non-regulated	Non-regulated
A2AL12;Q8BG05;Q8BG05-2	Heterogeneous nuclear ribonucleoprotein A3	Hnrnpa3	134	Hnrnpa3 K134	8.52089	8.52089	0.223222	0.185855	Non-regulated	Non-regulated
A2AL12;Q8BG05;Q8BG05-2	Heterogeneous nuclear ribonucleoprotein A3	Hnrnpa3	187	Hnrnpa3 K187	10.0589	10.0589	0.148331	0.13963	Non-regulated	Non-regulated
A2AL12;Q8BG05;A2AL13;Q8BG05-2	Heterogeneous nuclear ribonucleoprotein A3	Hnrnpa3	199	Hnrnpa3 K199	9.74434	9.74434	0.223252	0.403216	Non-regulated	Non-regulated
A2AL12;Q8BG05	Heterogeneous nuclear ribonucleoprotein A3	Hnrnpa3	4	Hnrnpa3 K4	8.87129	8.87129	0.206379	0.116207	Non-regulated	Non-regulated
E9Q9E7;R4GML3;A2AL36;A0A0G2JFA2	Centriolin	Cntrl	988	Cntrl K988	7.91109	7.91109	0.242454	0.221239	Non-regulated	Non-regulated
H3BKN2;A2AL50;Q8C0I1;A2AL49	Alkyldihydroxyacetonephosphate synthase, peroxisomal	Agps	495	Agps K495	8.53565	8.53565	0.214794	-0.109368	Non-regulated	Non-regulated
H3BKN2;A2AL50;Q8C0I1	Alkyldihydroxyacetonephosphate synthase, peroxisomal	Agps	550	Agps K550	7.95927	7.95927	-0.24009	-0.165796	Non-regulated	Non-regulated
H3BKN2;A2AL50;Q8C0I1;A2AL49	Alkyldihydroxyacetonephosphate synthase, peroxisomal	Agps	129	Agps K129	8.59594	8.59594	-0.172142	-0.135827	Non-regulated	Non-regulated
H3BKN2;A2AL50;Q8C0I1;A2AL49	Alkyldihydroxyacetonephosphate synthase, peroxisomal	Agps	360	Agps K360	8.19092	8.19092	0.00920036	-0.0686665	Non-regulated	Non-regulated
Q8CBM2;A2AL85;Q8BSY0	Aspartyl/asparaginyl beta-hydroxylase	Asph	291	Asph K291	8.31239	8.31239	-0.191363	-0.197354	Non-regulated	Non-regulated
A2ALF0;Q6NZB0;A2ALF3;F6TQL3	DnaJ homolog subfamily C member 8	Dnajc8	71	Dnajc8 K71	8.61539	8.61539	0.059217	0.104186	Non-regulated	Non-regulated
A2ALF0;Q6NZB0;A2ALF3;F6TQL3	DnaJ homolog subfamily C member 8	Dnajc8	74	Dnajc8 K74	7.97867	7.97867	0.459274	0.0669175	Non-regulated	Non-regulated
A2ALF0;Q6NZB0;A2ALF3;F7CXJ2	DnaJ homolog subfamily C member 8	Dnajc8	167	Dnajc8 K167	7.6885	7.6885	0.238518	0.269842	Non-regulated	Non-regulated
A2ALF0;Q6NZB0;A2ALF3;F6TQL3;F7CXJ2	DnaJ homolog subfamily C member 8	Dnajc8	125	Dnajc8 K125	8.23576	8.23576	0.080919	0.209199	Non-regulated	Non-regulated
A2ALF0;Q6NZB0;A2ALF3;F6TQL3	DnaJ homolog subfamily C member 8	Dnajc8	101	Dnajc8 K101	8.48866	8.48866	0.113041	0.23649	Non-regulated	Non-regulated
A2ALF0;Q6NZB0;F6TQL3;F6QIL6	DnaJ homolog subfamily C member 8	Dnajc8	54	Dnajc8 K54	7.94794	7.94794	-0.027391	0.0943392	Non-regulated	Non-regulated
A2ALP5;P52734	FYVE, RhoGEF and PH domain-containing protein 1	Fgd1	48	Fgd1 K48	8.28825	8.28825	0.145785	0.077857	Non-regulated	Non-regulated
A2ALP5;P52734	FYVE, RhoGEF and PH domain-containing protein 1	Fgd1	108	Fgd1 K108	7.87981	7.87981	-0.0675834	0.0435603	Non-regulated	Non-regulated
A7TU71;A2ALU4	Protein Shroom2	Shroom2	630	Shroom2 K630	7.87946	7.87946	0.14587	0.0509482	Non-regulated	Non-regulated
A7TU71;A2ALU4;A2ALU4-2	Protein Shroom2	Shroom2	1202	Shroom2 K1202	7.66522	7.66522	-0.0306009	-0.173533	Non-regulated	Non-regulated
A7TU71;A2ALU4;A2ALU4-2	Protein Shroom2	Shroom2	1099	Shroom2 K1099	8.54348	8.54348	0.0422615	0.0459207	Non-regulated	Non-regulated
A7TU71;A2ALU4	Protein Shroom2	Shroom2	592	Shroom2 K592	7.66513	7.66513	-0.0749339	-0.0783431	Non-regulated	Non-regulated
Q8BXU5;A2ALV3;Q62420;A2ALV1;F6ZL13	Endophilin-A1	Sh3gl2	67	Sh3gl2 K67	8.18585	8.18585	0.105628	0.270434	Non-regulated	Non-regulated
Q8BXU5;A2ALV3;Q62420;A2ALV1;F6ZL13	Endophilin-A1	Sh3gl2	76	Sh3gl2 K76	7.96876	7.96876	-0.0384469	-0.060405	Non-regulated	Non-regulated
Q8BXU5;A2ALV3;Q62420;F6ZL13;Q62419;A0A3B2W7K0	Endophilin-A1;Endophilin-A2	Sh3gl2;Sh3gl1	159	Sh3gl2 K159	8.44694	8.44694	0.464997	0.243115	Non-regulated	Non-regulated
Q8BXU5;A2ALV3;Q62420;A2ALV1;F6ZL13	Endophilin-A1	Sh3gl2	82	Sh3gl2 K82	8.95132	8.95132	-0.00471121	0.200041	Non-regulated	Non-regulated
Q8BXU5;A2ALV3;Q62420;F6ZL13;Q62419;A0A3B2W7K0	Endophilin-A1;Endophilin-A2	Sh3gl2;Sh3gl1	177	Sh3gl2 K177	8.06435	8.06435	0.0720586	-0.172777	Non-regulated	Non-regulated
Q8BXU5;A2ALV3;Q62420;A2ALV1	Endophilin-A1	Sh3gl2	20	Sh3gl2 K20	9.71322	9.71322	0.153472	0.066127	Non-regulated	Non-regulated
A2AM29	Protein AF-9	Mllt3	279	Mllt3 K279	8.63068	8.63068	-0.154824	-0.0891455	Non-regulated	Non-regulated
A2AM29	Protein AF-9	Mllt3	284	Mllt3 K284	9.07555	9.07555	-0.0476417	-0.298733	Non-regulated	Non-regulated
A2AM29	Protein AF-9	Mllt3	297	Mllt3 K297	7.9534	7.9534	0.0431902	-0.121339	Non-regulated	Non-regulated
A2AM29	Protein AF-9	Mllt3	348	Mllt3 K348	7.50421	7.50421	-0.274193	-0.116465	Non-regulated	Non-regulated
A2AM29	Protein AF-9	Mllt3	254	Mllt3 K254	9.68148	9.68148	-0.0115303	-0.279607	Non-regulated	Non-regulated
A2AM29	Protein AF-9	Mllt3	325	Mllt3 K325	7.94369	7.94369	0.0959006	-0.0412148	Non-regulated	Non-regulated
A2AMH5;A2AMH4;Q6X893;Q6X893-2;A2AMH3	Choline transporter-like protein 1	Slc44a1	74	Slc44a1 K74	8.39138	8.39138	0.217216	0.490761	Non-regulated	Non-regulated
A2AMW0;P47757-2;P47757-4;P47757	F-actin-capping protein subunit beta	Capzb	223	Capzb K223	8.40156	8.40156	0.0280999	0.0725102	Non-regulated	Non-regulated
A2AMW0;P47757-2;P47757-4	F-actin-capping protein subunit beta	Capzb	255	Capzb K255	9.12021	9.12021	0.0261334	0.0571212	Non-regulated	Non-regulated
A2AMW0;P47757-2;P47757-4	F-actin-capping protein subunit beta	Capzb	247	Capzb K247	8.58476	8.58476	-0.128057	0.00705234	Non-regulated	Non-regulated
A2AMW0;P47757-2;P47757-4;F7CAZ6;P47757	F-actin-capping protein subunit beta	Capzb	187	Capzb K187	8.47754	8.47754	0.229484	0.224705	Non-regulated	Non-regulated
A2AMW0;P47757-2;P47757-4;P47757	F-actin-capping protein subunit beta	Capzb	235	Capzb K235	9.63002	9.63002	0.123285	0.0868097	Non-regulated	Non-regulated
A2AMW0;P47757-2;P47757-4	F-actin-capping protein subunit beta	Capzb	240	Capzb K240	9.98981	9.98981	0.010345	-0.0354693	Non-regulated	Non-regulated
A2AMY5;Q91VX2	Ubiquitin-associated protein 2	Ubap2	881	Ubap2 K881	9.38484	9.38484	0.0761188	-0.0352372	Non-regulated	Non-regulated
A2AMY5;Q91VX2	Ubiquitin-associated protein 2	Ubap2	15	Ubap2 K15	9.23782	9.23782	0.0676538	0.0996777	Non-regulated	Non-regulated
A2AMY5;Q91VX2;F6WTC8	Ubiquitin-associated protein 2	Ubap2	1034	Ubap2 K1034	8.45623	8.45623	0.0194336	0.000446082	Non-regulated	Non-regulated
A2AMY5;Q91VX2;F6PYV5	Ubiquitin-associated protein 2	Ubap2	47	Ubap2 K47	8.55262	8.55262	0.0744033	0.18511	Non-regulated	Non-regulated
A2AMY5;Q91VX2;A2AMY7	Ubiquitin-associated protein 2	Ubap2	426	Ubap2 K426	9.48708	9.48708	0.0267528	0.0208302	Non-regulated	Non-regulated
A2AN08-3;A2AN08;A2AN08-5;A2AN08-2	E3 ubiquitin-protein ligase UBR4	Ubr4	4787	Ubr4 K4787	8.64752	8.64752	-0.122209	-0.113448	Non-regulated	Non-regulated
A2AN08-3;A2AN08;A2AN08-5;A2AN08-2;Z4YMA7	E3 ubiquitin-protein ligase UBR4	Ubr4	583	Ubr4 K583	8.47191	8.47191	0.0621434	0.0170643	Non-regulated	Non-regulated
A2AN08-3;A2AN08;A2AN08-5;F6SSP6	E3 ubiquitin-protein ligase UBR4	Ubr4	1728	Ubr4 K1728	8.66766	8.66766	0.0295881	0.136436	Non-regulated	Non-regulated
A2AN08-3;A2AN08;A2AN08-5;A2AN08-2	E3 ubiquitin-protein ligase UBR4	Ubr4	4985	Ubr4 K4985	7.50673	7.50673	0.160431	0.278455	Non-regulated	Non-regulated
A2AN08-3;A2AN08;A2AN08-5;A2AN08-4	E3 ubiquitin-protein ligase UBR4	Ubr4	459	Ubr4 K459	9.00817	9.00817	0.0458785	-0.0798626	Non-regulated	Non-regulated
A2AN08-3;A2AN08;A2AN08-5	E3 ubiquitin-protein ligase UBR4	Ubr4	605	Ubr4 K605	8.2634	8.2634	0.0408137	0.0839352	Non-regulated	Non-regulated
A2AN08-3;A2AN08;A2AN08-5;A2AN08-4	E3 ubiquitin-protein ligase UBR4	Ubr4	436	Ubr4 K436	8.47518	8.47518	-0.109294	-0.146493	Non-regulated	Non-regulated
A2AN08-3;A2AN08;A2AN08-5;A2AN08-2;Z4YMA7	E3 ubiquitin-protein ligase UBR4	Ubr4	243	Ubr4 K243	7.82069	7.82069	-0.0567957	-0.113315	Non-regulated	Non-regulated
A2AN08-3;A2AN08;A2AN08-5;A2AN08-2;Z4YMA7	E3 ubiquitin-protein ligase UBR4	Ubr4	658	Ubr4 K658	8.13593	8.13593	0.121572	0.141207	Non-regulated	Non-regulated
A2AN08-3;A2AN08;A2AN08-5;A2AN08-2;Z4YMA7	E3 ubiquitin-protein ligase UBR4	Ubr4	1264	Ubr4 K1264	8.24805	8.24805	0.00152481	0.317248	Non-regulated	Non-regulated
A2AN08-3;A2AN08;A2AN08-5;A2AN08-2;Z4YMA7	E3 ubiquitin-protein ligase UBR4	Ubr4	415	Ubr4 K415	8.18407	8.18407	0.0380828	0.175501	Non-regulated	Non-regulated
A2AN08-3;A2AN08;A2AN08-5;A2AN08-2;Z4YMA7	E3 ubiquitin-protein ligase UBR4	Ubr4	654	Ubr4 K654	7.95679	7.95679	0.190042	0.0786935	Non-regulated	Non-regulated
A2AN08-3;A2AN08;A2AN08-5;F6SSP6	E3 ubiquitin-protein ligase UBR4	Ubr4	1578	Ubr4 K1578	8.29636	8.29636	-0.0187043	-0.157279	Non-regulated	Non-regulated
A2AN08-3;A2AN08;A2AN08-5	E3 ubiquitin-protein ligase UBR4	Ubr4	634	Ubr4 K634	7.98405	7.98405	0.0114026	0.0764128	Non-regulated	Non-regulated
A2AN08-3;A2AN08;A2AN08-5;F6SSP6	E3 ubiquitin-protein ligase UBR4	Ubr4	1428	Ubr4 K1428	8.55805	8.55805	0.13826	0.14072	Non-regulated	Non-regulated
A2AN37;P52623	Uridine-cytidine kinase;Uridine-cytidine kinase 1	Uck1	272	Uck1 K272	8.28722	8.28722	0.507378	0.113884	Non-regulated	Non-regulated
B7ZCL8;A2AN84;P70290;B7ZCM1	55 kDa erythrocyte membrane protein	Mpp1	91	Mpp1 K91	8.13226	8.13226	-0.023894	-0.121735	Non-regulated	Non-regulated
A2ANU7		Zfp937	67	Zfp937 K67	8.01498	8.01498	0.159518	0.165678	Non-regulated	Non-regulated
J3QMC5;A2ANY6		Mdn1	1739	Mdn1 K1739	8.30593	8.30593	0.254593	0.0510739	Non-regulated	Non-regulated
J3QMC5;A2ANY6		Mdn1	1004	Mdn1 K1004	8.49184	8.49184	0.35167	0.457514	Non-regulated	Non-regulated
J3QMC5;A2ANY6		Mdn1	1340	Mdn1 K1340	8.28151	8.28151	0.222639	0.224363	Non-regulated	Non-regulated
J3QMC5;A2ANY6		Mdn1	4114	Mdn1 K4114	8.76909	8.76909	0.0183352	0.0503561	Non-regulated	Non-regulated
J3QMC5;A2ANY6		Mdn1	1020	Mdn1 K1020	7.97761	7.97761	0.25816	0.300301	Non-regulated	Non-regulated
J3QMC5;A2ANY6		Mdn1	2115	Mdn1 K2115	8.78729	8.78729	0.160984	0.161929	Non-regulated	Non-regulated
J3QMC5;A2ANY6		Mdn1	5328	Mdn1 K5328	8.31271	8.31271	0.187015	0.0798325	Non-regulated	Non-regulated
J3QMC5;A2ANY6		Mdn1	22	Mdn1 K22	8.61688	8.61688	0.177756	0.0604881	Non-regulated	Non-regulated
J3QMC5;A2ANY6		Mdn1	2889	Mdn1 K2889	9.52093	9.52093	0.22132	0.253281	Non-regulated	Non-regulated
J3QMC5;A2ANY6		Mdn1	3465	Mdn1 K3465	7.86462	7.86462	0.283457	0.126691	Non-regulated	Non-regulated
J3QMC5;A2ANY6		Mdn1	3931	Mdn1 K3931	8.50526	8.50526	0.358515	0.0533495	Non-regulated	Non-regulated
A2AP93;A2AP92;Q923A8;Q62073	Mitogen-activated protein kinase kinase kinase 7	Map3k7	447	Map3k7 K447	8.59905	8.59905	0.146731	0.0375862	Non-regulated	Non-regulated
A2APB8	Targeting protein for Xklp2	Tpx2	65	Tpx2 K65	8.4924	8.4924	0.145377	0.0986211	Non-regulated	Non-regulated
A2APB8	Targeting protein for Xklp2	Tpx2	75	Tpx2 K75	8.31735	8.31735	0.0706623	-0.105108	Non-regulated	Non-regulated
A2APB8	Targeting protein for Xklp2	Tpx2	581	Tpx2 K581	9.47599	9.47599	0.2076	-0.0798791	Non-regulated	Non-regulated
A2APB8	Targeting protein for Xklp2	Tpx2	44	Tpx2 K44	8.17088	8.17088	-0.0258786	0.322914	Non-regulated	Non-regulated
A2APB8	Targeting protein for Xklp2	Tpx2	375	Tpx2 K375	9.65235	9.65235	0.557166	0.0745898	Non-regulated	Non-regulated
A2APB8	Targeting protein for Xklp2	Tpx2	713	Tpx2 K713	8.41782	8.41782	0.10664	-0.10439	Non-regulated	Non-regulated
A2APB8	Targeting protein for Xklp2	Tpx2	87	Tpx2 K87	7.92247	7.92247	0.0663239	0.038194	Non-regulated	Non-regulated
A2APB8	Targeting protein for Xklp2	Tpx2	191	Tpx2 K191	8.69278	8.69278	-0.0692331	-0.177581	Non-regulated	Non-regulated
A2APB8	Targeting protein for Xklp2	Tpx2	476	Tpx2 K476	8.8433	8.8433	0.243154	0.252066	Non-regulated	Non-regulated
A2APB8	Targeting protein for Xklp2	Tpx2	401	Tpx2 K401	8.39893	8.39893	0.470829	0.306059	Non-regulated	Non-regulated
A2APB8	Targeting protein for Xklp2	Tpx2	144	Tpx2 K144	8.22285	8.22285	-0.0954992	-0.267659	Non-regulated	Non-regulated
A2APB8	Targeting protein for Xklp2	Tpx2	598	Tpx2 K598	8.63383	8.63383	0.461462	0.156307	Non-regulated	Non-regulated
A2APB8	Targeting protein for Xklp2	Tpx2	492	Tpx2 K492	8.63332	8.63332	-0.178364	-0.262322	Non-regulated	Non-regulated
A2APB8	Targeting protein for Xklp2	Tpx2	739	Tpx2 K739	9.12421	9.12421	0.124432	0.114096	Non-regulated	Non-regulated
A2APB8	Targeting protein for Xklp2	Tpx2	219	Tpx2 K219	8.05968	8.05968	0.0329501	-0.156501	Non-regulated	Non-regulated
A2APB8	Targeting protein for Xklp2	Tpx2	338	Tpx2 K338	8.14339	8.14339	0.368905	0.205207	Non-regulated	Non-regulated
A2APB8	Targeting protein for Xklp2	Tpx2	506	Tpx2 K506	7.72807	7.72807	-0.152307	-0.344961	Non-regulated	Non-regulated
A2API3;Q80V86	Integrator complex subunit 8	Ints8	762	Ints8 K762	8.14907	8.14907	0.268333	0.10401	Non-regulated	Non-regulated
A2API3;Q80V86	Integrator complex subunit 8	Ints8	82	Ints8 K82	7.90641	7.90641	0.170063	0.320107	Non-regulated	Non-regulated
A2APR8;O08901	Mitotic checkpoint serine/threonine-protein kinase BUB1	Bub1	258	Bub1 K258	7.93878	7.93878	0.131609	0.133857	Non-regulated	Non-regulated
A2AQ19	RNA polymerase-associated protein RTF1 homolog	Rtf1	690	Rtf1 K690	8.43399	8.43399	0.478728	0.395418	Non-regulated	Non-regulated
A2AQ19	RNA polymerase-associated protein RTF1 homolog	Rtf1	517	Rtf1 K517	7.95277	7.95277	0.792157	0.316131	Non-regulated	Non-regulated
A2AQ19	RNA polymerase-associated protein RTF1 homolog	Rtf1	307	Rtf1 K307	9.3149	9.3149	0.375752	-0.0593068	Non-regulated	Non-regulated
E9QAU4;A2AQ25;D3Z781;A2AQ25-2;A2AQ25-6;A2AQ25-5	Sickle tail protein	Etl4;Skt	655	Etl4 K655	9.04801	9.04801	0.0333851	-0.0524971	Non-regulated	Non-regulated
E9QAU4;A2AQ25;A2AQ25-2	Sickle tail protein	Etl4;Skt	1372	Etl4 K1372	8.8984	8.8984	-0.0514097	0.1659	Non-regulated	Non-regulated
E9QAU4;A2AQ25;D3Z781;Q8BHR1;A2AQ25-2;A2AQ25-6;A2AQ25-5;A2AQ25-9	Sickle tail protein	Etl4;Skt	241	Etl4 K241	8.95558	8.95558	0.0373777	-0.186987	Non-regulated	Non-regulated
E9QAU4;A2AQ25;D3Z781;A2AQ25-2;A2AQ25-6;A2AQ25-5;A2AQ25-9	Sickle tail protein	Etl4;Skt	711	Etl4 K711	8.52338	8.52338	0.0436042	-0.0693855	Non-regulated	Non-regulated
E9QAU4;A2AQ25;D3Z781;A2AQ25-2;A2AQ25-6;A2AQ25-5	Sickle tail protein	Etl4;Skt	1816	Etl4 K1816	8.34183	8.34183	-0.00330039	-0.0301404	Non-regulated	Non-regulated
E9QAU4;A2AQ25;D3Z781;A2AQ25-2	Sickle tail protein	Etl4;Skt	1916	Etl4 K1916	8.31192	8.31192	0.217466	0.19339	Non-regulated	Non-regulated
E9QAU4;A2AQ25;A2AQ25-2	Sickle tail protein	Etl4;Skt	1270	Etl4 K1270	8.3909	8.3909	-0.00130249	0.0289535	Non-regulated	Non-regulated
A2AQ25-2;A2AQ25-6;A2AQ25-5;A2AQ25-9	Sickle tail protein	Skt	280	Skt K280	8.00732	8.00732	0.122117	0.134862	Non-regulated	Non-regulated
A2AQ42;A2AQ45;A2AQ41;Q80TY0-4;Q80TY0;A0A0A6YWT1	Formin-binding protein 1	Fnbp1	348	Fnbp1 K348	8.18204	8.18204	-0.117779	-0.544012	Non-regulated	Non-regulated
A2AQA7;Q8CFQ3	Intron-binding protein aquarius	Aqr	1049	Aqr K1049	8.39021	8.39021	0.160377	0.261476	Non-regulated	Non-regulated
A2AQA7;Q8CFQ3	Intron-binding protein aquarius	Aqr	228	Aqr K228	7.8887	7.8887	0.0272871	0.133757	Non-regulated	Non-regulated
A2AQA7;Q8CFQ3	Intron-binding protein aquarius	Aqr	576	Aqr K576	8.70001	8.70001	0.026352	0.0341315	Non-regulated	Non-regulated
A2AQA7;Q8CFQ3	Intron-binding protein aquarius	Aqr	1055	Aqr K1055	7.69611	7.69611	0.159195	0.0242085	Non-regulated	Non-regulated
A2AQA7;Q8CFQ3	Intron-binding protein aquarius	Aqr	246	Aqr K246	7.74578	7.74578	0.315763	0.215133	Non-regulated	Non-regulated
A2AQH4;F8WJL9;F6ZBD9	BCL-6 corepressor-like protein 1	Bcorl1	1120	Bcorl1 K1120	7.89325	7.89325	-0.648378	-0.139832	Non-regulated	Non-regulated
A2AQN5;A2AQN4;Q9QXG4;F7CU63	Acetyl-coenzyme A synthetase, cytoplasmic	Acss2	222	Acss2 K222	8.44383	8.44383	-0.0435753	-0.0817982	Non-regulated	Non-regulated
A2AQN5;A2AQN4;Q9QXG4;F7CU63	Acetyl-coenzyme A synthetase, cytoplasmic	Acss2	418	Acss2 K418	9.346	9.346	0.0577297	0.0182447	Non-regulated	Non-regulated
A2AQN5;A2AQN4;Q9QXG4;F7CU63	Acetyl-coenzyme A synthetase, cytoplasmic	Acss2	405	Acss2 K405	7.896	7.896	0.17964	0.100744	Non-regulated	Non-regulated
A2AQR0;Q64521	Glycerol-3-phosphate dehydrogenase;Glycerol-3-phosphate dehydrogenase, mitochondrial	Gpd2	113	Gpd2 K113	8.38996	8.38996	0.327344	0.239112	Non-regulated	Non-regulated
A2AQR0;Q64521	Glycerol-3-phosphate dehydrogenase;Glycerol-3-phosphate dehydrogenase, mitochondrial	Gpd2	504	Gpd2 K504	7.62726	7.62726	0.0543511	0.341289	Non-regulated	Non-regulated
A2AQT7;Q99LS1	Methylmalonic aciduria and homocystinuria type D homolog, mitochondrial	Mmadhc	203	Mmadhc K203	9.00843	9.00843	-3.47272e-05	-0.150759	Non-regulated	Non-regulated
A2AR02	Peptidyl-prolyl cis-trans isomerase G	Ppig	734	Ppig K734	7.98858	7.98858	-0.146697	-0.109478	Non-regulated	Non-regulated
A2ARP8;Q9QYR6;Q9QYR6-2	Microtubule-associated protein 1A;MAP1A heavy chain;MAP1 light chain LC2	Map1a	1714	Map1a K1714	7.31211	7.31211	0.115522	0.0162892	Non-regulated	Non-regulated
A2ARP8;Q9QYR6;Q9QYR6-2	Microtubule-associated protein 1A;MAP1A heavy chain;MAP1 light chain LC2	Map1a	1668	Map1a K1668	7.46482	7.46482	0.0266054	-0.549281	Non-regulated	Non-regulated
A2ARP8;Q9QYR6;Q9QYR6-2	Microtubule-associated protein 1A;MAP1A heavy chain;MAP1 light chain LC2	Map1a	1180	Map1a K1180	7.42444	7.42444	0.0787208	-0.325312	Non-regulated	Non-regulated
A2ARP8;Q9QYR6;Q9QYR6-2	Microtubule-associated protein 1A;MAP1A heavy chain;MAP1 light chain LC2	Map1a	1770	Map1a K1770	7.86714	7.86714	0.105009	-0.209867	Non-regulated	Non-regulated
A2ARP8;Q9QYR6;Q9QYR6-2	Microtubule-associated protein 1A;MAP1A heavy chain;MAP1 light chain LC2	Map1a	734	Map1a K734	8.05477	8.05477	0.09033	0.0583106	Non-regulated	Non-regulated
A2ARP8;Q9QYR6;Q9QYR6-2	Microtubule-associated protein 1A;MAP1A heavy chain;MAP1 light chain LC2	Map1a	1835	Map1a K1835	7.63286	7.63286	-0.308085	-0.349025	Non-regulated	Non-regulated
A2ARP8;Q9QYR6;Q9QYR6-2	Microtubule-associated protein 1A;MAP1A heavy chain;MAP1 light chain LC2	Map1a	1805	Map1a K1805	7.72704	7.72704	0.120359	-0.0844961	Non-regulated	Non-regulated
O54826;A2AS70	Protein AF-10	Mllt10	451	Mllt10 K451	7.66991	7.66991	-0.0569996	-0.390214	Non-regulated	Non-regulated
O54826;A2AS70	Protein AF-10	Mllt10	200	Mllt10 K200	8.20317	8.20317	0.0084977	0.169176	Non-regulated	Non-regulated
A2AS98;P28660	Nck-associated protein 1	Nckap1	1081	Nckap1 K1081	8.37504	8.37504	-0.0202572	0.0375312	Non-regulated	Non-regulated
A2AS98;P28660;P28660-2	Nck-associated protein 1	Nckap1	16	Nckap1 K16	8.55191	8.55191	0.0984741	0.203172	Non-regulated	Non-regulated
A2AS98;P28660;P28660-2	Nck-associated protein 1	Nckap1	911	Nckap1 K911	8.05869	8.05869	0.438757	0.0142862	Non-regulated	Non-regulated
A2AS98;P28660;P28660-2	Nck-associated protein 1	Nckap1	649	Nckap1 K649	8.28952	8.28952	-0.0410722	-0.143252	Non-regulated	Non-regulated
A2AS98;P28660;P28660-2	Nck-associated protein 1	Nckap1	901	Nckap1 K901	7.96462	7.96462	0.101466	0.293439	Non-regulated	Non-regulated
Z4YK85;M0QWP1;A2ASQ1-3;A2ASQ1-2;A2ASQ1;Z4YJS5	Agrin;Agrin N-terminal 110 kDa subunit;Agrin C-terminal 110 kDa subunit;Agrin C-terminal 90 kDa fragment;Agrin C-terminal 22 kDa fragment	Agrn	627	Agrn K627	7.93864	7.93864	-0.056187	0.301678	Non-regulated	Non-regulated
A2ASY0;Q5HZG4;Q5HZG4-2	Transcription initiation factor TFIID subunit 3	Taf3	626	Taf3 K626	8.10718	8.10718	0.0250912	0.00364805	Non-regulated	Non-regulated
A2ASY0;Q5HZG4	Transcription initiation factor TFIID subunit 3	Taf3	198	Taf3 K198	8.06959	8.06959	0.31956	0.42752	Non-regulated	Non-regulated
A2AT37		Upf2	483	Upf2 K483	8.48157	8.48157	0.15859	0.175344	Non-regulated	Non-regulated
A2AT37		Upf2	42	Upf2 K42	7.23206	7.23206	0.080516	-0.121725	Non-regulated	Non-regulated
A2AT37;F6Q3G7		Upf2	1263	Upf2 K1263	8.00839	8.00839	0.0376191	0.015827	Non-regulated	Non-regulated
A2AT37		Upf2	254	Upf2 K254	8.57072	8.57072	0.0729835	-0.137218	Non-regulated	Non-regulated
A2AT37;F6Q3G7		Upf2	1015	Upf2 K1015	8.38012	8.38012	0.263837	0.042069	Non-regulated	Non-regulated
A2AT37		Upf2	14	Upf2 K14	7.45463	7.45463	0.0886842	0.0780468	Non-regulated	Non-regulated
A2ATI9;Q99JX3;Q99JX3-2	Golgi reassembly-stacking protein 2	Gorasp2	402	Gorasp2 K402	7.67971	7.67971	-0.132808	-0.420205	Non-regulated	Non-regulated
A2ATP5;A2ATP6;Q8C854-3;Q8C854;Q8C854-1;Q8C854-2;F6XJA1;G8JL68	Myelin expression factor 2	Myef2	259	Myef2 K259	8.11327	8.11327	0.452303	0.253163	Non-regulated	Non-regulated
A2ATP5;A2ATP6;Q8C854-3;Q8C854;G8JL68	Myelin expression factor 2	Myef2	492	Myef2 K492	8.58322	8.58322	0.18345	0.240269	Non-regulated	Non-regulated
A2ATP5;A2ATP6;Q8C854-3;Q8C854;G8JL68	Myelin expression factor 2	Myef2	527	Myef2 K527	8.86236	8.86236	0.273834	0.247155	Non-regulated	Non-regulated
A2ATP5;A2ATP6;Q8C854-3;Q8C854;Q8C854-1;Q8C854-2;F6XJA1;G8JL68	Myelin expression factor 2	Myef2	140	Myef2 K140	8.52158	8.52158	0.518077	0.565235	Non-regulated	Non-regulated
A2ATP5;A2ATP6;Q8C854-3;Q8C854;Q8C854-1;Q8C854-2;F6XJA1;G8JL68	Myelin expression factor 2	Myef2	301	Myef2 K301	8.45921	8.45921	0.246112	0.530817	Non-regulated	Non-regulated
A2ATP5;A2ATP6;Q8C854-3;Q8C854;Q8C854-1;Q8C854-2;F6XJA1	Myelin expression factor 2	Myef2	55	Myef2 K55	7.86294	7.86294	0.094637	-0.133866	Non-regulated	Non-regulated
A2ATP5;A2ATP6;Q8C854-3;Q8C854;Q8C854-1;Q8C854-2	Myelin expression factor 2	Myef2	34	Myef2 K34	8.65894	8.65894	-0.1257	0.0790178	Non-regulated	Non-regulated
G3X8X3;A2ATS4;Q8BSM7	Large neutral amino acids transporter small subunit 3	Slc43a1	452	Slc43a1 K452	7.94245	7.94245	-0.584357	-0.143282	Non-regulated	Non-regulated
A2ATU0	Probable 2-oxoglutarate dehydrogenase E1 component DHKTD1, mitochondrial	Dhtkd1	819	Dhtkd1 K819	8.19215	8.19215	0.204482	0.0897606	Non-regulated	Non-regulated
A2ATU0	Probable 2-oxoglutarate dehydrogenase E1 component DHKTD1, mitochondrial	Dhtkd1	804	Dhtkd1 K804	7.96306	7.96306	0.334444	0.305282	Non-regulated	Non-regulated
A2AU61;A2AU62;Q64012-2;Q64012;A2AU60	RNA-binding protein Raly	Raly	130	Raly K130	8.15357	8.15357	-0.412455	-0.568832	Non-regulated	Non-regulated
A2AU61;A2AU62;Q64012-2;Q64012;A2AU60	RNA-binding protein Raly	Raly	44	Raly K44	8.41908	8.41908	-0.116996	-0.123761	Non-regulated	Non-regulated
A2AU61;A2AU62;Q64012-2;Q64012	RNA-binding protein Raly	Raly	163	Raly K163	8.53092	8.53092	0.457937	0.324907	Non-regulated	Non-regulated
A2AU61;A2AU62;Q64012-2;Q64012	RNA-binding protein Raly	Raly	149	Raly K149	9.13701	9.13701	0.115732	-0.0961412	Non-regulated	Non-regulated
A2AU61;A2AU62;Q64012-2;Q64012;A2AU60	RNA-binding protein Raly	Raly	34	Raly K34	7.74293	7.74293	0.149069	-0.00491195	Non-regulated	Non-regulated
A2AUC6;Q9CZQ9	Bardet-Biedl syndrome 5 protein homolog	Bbs5	221	Bbs5 K221	8.01212	8.01212	0.347656	0.825251	Non-regulated	Non-regulated
A2AUD5;Q9CYZ2;V9GWU5;Q3TAI4;Q8BKP1;F6VQ81;Q3TUJ9	Tumor protein D54	Tpd52l2	78	Tpd52l2 K78	8.4844	8.4844	0.159162	0.214903	Non-regulated	Non-regulated
A2AUD5;Q9CYZ2;V9GWU5;Q3TAI4;Q8BKP1;Q3TUJ9	Tumor protein D54	Tpd52l2	188	Tpd52l2 K188	8.17924	8.17924	-0.153976	-0.238136	Non-regulated	Non-regulated
A2AUE1;G5E8T0;P60904	DnaJ homolog subfamily C member 5	Dnajc5	41	Dnajc5 K41	9.21474	9.21474	0.124463	0.115211	Non-regulated	Non-regulated
Q9Z2H5-3;A2AUK7;A0A2R8VHB6;A2AUK8;Q9Z2H5-2	Band 4.1-like protein 1	Epb41l1;Epb4.1l1	483	Epb41l1 K483	8.35784	8.35784	-0.530071	-0.74268	Non-regulated	Non-regulated
Q9Z2H5-3;A2AUK7;A0A2R8VHB6;A2AUK8;Q9Z2H5-2;A2AUK5;Q9Z2H5;E9PV14	Band 4.1-like protein 1	Epb41l1;Epb4.1l1	487	Epb41l1 K487	7.88911	7.88911	-0.00415755	0.235252	Non-regulated	Non-regulated
Q9Z2H5-3;A2AUK7;A0A2R8VHB6;A2AUK8;Q9Z2H5-2;A2AUK5;Q9Z2H5;E9PV14	Band 4.1-like protein 1	Epb41l1;Epb4.1l1	512	Epb41l1 K512	8.17878	8.17878	0.0243872	-0.177658	Non-regulated	Non-regulated
Q9Z2H5-3;A2AUK7;A0A2R8VHB6;A2AUK8;Q9Z2H5-2;A2AUK5;Q9Z2H5;E9PV14	Band 4.1-like protein 1	Epb41l1;Epb4.1l1	392	Epb41l1 K392	7.72642	7.72642	-0.547033	-0.00991313	Non-regulated	Non-regulated
Q9Z2H5-3;A2AUK7;A2AUK8;Q9Z2H5-2;A2AUK5;Q9Z2H5;E9PV14	Band 4.1-like protein 1	Epb41l1;Epb4.1l1	115	Epb41l1 K115	8.146	8.146	-0.251931	-0.0547733	Non-regulated	Non-regulated
A2AUK8;Q9Z2H5-2;A2AUK5;Q9Z2H5	Band 4.1-like protein 1	Epb4.1l1;Epb41l1	541	Epb4.1l1 K541	7.94107	7.94107	-0.23634	0.112306	Non-regulated	Non-regulated
A2AUM2;A2AUM1;A2AUM0;Q9QZ05-4;Q9QZ05-2;Q9QZ05-3;Q9QZ05	Eukaryotic translation initiation factor 2-alpha kinase 4	Eif2ak4	1137	Eif2ak4 K1137	9.34531	9.34531	0.204228	0.0884842	Non-regulated	Non-regulated
A2AUR7;Q9D031;Q01730	Ras suppressor protein 1	Rsu1	158	Rsu1 K158	8.48127	8.48127	0.239856	0.0860618	Non-regulated	Non-regulated
Q3UHC7-4;Q3UHC7;Q3UHC7-2;F6RK07;A2AUX5;A2AUX3;B7ZD29;Q3UHC7-3;F6QQP6	Disabled homolog 2-interacting protein	Dab2ip	991	Dab2ip K991	8.40221	8.40221	0.156629	0.0811344	Non-regulated	Non-regulated
A2AUY4-2;A2AUY4;A2AUY3		Baz2b	946	Baz2b K946	9.04269	9.04269	0.0824468	0.108508	Non-regulated	Non-regulated
A2AUY4-2;A2AUY4		Baz2b	1455	Baz2b K1455	8.28276	8.28276	0.139828	-0.0239575	Non-regulated	Non-regulated
A2AVJ7;Q99PL5	Ribosome-binding protein 1	Rrbp1	1423	Rrbp1 K1423	8.80092	8.80092	0.10606	0.116963	Non-regulated	Non-regulated
A2AVJ7;Q99PL5	Ribosome-binding protein 1	Rrbp1	1100	Rrbp1 K1100	9.01191	9.01191	0.208145	0.277183	Non-regulated	Non-regulated
A2AVJ7;Q99PL5	Ribosome-binding protein 1	Rrbp1	969	Rrbp1 K969	8.40178	8.40178	0.102213	0.0239725	Non-regulated	Non-regulated
A2AVJ7;Q99PL5	Ribosome-binding protein 1	Rrbp1	1113	Rrbp1 K1113	7.71256	7.71256	-0.0335485	0.346728	Non-regulated	Non-regulated
A2AVJ7;Q99PL5	Ribosome-binding protein 1	Rrbp1	1060	Rrbp1 K1060	8.46599	8.46599	0.120932	0.202027	Non-regulated	Non-regulated
A2AVJ7;Q99PL5	Ribosome-binding protein 1	Rrbp1	944	Rrbp1 K944	7.77832	7.77832	-0.172463	-0.0366957	Non-regulated	Non-regulated
A2AVJ7;Q99PL5	Ribosome-binding protein 1	Rrbp1	761	Rrbp1 K761	8.06521	8.06521	0.231084	0.097845	Non-regulated	Non-regulated
A2AVJ7;Q99PL5	Ribosome-binding protein 1	Rrbp1	992	Rrbp1 K992	8.38245	8.38245	0.0967744	0.385934	Non-regulated	Non-regulated
A2AVJ7;Q99PL5	Ribosome-binding protein 1	Rrbp1	983	Rrbp1 K983	9.1176	9.1176	0.175573	-0.0106664	Non-regulated	Non-regulated
A2AVJ7;Q99PL5	Ribosome-binding protein 1	Rrbp1	1233	Rrbp1 K1233	8.28798	8.28798	0.563785	0.183298	Non-regulated	Non-regulated
A2AVR1;A2AVQ9;Q8R3H9	Tetratricopeptide repeat protein 4	Ttc4	144	Ttc4 K144	7.62057	7.62057	0.11573	-0.505631	Non-regulated	Non-regulated
A2AW05;Q08943;Q08943-2	FACT complex subunit SSRP1	Ssrp1	413	Ssrp1 K413	8.18261	8.18261	0.330513	0.396371	Non-regulated	Non-regulated
A2AW05;Q08943;Q08943-2	FACT complex subunit SSRP1	Ssrp1	421	Ssrp1 K421	8.49707	8.49707	0.263262	0.233544	Non-regulated	Non-regulated
A2AW05;Q08943;Q08943-2	FACT complex subunit SSRP1	Ssrp1	90	Ssrp1 K90	8.62222	8.62222	0.165932	0.318223	Non-regulated	Non-regulated
A2AW05;Q08943;Q08943-2	FACT complex subunit SSRP1	Ssrp1	364	Ssrp1 K364	8.66641	8.66641	0.13212	0.200932	Non-regulated	Non-regulated
A2AW05;Q08943;Q08943-2	FACT complex subunit SSRP1	Ssrp1	100	Ssrp1 K100	8.59536	8.59536	-0.0113066	0.215321	Non-regulated	Non-regulated
A2AW05;Q08943;Q08943-2	FACT complex subunit SSRP1	Ssrp1	233	Ssrp1 K233	9.2925	9.2925	0.218673	0.160666	Non-regulated	Non-regulated
A2AW05;Q08943;Q08943-2	FACT complex subunit SSRP1	Ssrp1	63	Ssrp1 K63	8.92478	8.92478	0.194224	0.227675	Non-regulated	Non-regulated
A2AW05;Q08943;Q08943-2	FACT complex subunit SSRP1	Ssrp1	319	Ssrp1 K319	8.92222	8.92222	0.139007	0.109663	Non-regulated	Non-regulated
A2AWA9	Rab GTPase-activating protein 1	Rabgap1	917	Rabgap1 K917	7.71129	7.71129	0.342561	0.25848	Non-regulated	Non-regulated
A2AWA9	Rab GTPase-activating protein 1	Rabgap1	945	Rabgap1 K945	8.02432	8.02432	0.104872	-0.0421403	Non-regulated	Non-regulated
A2AWI9;A2AWI7;Q8R3V5-3;Q8R3V5-1;Q8R3V5	Endophilin-B2	Sh3glb2	26	Sh3glb2 K26	9.03747	9.03747	0.0193931	0.0613397	Non-regulated	Non-regulated
H7BX50;E9QLG3;A2AWL7;A2AWL7-3	MAX gene-associated protein	Mga	2635	Mga K2635	9.34076	9.34076	0.00363625	-0.0807094	Non-regulated	Non-regulated
H7BX50;E9QLG3;A2AWL7;A2AWL7-3;A2AWL7-2	MAX gene-associated protein	Mga	1914	Mga K1914	7.85812	7.85812	0.457587	0.233324	Non-regulated	Non-regulated
H7BX50;E9QLG3;A2AWL7;A2AWL7-3;A2AWL7-2	MAX gene-associated protein	Mga	1129	Mga K1129	7.82372	7.82372	-0.0237766	0.0289912	Non-regulated	Non-regulated
H7BX50;E9QLG3;A2AWL7;A2AWL7-3;A2AWL7-2;A2AWL7-4	MAX gene-associated protein	Mga	63	Mga K63	7.94923	7.94923	0.875635	0.739719	Non-regulated	Non-regulated
H7BX50;E9QLG3;A2AWL7;A2AWL7-3	MAX gene-associated protein	Mga	2547	Mga K2547	8.48176	8.48176	0.374598	0.229061	Non-regulated	Non-regulated
H7BX50;E9QLG3;A2AWL7;A2AWL7-2	MAX gene-associated protein	Mga	795	Mga K795	9.40664	9.40664	0.314181	0.383629	Non-regulated	Non-regulated
H7BX50;E9QLG3;A2AWL7;A2AWL7-3;A2AWL7-2	MAX gene-associated protein	Mga	1196	Mga K1196	8.31869	8.31869	-0.147054	-0.00420133	Non-regulated	Non-regulated
H7BX50;E9QLG3;A2AWL7;A2AWL7-3;A2AWL7-2	MAX gene-associated protein	Mga	1961	Mga K1961	8.39456	8.39456	0.520397	0.306734	Non-regulated	Non-regulated
H7BX50;E9QLG3;A2AWL7;A2AWL7-3;A2AWL7-2;A2AWL7-4	MAX gene-associated protein	Mga	539	Mga K539	8.22807	8.22807	0.180414	0.126026	Non-regulated	Non-regulated
H7BX50;E9QLG3;A2AWL7;A2AWL7-3	MAX gene-associated protein	Mga	2756	Mga K2756	7.51993	7.51993	-0.10734	-0.0782122	Non-regulated	Non-regulated
H7BX50;E9QLG3;A2AWL7;A2AWL7-3;A2AWL7-2	MAX gene-associated protein	Mga	1081	Mga K1081	7.95168	7.95168	0.0396453	0.23064	Non-regulated	Non-regulated
H7BX50;E9QLG3;A2AWL7;A2AWL7-3;A2AWL7-2	MAX gene-associated protein	Mga	823	Mga K823	8.39933	8.39933	0.229844	0.224777	Non-regulated	Non-regulated
H7BX50;E9QLG3;A2AWL7;A2AWL7-3	MAX gene-associated protein	Mga	2788	Mga K2788	8.75861	8.75861	0.765402	0.623546	Non-regulated	Non-regulated
H7BX50;E9QLG3;A2AWL7;A2AWL7-3	MAX gene-associated protein	Mga	2820	Mga K2820	7.71096	7.71096	0.308028	0.164115	Non-regulated	Non-regulated
H7BX50;E9QLG3;A2AWL7;A2AWL7-3;A2AWL7-2	MAX gene-associated protein	Mga	2173	Mga K2173	7.82071	7.82071	0.0167169	0.253291	Non-regulated	Non-regulated
A2AWN8;P59326;Q8BYK6-3;Q8BYK6;Q8BYK6-2;Q91YT7	YTH domain-containing family protein 1;YTH domain-containing family protein 3;YTH domain-containing family protein 2	Ythdf1;Ythdf3;Ythdf2	542	Ythdf1 K542	8.69193	8.69193	0.154141	-0.020771	Non-regulated	Non-regulated
A2AWN8;P59326;Q91YT7	YTH domain-containing family protein 1;YTH domain-containing family protein 2	Ythdf1;Ythdf2	568	Ythdf1 K568	8.14386	8.14386	-0.0104934	0.0295528	Non-regulated	Non-regulated
A2AWN8;P59326	YTH domain-containing family protein 1	Ythdf1	397	Ythdf1 K397	8.94198	8.94198	0.00569123	0.0417475	Non-regulated	Non-regulated
A2AWT6;A2AWT7;A2AWT5;P25976-2;P25976	Nucleolar transcription factor 1	Ubtf	522	Ubtf K522	7.71933	7.71933	0.589008	0.38395	Non-regulated	Non-regulated
A2AWT6;A2AWT7;A2AWT5;P25976-2;P25976	Nucleolar transcription factor 1	Ubtf	427	Ubtf K427	8.11823	8.11823	0.0233881	0.133595	Non-regulated	Non-regulated
A2AWT6;A2AWT7;A2AWT5;P25976-2;P25976;G3UZW9	Nucleolar transcription factor 1	Ubtf	169	Ubtf K169	7.9239	7.9239	-0.202569	-0.0138626	Non-regulated	Non-regulated
A2AWT6;A2AWT7;A2AWT5;P25976-2;P25976	Nucleolar transcription factor 1	Ubtf	615	Ubtf K615	9.10428	9.10428	0.0302403	0.114067	Non-regulated	Non-regulated
A2AWT6;A2AWT7;A2AWT5;P25976-2;P25976	Nucleolar transcription factor 1	Ubtf	198	Ubtf K198	8.63871	8.63871	0.156961	-0.0836255	Non-regulated	Non-regulated
A2AWT6;A2AWT7;A2AWT5;P25976-2;P25976	Nucleolar transcription factor 1	Ubtf	525	Ubtf K525	8.61596	8.61596	0.205964	0.0280761	Non-regulated	Non-regulated
A2AWT6;A2AWT7;A2AWT5;P25976-2;P25976	Nucleolar transcription factor 1	Ubtf	347	Ubtf K347	7.88625	7.88625	0.351372	-0.301221	Non-regulated	Non-regulated
A2AWT6;A2AWT7;A2AWT5;P25976-2;P25976	Nucleolar transcription factor 1	Ubtf	211	Ubtf K211	8.09437	8.09437	0.0714066	-0.0520496	Non-regulated	Non-regulated
A2AWT6;A2AWT7;A2AWT5;P25976-2;P25976;G3UZW9;E9Q4A8	Nucleolar transcription factor 1	Ubtf	132	Ubtf K132	8.72258	8.72258	0.105691	0.00364623	Non-regulated	Non-regulated
A2BDX3	Adenylyltransferase and sulfurtransferase MOCS3;Molybdopterin-synthase adenylyltransferase;Molybdopterin-synthase sulfurtransferase	Mocs3	328	Mocs3 K328	9.24224	9.24224	0.166333	0.0751009	Non-regulated	Non-regulated
A2BE23;K7N769		Gm14305;2410141K09Rik	437	Gm14305 K437	7.79115	7.79115	0.451983	0.439784	Non-regulated	Non-regulated
A2BE23;A2BG91		Gm14305;Gm14295	409	Gm14305 K409	9.13678	9.13678	-0.00645795	0.0982984	Non-regulated	Non-regulated
A2BE28-2;A2BE28	Ribosomal biogenesis protein LAS1L	Las1l	466	Las1l K466	7.91289	7.91289	0.164429	0.0640668	Non-regulated	Non-regulated
A2BE93;Q9EQU5;A2BE92;Q9EQU5-3	Protein SET	Set	38	Set K38	10.3655	10.3655	0.0275014	-0.0148631	Non-regulated	Non-regulated
A2BE93;Q9EQU5;A2BE92;Q9EQU5-3	Protein SET	Set	27	Set K27	10.6966	10.6966	0.0234892	-0.0456376	Non-regulated	Non-regulated
A2BE93;Q9EQU5;A2BE92;Q9EQU5-3;Q9EQU5-2	Protein SET	Set	67	Set K67	9.37304	9.37304	0.195552	0.220299	Non-regulated	Non-regulated
A2BE93;Q9EQU5;A2BE92;Q9EQU5-3;Q9EQU5-2	Protein SET	Set	71	Set K71	9.09587	9.09587	0.0271601	0.0953923	Non-regulated	Non-regulated
A2BE93;Q9EQU5;A2BE92;Q9EQU5-2	Protein SET	Set	82	Set K82	9.73576	9.73576	0.171489	0.30587	Non-regulated	Non-regulated
A2BE93;Q9EQU5;A2BE92;Q9EQU5-3	Protein SET	Set	23	Set K23	10.6101	10.6101	0.0200332	-0.0420804	Non-regulated	Non-regulated
A2BE93;Q9EQU5;Q9EQU5-2	Protein SET	Set	188	Set K188	7.96467	7.96467	-0.0157802	-0.0611436	Non-regulated	Non-regulated
A2BE93;Q9EQU5;A2BE92;Q9EQU5-2	Protein SET	Set	131	Set K131	9.09555	9.09555	0.0795439	0.12117	Non-regulated	Non-regulated
A2BEF2;Q52KF7;A2BEE9;P70175	Disks large homolog 3	Dlg3	597	Dlg3 K597	7.83549	7.83549	-0.395831	0.219624	Non-regulated	Non-regulated
S4R2T2;A2BES2;P48026	Diamine acetyltransferase 1	Sat1	26	Sat1 K26	8.78069	8.78069	0.956096	0.459801	Non-regulated	Non-regulated
A2BFF8;O88487;Q3TPJ8;A2BFF5;A2BFF9	Cytoplasmic dynein 1 intermediate chain 2	Dync1i2	229	Dync1i2 K229	7.9645	7.9645	-0.0576287	0.143828	Non-regulated	Non-regulated
A2BFF8;O88487;Q3TPJ8;A2BFF5;A2BFF9	Cytoplasmic dynein 1 intermediate chain 2	Dync1i2	111	Dync1i2 K111	7.89818	7.89818	0.106036	-0.0523362	Non-regulated	Non-regulated
A2BFF8;O88487;Q3TPJ8;A2BFF5;A2BFF9;Q3TYJ3;D3Z0M6;O88485-2;O88485;D3Z258	Cytoplasmic dynein 1 intermediate chain 2;Cytoplasmic dynein 1 intermediate chain 1	Dync1i2;Dync1i1	4	Dync1i2 K4	7.75267	7.75267	-0.0574136	0.158753	Non-regulated	Non-regulated
A2BFF8;O88487;Q3TPJ8;A2BFF5;A2BFF9;Q3TYJ3;D3Z0M6;O88485-2;O88485;D3Z258	Cytoplasmic dynein 1 intermediate chain 2;Cytoplasmic dynein 1 intermediate chain 1	Dync1i2;Dync1i1	8	Dync1i2 K8	8.73039	8.73039	-0.0113293	-0.0391025	Non-regulated	Non-regulated
A2BGI8;Q9D868-2;Q9D868;A2BGI9	Peptidyl-prolyl cis-trans isomerase;Peptidyl-prolyl cis-trans isomerase H	Ppih	101	Ppih K101	9.03981	9.03981	-0.0588014	0.0611212	Non-regulated	Non-regulated
E9QAQ7;A2BH40-4;A2BH40-2;A2BH40;A2BH40-3	AT-rich interactive domain-containing protein 1A	Arid1a	1659	Arid1a K1659	8.85197	8.85197	0.0189873	-0.0428468	Non-regulated	Non-regulated
E9QAQ7;A2BH40-4;A2BH40-2;A2BH40;A2BH40-3	AT-rich interactive domain-containing protein 1A	Arid1a	1940	Arid1a K1940	9.41687	9.41687	-0.0678776	-0.232698	Non-regulated	Non-regulated
E9QAQ7;A2BH40-4;A2BH40-2;A2BH40;A2BH40-3	AT-rich interactive domain-containing protein 1A	Arid1a	1813	Arid1a K1813	8.42477	8.42477	-0.138552	0.162353	Non-regulated	Non-regulated
E9QAQ7;A2BH40-4;A2BH40-2;A2BH40;A2BH40-3	AT-rich interactive domain-containing protein 1A	Arid1a	1907	Arid1a K1907	9.17655	9.17655	0.156234	0.114863	Non-regulated	Non-regulated
E9QAQ7;A2BH40-4;A2BH40-2;A2BH40;A2BH40-3	AT-rich interactive domain-containing protein 1A	Arid1a	1011	Arid1a K1011	7.5153	7.5153	-0.0862492	0.0458391	Non-regulated	Non-regulated
E9QAQ7;A2BH40-4;A2BH40-2;A2BH40;A2BH40-3	AT-rich interactive domain-containing protein 1A	Arid1a	2148	Arid1a K2148	8.35338	8.35338	0.179909	-0.0819128	Non-regulated	Non-regulated
E9QAQ7;A2BH40-4;A2BH40-2;A2BH40;A2BH40-3	AT-rich interactive domain-containing protein 1A	Arid1a	981	Arid1a K981	8.21985	8.21985	0.139113	0.249399	Non-regulated	Non-regulated
E9QAQ7;A2BH40-4;A2BH40-2;A2BH40;A2BH40-3	AT-rich interactive domain-containing protein 1A	Arid1a	1810	Arid1a K1810	9.50211	9.50211	-0.0291312	0.021384	Non-regulated	Non-regulated
E9QAQ7;A2BH40-4;A2BH40-2;A2BH40;A2BH40-3	AT-rich interactive domain-containing protein 1A	Arid1a	1832	Arid1a K1832	8.97247	8.97247	0.125504	0.18028	Non-regulated	Non-regulated
E9QAQ7;A2BH40-4;A2BH40-2;A2BH40;A2BH40-3	AT-rich interactive domain-containing protein 1A	Arid1a	1955	Arid1a K1955	8.79877	8.79877	-0.0168245	-0.205733	Non-regulated	Non-regulated
E9QAQ7;A2BH40-4;A2BH40-2;A2BH40	AT-rich interactive domain-containing protein 1A	Arid1a	1387	Arid1a K1387	8.60439	8.60439	-0.0773411	0.257158	Non-regulated	Non-regulated
E9QAQ7;A2BH40-4;A2BH40-2;A2BH40;A2BH40-3	AT-rich interactive domain-containing protein 1A	Arid1a	1202	Arid1a K1202	7.80998	7.80998	0.160932	0.118699	Non-regulated	Non-regulated
E9QAQ7;A2BH40-4;A2BH40-2;A2BH40;A2BH40-3	AT-rich interactive domain-containing protein 1A	Arid1a	1617	Arid1a K1617	9.02633	9.02633	0.0703774	0.214545	Non-regulated	Non-regulated
E9QAQ7;A2BH40-4;A2BH40-2;A2BH40;A2BH40-3	AT-rich interactive domain-containing protein 1A	Arid1a	1008	Arid1a K1008	7.94584	7.94584	0.216495	0.57752	Non-regulated	Non-regulated
G5E8W8;A2BI37;Q62394	Zinc finger protein 185	Zfp185;Znf185	246	Zfp185 K246	8.54134	8.54134	-0.47417	-0.169594	Non-regulated	Non-regulated
A2BI46;A2BI45		Xlr5a	166	Xlr5a K166	8.11434	8.11434	0.465918	0.193171	Non-regulated	Non-regulated
A2CEE6;A2CEE5;E9PUP0;A2CEE7;E9QK39;Q7TPS0-2;Q7TPS0-3;Q7TPS0;B1AXN9;P18654;E9PWV3;Q505N6;F6RQA2;F6Q8A4;P18653;G3UZI3	Ribosomal protein S6 kinase;Ribosomal protein S6 kinase alpha-6;Ribosomal protein S6 kinase alpha-3;Ribosomal protein S6 kinase alpha-1	Rps6ka6;Rps6ka3;Rps6ka1	607	Rps6ka6 K607	8.00617	8.00617	0.188315	0.49072	Non-regulated	Non-regulated
A2CG63-2;A2CG63	AT-rich interactive domain-containing protein 4B	Arid4b	819	Arid4b K819	8.80451	8.80451	0.409412	-0.0300434	Non-regulated	Non-regulated
A2CG63-2;A2CG63;Z4YL44;Z4YMH1	AT-rich interactive domain-containing protein 4B	Arid4b	186	Arid4b K186	8.23022	8.23022	-0.0227901	-0.106462	Non-regulated	Non-regulated
A2CG76;Q9Z148-2;Q9Z148-3;Q9Z148	Histone-lysine N-methyltransferase EHMT2	Ehmt2	279	Ehmt2 K279	8.39794	8.39794	-0.139132	-0.0608515	Non-regulated	Non-regulated
A2RSQ0	DENN domain-containing protein 5B	Dennd5b	480	Dennd5b K480	7.89705	7.89705	0.0785721	-0.134388	Non-regulated	Non-regulated
S4R265;S4R2L4;A2RTL5;S4R1M5	Arginine/serine-rich coiled-coil protein 2	Rsrc2	320	Rsrc2 K320	8.2616	8.2616	0.0837007	0.0885644	Non-regulated	Non-regulated
S4R265;S4R2L4;A2RTL5;S4R1M5;S4R1N9	Arginine/serine-rich coiled-coil protein 2	Rsrc2	102	Rsrc2 K102	8.08261	8.08261	0.432929	0.3881	Non-regulated	Non-regulated
S4R265;S4R2L4;A2RTL5;Q8BI46;S4R2G2	Arginine/serine-rich coiled-coil protein 2	Rsrc2	38	Rsrc2 K38	7.77322	7.77322	0.303869	0.224017	Non-regulated	Non-regulated
A2TJV2	Paralemmin-3	Palm3	407	Palm3 K407	8.59425	8.59425	0.311462	0.560278	Non-regulated	Non-regulated
A2TJV2	Paralemmin-3	Palm3	414	Palm3 K414	8.39257	8.39257	-0.0577697	0.258738	Non-regulated	Non-regulated
A2TJV2	Paralemmin-3	Palm3	492	Palm3 K492	7.65555	7.65555	0.169842	0.484753	Non-regulated	Non-regulated
A2TJV2	Paralemmin-3	Palm3	32	Palm3 K32	7.54868	7.54868	0.109751	0.00177383	Non-regulated	Non-regulated
Q91YZ8;A3KFU5;A3KFU8;Q6PHQ9;V9GXG3;P29341	Polyadenylate-binding protein;Polyadenylate-binding protein 1	Pabpc4;Pabpc1	157	Pabpc4 K157	8.64764	8.64764	-0.0129504	-0.0253116	Non-regulated	Non-regulated
Q91YZ8;A3KFU5;A3KFU8;Q6PHQ9	Polyadenylate-binding protein	Pabpc4	284	Pabpc4 K284	7.76815	7.76815	0.545213	0.351943	Non-regulated	Non-regulated
Q91YZ8;A3KFU5;A3KFU8;Q6PHQ9	Polyadenylate-binding protein	Pabpc4	240	Pabpc4 K240	8.60029	8.60029	0.0500543	0.138298	Non-regulated	Non-regulated
Q91YZ8;A3KFU5;A3KFU8;Q6PHQ9	Polyadenylate-binding protein	Pabpc4	309	Pabpc4 K309	8.25892	8.25892	-0.227908	-0.0469704	Non-regulated	Non-regulated
Q91YZ8;A3KFU5;A3KFU8;Q6PHQ9;V9GXG3;A0A0A6YWT2;G5E8X2	Polyadenylate-binding protein	Pabpc4;Pabpc4l	108	Pabpc4 K108	9.15884	9.15884	0.0415071	0.298186	Non-regulated	Non-regulated
Q91YZ8;A3KFU5;A3KFU8;Q6PHQ9	Polyadenylate-binding protein	Pabpc4	600	Pabpc4 K600	8.82846	8.82846	0.0941217	-0.168854	Non-regulated	Non-regulated
A3KG93;Q6ZQ88;G8JL40;F6Z4I3	Lysine-specific histone demethylase 1A	Kdm1a	289	Kdm1a K289	7.91651	7.91651	-0.149129	-0.0560159	Non-regulated	Non-regulated
A3KG93;Q6ZQ88;G8JL40;F6Z4I3	Lysine-specific histone demethylase 1A	Kdm1a	297	Kdm1a K297	8.40912	8.40912	-0.0508127	-0.0637835	Non-regulated	Non-regulated
H3BKK2;A3KGG6;F7BE71;A3KGG8;Q9D9Z1	Small kinetochore-associated protein	Knstrn	44	Knstrn K44	8.3388	8.3388	-0.0189704	0.11373	Non-regulated	Non-regulated
A3KGI3;Q66JQ7	Protein CASC5	Casc5	1588	Casc5 K1588	9.20052	9.20052	0.286721	0.102085	Non-regulated	Non-regulated
A3KGI3;Q66JQ7;A3KGI6;A3KGI5	Protein CASC5	Casc5	75	Casc5 K75	8.46777	8.46777	-0.082329	0.0781834	Non-regulated	Non-regulated
E9Q5A8;A3KGJ7;Q60952	Centrosome-associated protein CEP250	Cep250	830	Cep250 K830	9.63137	9.63137	0.141359	-0.0448669	Non-regulated	Non-regulated
A3KGU5;A3KGU7;E9Q447;A3KGU9;P16546-2;P16546	Spectrin alpha chain, non-erythrocytic 1	Sptan1	637	Sptan1 K637	8.53024	8.53024	0.0579843	0.0140444	Non-regulated	Non-regulated
A3KGU5;A3KGU7;E9Q447;A3KGU9;P16546-2;P16546	Spectrin alpha chain, non-erythrocytic 1	Sptan1	1314	Sptan1 K1314	8.55737	8.55737	-0.111966	0.0656607	Non-regulated	Non-regulated
A3KGU5;A3KGU7;E9Q447;A3KGU9;P16546-2;P16546	Spectrin alpha chain, non-erythrocytic 1	Sptan1	864	Sptan1 K864	7.90583	7.90583	0.14329	0.308001	Non-regulated	Non-regulated
A3KGU5;A3KGU7;E9Q447;A3KGU9;P16546-2;P16546	Spectrin alpha chain, non-erythrocytic 1	Sptan1	1523	Sptan1 K1523	7.95622	7.95622	-0.222955	-0.030825	Non-regulated	Non-regulated
A3KGU5;A3KGU7;E9Q447;A3KGU9;P16546-2;P16546	Spectrin alpha chain, non-erythrocytic 1	Sptan1	310	Sptan1 K310	8.2265	8.2265	0.218185	0.221643	Non-regulated	Non-regulated
A3KGU5;A3KGU7;E9Q447;A3KGU9;P16546-2;P16546	Spectrin alpha chain, non-erythrocytic 1	Sptan1	1268	Sptan1 K1268	8.38315	8.38315	-0.0636596	0.159109	Non-regulated	Non-regulated
A3KGU5;A3KGU7;E9Q447;A3KGU9;P16546-2;P16546	Spectrin alpha chain, non-erythrocytic 1	Sptan1	824	Sptan1 K824	7.97926	7.97926	-0.113383	0.00201418	Non-regulated	Non-regulated
A3KGU5;A3KGU7;E9Q447;A3KGU9;P16546-2;P16546	Spectrin alpha chain, non-erythrocytic 1	Sptan1	1399	Sptan1 K1399	8.3265	8.3265	-0.288181	0.138315	Non-regulated	Non-regulated
A3KGU5;A3KGU7;E9Q447;A3KGU9;P16546-2;P16546	Spectrin alpha chain, non-erythrocytic 1	Sptan1	441	Sptan1 K441	7.94749	7.94749	0.112557	0.0243678	Non-regulated	Non-regulated
A3KGU5;A3KGU7;E9Q447;A3KGU9;P16546-2;P16546	Spectrin alpha chain, non-erythrocytic 1	Sptan1	2180	Sptan1 K2180	7.88412	7.88412	0.297431	0.298993	Non-regulated	Non-regulated
A3KGU5;A3KGU7;E9Q447;A3KGU9;P16546-2;P16546	Spectrin alpha chain, non-erythrocytic 1	Sptan1	1985	Sptan1 K1985	7.42674	7.42674	0.0887149	-0.00391615	Non-regulated	Non-regulated
A3KGU5;A3KGU7;E9Q447;A3KGU9;P16546-2;P16546	Spectrin alpha chain, non-erythrocytic 1	Sptan1	1615	Sptan1 K1615	8.16649	8.16649	0.115666	0.355886	Non-regulated	Non-regulated
A3KGU5;A3KGU7;E9Q447;A3KGU9;P16546-2;P16546;A3KGU4;A0A5F8MQC3	Spectrin alpha chain, non-erythrocytic 1	Sptan1	144	Sptan1 K144	7.92199	7.92199	-0.125733	-0.207694	Non-regulated	Non-regulated
A3KGU5;A3KGU7;E9Q447;A3KGU9;P16546-2;P16546	Spectrin alpha chain, non-erythrocytic 1	Sptan1	1069	Sptan1 K1069	8.09433	8.09433	0.0138037	-0.0559264	Non-regulated	Non-regulated
A3KGU5;A3KGU7;E9Q447;A3KGU9;P16546-2;P16546	Spectrin alpha chain, non-erythrocytic 1	Sptan1	2083	Sptan1 K2083	7.91987	7.91987	-0.0854468	-0.323169	Non-regulated	Non-regulated
A3KGU5;A3KGU7;E9Q447;A3KGU9;P16546-2;P16546	Spectrin alpha chain, non-erythrocytic 1	Sptan1	1291	Sptan1 K1291	9.00535	9.00535	-0.123662	-0.0183101	Non-regulated	Non-regulated
A3KGU5;A3KGU7;E9Q447;A3KGU9;P16546-2;P16546;A3KGU4	Spectrin alpha chain, non-erythrocytic 1	Sptan1	39	Sptan1 K39	8.66155	8.66155	0.0905571	0.0716551	Non-regulated	Non-regulated
A3KGU5;A3KGU7;E9Q447;A3KGU9;P16546-2;P16546	Spectrin alpha chain, non-erythrocytic 1	Sptan1	1526	Sptan1 K1526	8.80466	8.80466	0.171822	0.231793	Non-regulated	Non-regulated
A3KGV9;V9GXZ0;A3KGW0;A3KGV1-7;A3KGV1-6;A3KGV1-5;A3KGV1-2;A3KGV1-3;A3KGV1-4;A3KGV1;F6Y325	Outer dense fiber protein 2	Odf2	234	Odf2 K234	7.47035		-0.0183493		Non-regulated
A3KMF4;E9Q921;B1AVP1;O88573	AF4/FMR2 family member 1	Aff1	752	Aff1 K752	8.08927	8.08927	0.0908293	-0.298342	Non-regulated	Non-regulated
A3KMF4;E9Q921;B1AVP1		Aff1	577	Aff1 K577	8.71532	8.71532	0.454174	-0.149022	Non-regulated	Non-regulated
A3KMF4;E9Q921;B1AVP1;O88573	AF4/FMR2 family member 1	Aff1	680	Aff1 K680	8.32595	8.32595	0.234899	-0.141524	Non-regulated	Non-regulated
A3KMF4;E9Q921;B1AVP1		Aff1	598	Aff1 K598	8.77297	8.77297	0.291635	-0.381411	Non-regulated	Non-regulated
A3KMF4;E9Q921;B1AVP1;O88573	AF4/FMR2 family member 1	Aff1	691	Aff1 K691	7.87587	7.87587	0.268288	-0.0520742	Non-regulated	Non-regulated
Q99NH2;G3XA13;F6S7Z1;B7ZNY3;E0CXL4;A5D6P2;E0CY24	Partitioning defective 3 homolog	Pard3	1327	Pard3 K1327	7.50853	7.50853	-0.189835	-0.236875	Non-regulated	Non-regulated
A6H5X4-3;A6H5X4;B4XVP9	PHD finger protein 11	Phf11;Phf11c	261	Phf11 K261	8.25203	8.25203	0.236418	0.145325	Non-regulated	Non-regulated
A6H5X4-3;A6H5X4;A6H5X4-2	PHD finger protein 11	Phf11	159	Phf11 K159	9.51928	9.51928	0.241082	0.00150905	Non-regulated	Non-regulated
A6H5X4-3;A6H5X4;A6H5X4-2	PHD finger protein 11	Phf11	120	Phf11 K120	8.53012	8.53012	0.352284	0.370405	Non-regulated	Non-regulated
A6H5Y3	Methionine synthase	Mtr	988	Mtr K988	8.70932	8.70932	0.124892	0.219887	Non-regulated	Non-regulated
A6H619-2;A6H619;E9PZM7;A0A2I3BRQ7;F6WXS6;F7ANA1	PHD and RING finger domain-containing protein 1	Phrf1;Scaf11	1500	Phrf1 K1500	8.78888	8.78888	0.360554	0.397254	Non-regulated	Non-regulated
A6H619-2;A6H619	PHD and RING finger domain-containing protein 1	Phrf1	661	Phrf1 K661	8.48448	8.48448	0.37534	0.339587	Non-regulated	Non-regulated
A6H630;A6H630-4;A6H630-2;A6H630-3	Protein-glutamate O-methyltransferase	Armt1	64	Armt1 K64	7.78777	7.78777	0.205662	0.267954	Non-regulated	Non-regulated
A6H630;A6H630-4;A6H630-2;A6H630-3	Protein-glutamate O-methyltransferase	Armt1	73	Armt1 K73	7.85605	7.85605	0.166927	0.228892	Non-regulated	Non-regulated
A6H8H2-2;A6H8H2;E9Q449	DENN domain-containing protein 4C	Dennd4c	655	Dennd4c K655	8.15625	8.15625	0.0701801	-0.112825	Non-regulated	Non-regulated
A6H8H2-2;A6H8H2;E9Q449	DENN domain-containing protein 4C	Dennd4c	662	Dennd4c K662	8.42625	8.42625	-0.0156074	-0.136314	Non-regulated	Non-regulated
A6H8H2-2;A6H8H2;E9Q449	DENN domain-containing protein 4C	Dennd4c	1267	Dennd4c K1267	7.41271	7.41271	0.0172607	-0.18279	Non-regulated	Non-regulated
D3Z1Z4;A6P3E4;Q7TSJ7;G3X8U9;Q91Y86	Mitogen-activated protein kinase;Mitogen-activated protein kinase 8	Mapk8	308	Mapk8 K308	8.7011	8.7011	0.0258752	0.166904	Non-regulated	Non-regulated
A6PWY4;A6PWY4-2	WD repeat-containing protein 76	Wdr76	447	Wdr76 K447	7.79875	7.79875	0.15332	0.139201	Non-regulated	Non-regulated
A6PWY4;A6PWY4-2	WD repeat-containing protein 76	Wdr76	439	Wdr76 K439	7.86351	7.86351	-0.0387706	0.168157	Non-regulated	Non-regulated
A6X8Z3;Q5SF07-2;Q5SF07	Insulin-like growth factor 2 mRNA-binding protein 2	Igf2bp2	71	Igf2bp2 K71	8.0803	8.0803	0.0614844	0.204118	Non-regulated	Non-regulated
A6X8Z3;Q5SF07-2;Q5SF07	Insulin-like growth factor 2 mRNA-binding protein 2	Igf2bp2	165	Igf2bp2 K165	8.11203	8.11203	-0.229396	-0.0139498	Non-regulated	Non-regulated
A6X8Z3;Q5SF07-2;Q5SF07;Q9CPN8	Insulin-like growth factor 2 mRNA-binding protein 2;Insulin-like growth factor 2 mRNA-binding protein 3	Igf2bp2;Igf2bp3	412	Igf2bp2 K412	7.84564	7.84564	-0.0545012	0.0635291	Non-regulated	Non-regulated
Q9CPQ9;A6ZI46	Fructose-bisphosphate aldolase	Aldoart1	330	Aldoart1 K330	9.70995	9.70995	0.0917131	0.305548	Non-regulated	Non-regulated
Q9CPQ9;A6ZI46;P05064;A6ZI44;D3YWI1;D3Z510;A0A0U1RPN8;A0A0U1RPT5;D3YV98	Fructose-bisphosphate aldolase;Fructose-bisphosphate aldolase A	Aldoart1;Aldoa	99	Aldoart1 K99	10.0329	10.0329	-0.0289607	0.146485	Non-regulated	Non-regulated
Q9CPQ9;A6ZI46;P05064;A6ZI44;A6ZI47	Fructose-bisphosphate aldolase;Fructose-bisphosphate aldolase A	Aldoart1;Aldoa;Aldoart2	312	Aldoart1 K312	8.58298	8.58298	0.0303982	0.178396	Non-regulated	Non-regulated
Q9CPQ9;A6ZI46;P05064;A6ZI44	Fructose-bisphosphate aldolase;Fructose-bisphosphate aldolase A	Aldoart1;Aldoa	230	Aldoart1 K230	10.2957	10.2957	0.268626	0.277389	Non-regulated	Non-regulated
Q9CPQ9;A6ZI46;P05063;P05064;A6ZI44;D3YWI1;D3Z510;A0A0U1RPN8;A0A0U1RPT5;A6ZI47	Fructose-bisphosphate aldolase;Fructose-bisphosphate aldolase C;Fructose-bisphosphate aldolase A	Aldoart1;Aldoc;Aldoa;Aldoart2	147	Aldoart1 K147	9.82976	9.82976	-0.0108424	0.0970171	Non-regulated	Non-regulated
Q9CPQ9;A6ZI46;P05064;A6ZI44;D3YWI1;D3Z510;A0A0U1RPN8;A0A0U1RPT5;D3YV98;A6ZI47	Fructose-bisphosphate aldolase;Fructose-bisphosphate aldolase A	Aldoart1;Aldoa;Aldoart2	108	Aldoart1 K108	9.48101	9.48101	0.0792974	0.141159	Non-regulated	Non-regulated
Q9CPQ9;A6ZI46;P05064;A6ZI44;D3YWI1;D3Z510;A0A0U1RPN8;A0A0U1RPT5;D3YV98;A6ZI47	Fructose-bisphosphate aldolase;Fructose-bisphosphate aldolase A	Aldoart1;Aldoa;Aldoart2	111	Aldoart1 K111	9.58085	9.58085	0.152371	0.291687	Non-regulated	Non-regulated
A7KBS4	Zinc finger and SCAN domain containing protein 4D	Zscan4d	307	Zscan4d K307	9.71263	9.71263	0.584259	-0.139088	Non-regulated	Non-regulated
A7M7Q8;Q3TI14;Q8VE22;Q5SXC9	28S ribosomal protein S23, mitochondrial	Mrps23	54	Mrps23 K54	8.22042	8.22042	-0.0140699	-0.042923	Non-regulated	Non-regulated
A7M7Q8;Q3TI14;Q8VE22;F7ARZ1	28S ribosomal protein S23, mitochondrial	Mrps23	83	Mrps23 K83	7.91999	7.91999	-0.136848	0.0794319	Non-regulated	Non-regulated
A8C756;A8C756-5;A8C756-3;A8C756-2	Thyroid adenoma-associated protein homolog	Thada	1645	Thada K1645	8.53074	8.53074	0.213942	0.203567	Non-regulated	Non-regulated
A8Y5J3;Q9CWS4	Integrator complex subunit 11	Cpsf3l	464	Cpsf3l K464	7.68713	7.68713	0.291587	0.373796	Non-regulated	Non-regulated
A8Y5N8;Q91WB4	Pleckstrin homology domain-containing family F member 2	Plekhf2	165	Plekhf2 K165	9.69751	9.69751	0.0522457	-0.00846337	Non-regulated	Non-regulated
A8Y5N8;Q91WB4	Pleckstrin homology domain-containing family F member 2	Plekhf2	44	Plekhf2 K44	9.03298	9.03298	-0.00914175	-0.0861913	Non-regulated	Non-regulated
B0QZL2;Q9EPA7	Nicotinamide/nicotinic acid mononucleotide adenylyltransferase 1	Nmnat1	122	Nmnat1 K122	8.59141	8.59141	0.0141652	-0.0769652	Non-regulated	Non-regulated
B0QZN5;P63024;P63044;A0A0N4SUV3;D3YTU0;Q62442-2;Q62442	Vesicle-associated membrane protein 3;Vesicle-associated membrane protein 2;Vesicle-associated membrane protein 1	Vamp2;Vamp3;Vamp1	61	Vamp2 K61	8.30471	8.30471	0.21108	-0.237213	Non-regulated	Non-regulated
B0QZN5;P63024;P63044;A0A0N4SUV3;D3YTU0;Q62442-2;Q62442	Vesicle-associated membrane protein 3;Vesicle-associated membrane protein 2;Vesicle-associated membrane protein 1	Vamp2;Vamp3;Vamp1	54	Vamp2 K54	8.55836	8.55836	-0.178109	-0.183628	Non-regulated	Non-regulated
B0R058;Q8C0L9-2;Q8C0L9	Glycerophosphocholine phosphodiesterase GPCPD1	Gpcpd1	153	Gpcpd1 K153	7.87848	7.87848	-0.0290771	-0.0495187	Non-regulated	Non-regulated
B0R091;P61022	Calcineurin B homologous protein 1	Chp1	18	Chp1 K18	7.70495	7.70495	0.0798897	0.185368	Non-regulated	Non-regulated
B0R091;P61022	Calcineurin B homologous protein 1	Chp1	114	Chp1 K114	7.51916	7.51916	0.0155517	-0.0592097	Non-regulated	Non-regulated
B1AQJ2;B0QZF8	Ubiquitin carboxyl-terminal hydrolase 36	Usp36	230	Usp36 K230	8.36348	8.36348	0.208261	-0.413685	Non-regulated	Non-regulated
B1AQJ2;B0QZF8	Ubiquitin carboxyl-terminal hydrolase 36	Usp36	338	Usp36 K338	9.18161	9.18161	0.268281	0.302896	Non-regulated	Non-regulated
B1AQJ2	Ubiquitin carboxyl-terminal hydrolase 36	Usp36	6	Usp36 K6	8.9007	8.9007	0.155061	-0.346492	Non-regulated	Non-regulated
B7ZC46;B1AQY9;B1AQZ0;Q8CHH9;Q8CHH9-2	Septin-8	Sept8	381	Sept8 K381	8.56835	8.56835	-0.160791	0.0412185	Non-regulated	Non-regulated
B7ZC46;B1AQY9;B1AQZ0;Q8CHH9;Q8CHH9-2	Septin-8	Sept8	198	Sept8 K198	7.83321	7.83321	0.10995	0.148961	Non-regulated	Non-regulated
F6V6Z9;Q3TET1;Q3UI47;B1AQZ2;P28741	Kinesin-like protein;Kinesin-like protein KIF3A	Kif3a	8	Kif3a K8	7.80682	7.80682	-0.0541482	0.262958	Non-regulated	Non-regulated
B1AR09;B1AR10		Mllt6	1070	Mllt6 K1070	8.23739	8.23739	0.338889	0.114361	Non-regulated	Non-regulated
B1AR09;B1AR10		Mllt6	431	Mllt6 K431	8.46593	8.46593	0.244185	0.617636	Non-regulated	Non-regulated
Z4YKM2;B2RWE3;B1AR13	CDGSH iron-sulfur domain-containing protein 3, mitochondrial	Cisd3	74	Cisd3 K74	9.05219	9.05219	-0.250634	0.221952	Non-regulated	Non-regulated
Q0VF62;B1AR74;Q8CCN5-2;Q8CCN5;F7C0F2	Breast carcinoma-amplified sequence 3 homolog	Bcas3	474	Bcas3 K474	7.97341	7.97341	0.118899	0.0405698	Non-regulated	Non-regulated
B1ARB3;Q08481-2;Q08481-3;Q08481;Q08481-4	Platelet endothelial cell adhesion molecule	Pecam1	456	Pecam1 K456	8.0249	8.0249	-0.164616	0.0893369	Non-regulated	Non-regulated
E9PVY8;B1ARU4;Q9QXZ0;E9QA63	Microtubule-actin cross-linking factor 1	Macf1	3006	Macf1 K3006	7.60377	7.60377	0.231084	0.0892069	Non-regulated	Non-regulated
E9PVY8;B1ARU4;Q9QXZ0;E9QA63;A0A0A0MQA6;F7ACR9;A0A571BGC6;A0A571BF93;Q9QXZ0-4;Q9QXZ0-2;Q9QXZ0-3;E9QNP1;F6Q750;F6YKN8;F6RL59;F6RCJ3	Microtubule-actin cross-linking factor 1	Macf1	5291	Macf1 K5291	8.66311	8.66311	-0.0173479	0.205941	Non-regulated	Non-regulated
E9PVY8;B1ARU4;Q9QXZ0;E9QA63	Microtubule-actin cross-linking factor 1	Macf1	2805	Macf1 K2805	8.33738	8.33738	-0.372952	-0.633904	Non-regulated	Non-regulated
E9PVY8;B1ARU4;Q9QXZ0;E9QA63;A0A0A0MQA6;F7ACR9;A0A571BGC6;A0A571BF93;Q9QXZ0-4;Q9QXZ0-2;Q9QXZ0-3;E9QNP1;F6Q750	Microtubule-actin cross-linking factor 1	Macf1	4324	Macf1 K4324	7.63468	7.63468	0.542437	0.33318	Non-regulated	Non-regulated
E9PVY8;B1ARU4;Q9QXZ0;E9QA63;A0A0A0MQA6;F7ACR9;A0A571BGC6;A0A571BF93;Q9QXZ0-4;Q9QXZ0-2;Q9QXZ0-3;E9QNP1;F6Q750	Microtubule-actin cross-linking factor 1	Macf1	2913	Macf1 K2913	7.9619	7.9619	0.110521	0.300699	Non-regulated	Non-regulated
E9PVY8;B1ARU4;Q9QXZ0;E9QA63	Microtubule-actin cross-linking factor 1	Macf1	2209	Macf1 K2209	8.2577	8.2577	0.129495	0.148686	Non-regulated	Non-regulated
E9PVY8;B1ARU4;Q9QXZ0;E9QA63;A0A0A0MQA6;F7ACR9;A0A571BGC6;A0A571BF93;Q9QXZ0-4;Q9QXZ0-2;Q9QXZ0-3;E9QNP1;F6Q750;F6YKN8	Microtubule-actin cross-linking factor 1	Macf1	5039	Macf1 K5039	8.3629	8.3629	0.136668	0.065128	Non-regulated	Non-regulated
E9PVY8;B1ARU4;Q9QXZ0;E9QA63;A0A0A0MQA6;F7ACR9;A0A571BGC6;A0A571BF93;Q9QXZ0-4;Q9QXZ0-2;Q9QXZ0-3;E9QNP1;F6Q750;F6YKN8;F6RL59;F6RCJ3	Microtubule-actin cross-linking factor 1	Macf1	5358	Macf1 K5358	8.89694	8.89694	0.0328979	-0.0645957	Non-regulated	Non-regulated
E9PVY8;B1ARU4;Q9QXZ0;E9QA63	Microtubule-actin cross-linking factor 1	Macf1	3240	Macf1 K3240	8.6956	8.6956	-0.0466663	0.193885	Non-regulated	Non-regulated
B1AT03;Q80ZH7;K4DI59;P97386-2;P97386;Q3UC82;Q3TJN5	DNA ligase;DNA ligase 3	Lig3	100	Lig3 K100	7.72897	7.72897	0.0506766	-0.0439554	Non-regulated	Non-regulated
B1AT03;Q80ZH7;K4DI59;P97386-2;P97386;Q3UC82	DNA ligase;DNA ligase 3	Lig3	617	Lig3 K617	8.71886	8.71886	0.119858	0.0254208	Non-regulated	Non-regulated
B1AT03;Q80ZH7;K4DI59;P97386-2;P97386;Q3UC82	DNA ligase;DNA ligase 3	Lig3	583	Lig3 K583	7.31796	7.31796	0.365091	0.0737006	Non-regulated	Non-regulated
B1AT03;Q80ZH7;K4DI59;P97386-2;P97386;Q3UC82	DNA ligase;DNA ligase 3	Lig3	465	Lig3 K465	7.68958	7.68958	-0.312257	0.00264845	Non-regulated	Non-regulated
B1AT82;Q9D0M1;Q8R574	Phosphoribosyl pyrophosphate synthase-associated protein 1;Phosphoribosyl pyrophosphate synthase-associated protein 2	Prpsap1;Prpsap2	267	Prpsap1 K267	9.17554	9.17554	0.0991169	0.117757	Non-regulated	Non-regulated
B1AT92;Q60631;Q60631-2;B1AT95	Growth factor receptor-bound protein 2	Grb2	20	Grb2 K20	8.23024	8.23024	-0.0358791	0.0850597	Non-regulated	Non-regulated
B1AT92;Q60631;Q60631-2	Growth factor receptor-bound protein 2	Grb2	109	Grb2 K109	8.75467	8.75467	0.027751	0.0427755	Non-regulated	Non-regulated
B1ATC3;B7ZC94;Q3UHC0	Trinucleotide repeat-containing gene 6C protein	Tnrc6c	634	Tnrc6c K634	7.85854	7.85854	0.257011	-0.0575276	Non-regulated	Non-regulated
B1ATP7;Q80Y81-2;Q80Y81;B1ATP9	Zinc phosphodiesterase ELAC protein 2	Elac2	420	Elac2 K420	8.71755	8.71755	0.00452387	-0.0971332	Non-regulated	Non-regulated
B1ATP7;Q80Y81-2;Q80Y81	Zinc phosphodiesterase ELAC protein 2	Elac2	472	Elac2 K472	8.52017	8.52017	0.0822067	-0.059533	Non-regulated	Non-regulated
B1AU25;Q9Z0X1	Apoptosis-inducing factor 1, mitochondrial	Aifm1	332	Aifm1 K332	8.52379	8.52379	0.0938407	0.0658787	Non-regulated	Non-regulated
B1AU25;Q9Z0X1;Q9Z0X1-2	Apoptosis-inducing factor 1, mitochondrial	Aifm1	108	Aifm1 K108	7.68143	7.68143	-0.0765561	0.0251257	Non-regulated	Non-regulated
B1AU75;Q99MD9	Nuclear autoantigenic sperm protein	Nasp	284	Nasp K284	10.7546	10.7546	0.138755	0.0729189	Non-regulated	Non-regulated
B1AU75;Q99MD9	Nuclear autoantigenic sperm protein	Nasp	441	Nasp K441	9.58085	9.58085	0.0283388	-0.0863931	Non-regulated	Non-regulated
B1AU75;Q99MD9	Nuclear autoantigenic sperm protein	Nasp	436	Nasp K436	9.73525	9.73525	0.0833513	-0.131882	Non-regulated	Non-regulated
B1AU75;Q99MD9	Nuclear autoantigenic sperm protein	Nasp	229	Nasp K229	7.88986	7.88986	-0.0752642	-0.15658	Non-regulated	Non-regulated
B1AU75;Q99MD9	Nuclear autoantigenic sperm protein	Nasp	239	Nasp K239	10.4019	10.4019	0.0495184	-0.025288	Non-regulated	Non-regulated
B1AU75;Q99MD9	Nuclear autoantigenic sperm protein	Nasp	154	Nasp K154	9.83154	9.83154	0.0680593	-0.0518056	Non-regulated	Non-regulated
B1AU75;Q99MD9	Nuclear autoantigenic sperm protein	Nasp	268	Nasp K268	9.3055	9.3055	-0.0779035	-0.0463283	Non-regulated	Non-regulated
B1AU75;Q99MD9	Nuclear autoantigenic sperm protein	Nasp	203	Nasp K203	8.78463	8.78463	0.0798438	0.0151752	Non-regulated	Non-regulated
B1AU75;Q99MD9;B1AU76;Q99MD9-2	Nuclear autoantigenic sperm protein	Nasp	33	Nasp K33	8.80907	8.80907	0.13867	-0.0228764	Non-regulated	Non-regulated
B1AU75;Q99MD9;B1AU76;Q99MD9-2	Nuclear autoantigenic sperm protein	Nasp	44	Nasp K44	8.1712	8.1712	0.216606	0.352512	Non-regulated	Non-regulated
B1AU75;Q99MD9;B1AU76;Q99MD9-2	Nuclear autoantigenic sperm protein	Nasp	612	Nasp K612	9.03387	9.03387	0.0711517	0.215216	Non-regulated	Non-regulated
B1AU75;Q99MD9;B1AU76;Q99MD9-2	Nuclear autoantigenic sperm protein	Nasp	602	Nasp K602	9.35648	9.35648	0.128183	-0.0798463	Non-regulated	Non-regulated
B1AU75;Q99MD9	Nuclear autoantigenic sperm protein	Nasp	251	Nasp K251	8.99741	8.99741	-0.030141	0.0205916	Non-regulated	Non-regulated
B1AU75;Q99MD9	Nuclear autoantigenic sperm protein	Nasp	171	Nasp K171	8.87518	8.87518	0.197022	0.18582	Non-regulated	Non-regulated
B1AUD9;Q9DBG9	Tax1-binding protein 3	Tax1bp3	20	Tax1bp3 K20	8.13117	8.13117	-0.0942836	0.27943	Non-regulated	Non-regulated
B1AUN3;Q3UKV0;B1AUN2		Eif2b3	68	Eif2b3 K68	7.85253	7.85253	-0.0890845	0.0419972	Non-regulated	Non-regulated
B1AUN3;Q3UKV0;B1AUN2		Eif2b3	289	Eif2b3 K289	8.18296	8.18296	0.0466677	-0.167119	Non-regulated	Non-regulated
B1AUN3;Q3UKV0;B1AUN2		Eif2b3	189	Eif2b3 K189	8.39368	8.39368	0.0622909	-0.0293633	Non-regulated	Non-regulated
B1AUN3;Q3UKV0;B1AUN2		Eif2b3	371	Eif2b3 K371	9.26891	9.26891	0.185605	0.073518	Non-regulated	Non-regulated
G8JL47;B1AUR6;G5E925	Protein MMS22-like	Mms22l	39	Mms22l K39	7.49528	7.49528	0.193745	0.0780223	Non-regulated	Non-regulated
B1AUT2;Q9WVH3	Forkhead box protein O4	Foxo4	108	Foxo4 K108	8.34762	8.34762	0.128056	-0.176607	Non-regulated	Non-regulated
B1AUX2;Q61191;F6SJS2	Host cell factor 1;HCF N-terminal chain 1;HCF N-terminal chain 2;HCF N-terminal chain 3;HCF N-terminal chain 4;HCF N-terminal chain 5;HCF N-terminal chain 6;HCF C-terminal chain 1;HCF C-terminal chain 2;HCF C-terminal chain 3;HCF C-terminal chain 4;HCF C-terminal chain 5;HCF C-terminal chain 6	Hcfc1	2070	Hcfc1 K2070	8.37996	8.37996	0.438659	0.247882	Non-regulated	Non-regulated
B1AUX2;Q61191	Host cell factor 1;HCF N-terminal chain 1;HCF N-terminal chain 2;HCF N-terminal chain 3;HCF N-terminal chain 4;HCF N-terminal chain 5;HCF N-terminal chain 6;HCF C-terminal chain 1;HCF C-terminal chain 2;HCF C-terminal chain 3;HCF C-terminal chain 4;HCF C-terminal chain 5;HCF C-terminal chain 6	Hcfc1	211	Hcfc1 K211	8.26005	8.26005	-0.0219454	-0.197479	Non-regulated	Non-regulated
B1AUX2;Q61191	Host cell factor 1;HCF N-terminal chain 1;HCF N-terminal chain 2;HCF N-terminal chain 3;HCF N-terminal chain 4;HCF N-terminal chain 5;HCF N-terminal chain 6;HCF C-terminal chain 1;HCF C-terminal chain 2;HCF C-terminal chain 3;HCF C-terminal chain 4;HCF C-terminal chain 5;HCF C-terminal chain 6	Hcfc1	836	Hcfc1 K836	9.38725	9.38725	0.317854	0.1853	Non-regulated	Non-regulated
B1AUX2;Q61191;F6SJS2	Host cell factor 1;HCF N-terminal chain 1;HCF N-terminal chain 2;HCF N-terminal chain 3;HCF N-terminal chain 4;HCF N-terminal chain 5;HCF N-terminal chain 6;HCF C-terminal chain 1;HCF C-terminal chain 2;HCF C-terminal chain 3;HCF C-terminal chain 4;HCF C-terminal chain 5;HCF C-terminal chain 6	Hcfc1	1918	Hcfc1 K1918	8.55122	8.55122	0.231779	0.257975	Non-regulated	Non-regulated
B1AUX2;Q61191;F6SJS2;F6T088;Q9D968	Host cell factor 1;HCF N-terminal chain 1;HCF N-terminal chain 2;HCF N-terminal chain 3;HCF N-terminal chain 4;HCF N-terminal chain 5;HCF N-terminal chain 6;HCF C-terminal chain 1;HCF C-terminal chain 2;HCF C-terminal chain 3;HCF C-terminal chain 4;HCF C-terminal chain 5;HCF C-terminal chain 6;Host cell factor 2	Hcfc1;Hcfc2	2044	Hcfc1 K2044	9.18435	9.18435	0.099479	0.181503	Non-regulated	Non-regulated
B1AUX2;Q61191;F6SJS2	Host cell factor 1;HCF N-terminal chain 1;HCF N-terminal chain 2;HCF N-terminal chain 3;HCF N-terminal chain 4;HCF N-terminal chain 5;HCF N-terminal chain 6;HCF C-terminal chain 1;HCF C-terminal chain 2;HCF C-terminal chain 3;HCF C-terminal chain 4;HCF C-terminal chain 5;HCF C-terminal chain 6	Hcfc1	2079	Hcfc1 K2079	7.49103	7.49103	-0.156322	0.111313	Non-regulated	Non-regulated
B1AUX2;Q61191	Host cell factor 1;HCF N-terminal chain 1;HCF N-terminal chain 2;HCF N-terminal chain 3;HCF N-terminal chain 4;HCF N-terminal chain 5;HCF N-terminal chain 6;HCF C-terminal chain 1;HCF C-terminal chain 2;HCF C-terminal chain 3;HCF C-terminal chain 4;HCF C-terminal chain 5;HCF C-terminal chain 6	Hcfc1	129	Hcfc1 K129	7.7163	7.7163	-0.0609294	-0.321069	Non-regulated	Non-regulated
B1AUX2;Q61191	Host cell factor 1;HCF N-terminal chain 1;HCF N-terminal chain 2;HCF N-terminal chain 3;HCF N-terminal chain 4;HCF N-terminal chain 5;HCF N-terminal chain 6;HCF C-terminal chain 1;HCF C-terminal chain 2;HCF C-terminal chain 3;HCF C-terminal chain 4;HCF C-terminal chain 5;HCF C-terminal chain 6	Hcfc1	288	Hcfc1 K288	8.8045	8.8045	0.374401	-0.0926352	Non-regulated	Non-regulated
B1AUX2;Q61191	Host cell factor 1;HCF N-terminal chain 1;HCF N-terminal chain 2;HCF N-terminal chain 3;HCF N-terminal chain 4;HCF N-terminal chain 5;HCF N-terminal chain 6;HCF C-terminal chain 1;HCF C-terminal chain 2;HCF C-terminal chain 3;HCF C-terminal chain 4;HCF C-terminal chain 5;HCF C-terminal chain 6	Hcfc1	813	Hcfc1 K813	7.58848	7.58848	0.222163	0.0906084	Non-regulated	Non-regulated
B1AUY7;Q9QY36;B1AUY8	N-alpha-acetyltransferase 10	Naa10	196	Naa10 K196	9.31271	9.31271	0.00162876	0.143362	Non-regulated	Non-regulated
B1AUY7;Q9QY36;B1AUY8;B1AUY9;B1AUZ1;Q3V4D5;Q9CQX6;Q3UX61	N-alpha-acetyltransferase 10;N-alpha-acetyltransferase 11	Naa10;Gm16286;Naa11	89	Naa10 K89	8.65256	8.65256	0.393524	0.246484	Non-regulated	Non-regulated
B1AUY7;Q9QY36;B1AUY8;B1AUY9;B1AUZ1;Q3V4D5;Q9CQX6;Q3UX61	N-alpha-acetyltransferase 10;N-alpha-acetyltransferase 11	Naa10;Gm16286;Naa11	78	Naa10 K78	8.66396	8.66396	0.346649	-0.00126256	Non-regulated	Non-regulated
B1AVB4;E9Q796;B1AVB5;B1AVB3;B1AVB1;B1AVB2		Scml2	357	Scml2 K357	8.40279	8.40279	0.562495	-0.355528	Non-regulated	Non-regulated
B1AVB4;E9Q796;B1AVB5;B1AVB3;B1AVB1;B1AVB2;A0A571BDL9		Scml2	223	Scml2 K223	7.84603	7.84603	0.0935941	-0.385493	Non-regulated	Non-regulated
B1AVB4;E9Q796;B1AVB5;B1AVB3		Scml2	441	Scml2 K441	8.5477	8.5477	0.184888	0.10478	Non-regulated	Non-regulated
B1AVB4;E9Q796;B1AVB5;B1AVB3;B1AVB1;B1AVB2		Scml2	385	Scml2 K385	8.78936	8.78936	-0.0359054	-0.254728	Non-regulated	Non-regulated
B1AVB4;E9Q796;B1AVB5;B1AVB3;B1AVB1;B1AVB2;A0A571BGE2		Scml2	833	Scml2 K833	8.11879	8.11879	0.324705	0.199612	Non-regulated	Non-regulated
B1AVN5;F6VKC7;H3BLB0;Q32P14		Gm13225;Gm13151;Gm13150;Gm13051	588	Gm13225 K588	8.06956	8.06956	0.0721651	-0.209578	Non-regulated	Non-regulated
Q3UDN6;B1AW21;Q9Z2C5	Myotubularin	Mtm1	8	Mtm1 K8	8.71181	8.71181	-0.0826773	0.0350642	Non-regulated	Non-regulated
B1AWE0;Q6PFA2;B1AWE1;B1AWD8;B1AWD9;O08585	Clathrin light chain A	Clta	191	Clta K191	8.20715	8.20715	0.196475	0.112281	Non-regulated	Non-regulated
B1AWE0;Q6PFA2;B1AWE1;B1AWD8;B1AWD9;O08585	Clathrin light chain A	Clta	210	Clta K210	9.92613	9.92613	0.114874	-0.000980615	Non-regulated	Non-regulated
B1AWL2;B1AWL4;B1AWL5		Zfp462	2401	Zfp462 K2401	8.03778	8.03778	0.0640013	0.127493	Non-regulated	Non-regulated
B1AWL2;B1AWL4;B1AWL5		Zfp462	377	Zfp462 K377	7.84302	7.84302	0.000722148	-0.214554	Non-regulated	Non-regulated
B1AWL2		Zfp462	485	Zfp462 K485	8.98318	8.98318	0.167389	-0.0081174	Non-regulated	Non-regulated
B1AWL2;B1AWL4;B1AWL5		Zfp462	580	Zfp462 K580	8.20615	8.20615	0.303633	-0.0940684	Non-regulated	Non-regulated
B1AX39-3;B1AX39	Zinc finger CCHC domain-containing protein 7	Zcchc7	209	Zcchc7 K209	7.74665	7.74665	1.36926	0.0469885	Regulated	Non-regulated
B1AXD8;Q99LF1	Akirin-2;Akirin-1	Akirin2;Akirin1	8	Akirin2 K8	8.05019	8.05019	0.240194	-0.271468	Non-regulated	Non-regulated
B1AXI9;J3QMP9;Q62036	Centrosomal protein of 131 kDa	Cep131	492	Cep131 K492	9.34418	9.34418	-0.577604	-0.437522	Non-regulated	Non-regulated
B1AXI9;J3QMP9;Q62036	Centrosomal protein of 131 kDa	Cep131	909	Cep131 K909	7.95777	7.95777	-0.0317836	0.0125531	Non-regulated	Non-regulated
B1AXN9;P18654	Ribosomal protein S6 kinase alpha-3	Rps6ka3	409	Rps6ka3 K409	8.38696	8.38696	-0.182692	-0.0731097	Non-regulated	Non-regulated
B1AXN9;P18654;B1AXP0;F6UG16;B1AXN8;B1AXN5	Ribosomal protein S6 kinase alpha-3	Rps6ka3	34	Rps6ka3 K34	8.09012	8.09012	0.188308	-0.250441	Non-regulated	Non-regulated
B1AXN9;P18654;B1AXP0	Ribosomal protein S6 kinase alpha-3	Rps6ka3	195	Rps6ka3 K195	8.88192	8.88192	0.302097	0.0801101	Non-regulated	Non-regulated
B1AXN9;P18654;E9PWV3;Q505N6;F6RQA2;F6Q8A4;P18653;G3UZI3	Ribosomal protein S6 kinase alpha-3;Ribosomal protein S6 kinase;Ribosomal protein S6 kinase alpha-1	Rps6ka3;Rps6ka1	476	Rps6ka3 K476	8.60573	8.60573	0.280478	0.164678	Non-regulated	Non-regulated
B1AXN9;P18654	Ribosomal protein S6 kinase alpha-3	Rps6ka3	294	Rps6ka3 K294	7.55252	7.55252	-0.0731347	-0.437794	Non-regulated	Non-regulated
B1AXN9;P18654;E9PWV3;Q505N6;F6RQA2;F6Q8A4;P18653;G3UZI3	Ribosomal protein S6 kinase alpha-3;Ribosomal protein S6 kinase;Ribosomal protein S6 kinase alpha-1	Rps6ka3;Rps6ka1	481	Rps6ka3 K481	9.18625	9.18625	0.0524428	-0.0227457	Non-regulated	Non-regulated
B1AXS8;B1AXS7;Q9JLM4;B1AXS6;B0R077;Q8CG95	Zinc finger MYM-type protein 3	Zmym3	439	Zmym3 K439	9.05473	9.05473	0.045757	0.0934594	Non-regulated	Non-regulated
B1AXS8;B1AXS7;Q9JLM4;B1AXS6	Zinc finger MYM-type protein 3	Zmym3	645	Zmym3 K645	8.53789	8.53789	-0.0276299	0.0714459	Non-regulated	Non-regulated
B1AY10;B1AY10-2;B1AY10-3	Transcriptional repressor NF-X1	Nfx1	680	Nfx1 K680	7.91192	7.91192	-0.0636337	0.171757	Non-regulated	Non-regulated
B1AY10	Transcriptional repressor NF-X1	Nfx1	975	Nfx1 K975	7.88523	7.88523	0.541681	0.656482	Non-regulated	Non-regulated
B1AY10;B1AY10-2;B1AY10-3	Transcriptional repressor NF-X1	Nfx1	308	Nfx1 K308	8.66283	8.66283	-0.0313225	0.114262	Non-regulated	Non-regulated
E9PV45;B1AY13	Ubiquitin carboxyl-terminal hydrolase;Ubiquitin carboxyl-terminal hydrolase 24	Usp24	2095	Usp24 K2095	7.99495	7.99495	0.0146724	0.0938538	Non-regulated	Non-regulated
B1AY87;G8JL42;Q8BW56-2;Q8BW56	Glycosyltransferase-like domain-containing protein 1	Gtdc1	213	Gtdc1 K213	7.47688	7.47688	0.132959	0.257135	Non-regulated	Non-regulated
B1AYU7;A2AK44;A2AK42;Q8C5N3-2;Q8C5N3	Pre-mRNA-splicing factor CWC22 homolog	Cwc22;Gm13695;Gm13697	737	Cwc22 K737	8.92641	8.92641	0.268348	-0.0830914	Non-regulated	Non-regulated
B1AYU7;A2AK44;A2AK42;Q8C5N3-2;Q8C5N3;B1AYU4	Pre-mRNA-splicing factor CWC22 homolog	Cwc22;Gm13695;Gm13697	148	Cwc22 K148	7.65785	7.65785	-0.130404	-0.216232	Non-regulated	Non-regulated
B1AYU7;A2AK44;A2AK42;J3QNR0;J3QM48;Q8C5N3-2;Q8C5N3;B1AYU4	Pre-mRNA-splicing factor CWC22 homolog	Cwc22;Gm13695;Gm13697;Gm13698	329	Cwc22 K329	8.13922	8.13922	-0.123029	0.0776538	Non-regulated	Non-regulated
B1AYU7;A2AK44;A2AK42;B1AYU8;Q8C5N3-2;Q8C5N3;B1AYU4	Pre-mRNA-splicing factor CWC22 homolog	Cwc22;Gm13695;Gm13697	137	Cwc22 K137	8.72977	8.72977	0.127155	-0.394495	Non-regulated	Non-regulated
B1AZ46;Q8BKX1-3;Q8BKX1-2;Q8BKX1;Q8BKX1-4	Brain-specific angiogenesis inhibitor 1-associated protein 2	Baiap2	156	Baiap2 K156	7.77065	7.77065	-0.238198	0.0428826	Non-regulated	Non-regulated
B1AZ46;Q8BKX1-3;Q8BKX1-2;Q8BKX1	Brain-specific angiogenesis inhibitor 1-associated protein 2	Baiap2	333	Baiap2 K333	7.82963	7.82963	0.227375	0.153517	Non-regulated	Non-regulated
B1AZI6;F6SBF2	THO complex subunit 2	Thoc2	1341	Thoc2 K1341	7.81373	7.81373	0.271055	0.159564	Non-regulated	Non-regulated
B1AZI6	THO complex subunit 2	Thoc2	307	Thoc2 K307	7.70254	7.70254	0.166875	0.112679	Non-regulated	Non-regulated
B1AZI6;E9Q5E2	THO complex subunit 2	Thoc2;BC005561	1156	Thoc2 K1156	8.14529	8.14529	0.0702393	0.247926	Non-regulated	Non-regulated
B1AZI6;E9Q5E2	THO complex subunit 2	Thoc2;BC005561	943	Thoc2 K943	7.97873	7.97873	0.529145	0.210193	Non-regulated	Non-regulated
B1AZI6	THO complex subunit 2	Thoc2	1229	Thoc2 K1229	7.54805	7.54805	0.0534314	0.150773	Non-regulated	Non-regulated
B1AZI6;F6SBF2;Q8C690	THO complex subunit 2	Thoc2	1408	Thoc2 K1408	7.82011	7.82011	0.1392	0.529858	Non-regulated	Non-regulated
F6YMR0;E9PUF2;B7ZNS2;B1AZP2-3;B1AZP2-2;B1AZP2	Disks large-associated protein 4	Dlgap4	244	Dlgap4 K244	7.51964	7.51964	-0.081637	-0.0889808	Non-regulated	Non-regulated
B1B0S0;Q61806;Q6P205;Q99L59;Q60595	X-linked lymphocyte-regulated protein 3C;X-linked lymphocyte-regulated protein 3B;X-linked lymphocyte-regulated protein 3A	Xlr3c;Xlr3b;Xlr3a	177	Xlr3c K177	8.07056	8.07056	-0.0318449	-0.322205	Non-regulated	Non-regulated
B1B1D7;B1B1D8;Q9D773	39S ribosomal protein L2, mitochondrial	Mrpl2	126	Mrpl2 K126	7.37256	7.37256	-0.225628	0.112078	Non-regulated	Non-regulated
S4R1B9;B1Q2W7;D3YZK4;Q80UV9-3;Q80UV9;Q80UV9-2	Transcription initiation factor TFIID subunit 1	Taf1	1282	Taf1 K1282	7.77307	7.77307	0.0655688	-0.0123516	Non-regulated	Non-regulated
S4R1B9;B1Q2W7;D3YZK4;Q80UV9-3;Q80UV9	Transcription initiation factor TFIID subunit 1	Taf1	565	Taf1 K565	8.41662	8.41662	0.394755	0.17438	Non-regulated	Non-regulated
S4R1B9;B1Q2W7;D3YZK4;Q80UV9-3;Q80UV9	Transcription initiation factor TFIID subunit 1	Taf1	167	Taf1 K167	8.30841	8.30841	0.134335	0.225245	Non-regulated	Non-regulated
S4R1B9;B1Q2W7;D3YZK4;Q80UV9-3;Q80UV9;Q80UV9-2	Transcription initiation factor TFIID subunit 1	Taf1	1067	Taf1 K1067	7.97695	7.97695	0.0220929	0.100193	Non-regulated	Non-regulated
S4R1B9;B1Q2W7;D3YZK4;Q80UV9-3;Q80UV9;Q80UV9-2	Transcription initiation factor TFIID subunit 1	Taf1	1365	Taf1 K1365	8.61297	8.61297	-0.0363267	-0.0054987	Non-regulated	Non-regulated
B2FDH0;P52483	Ubiquitin-conjugating enzyme E2 E3	Ube2e3	50	Ube2e3 K50	8.35075	8.35075	-0.0298976	-0.189018	Non-regulated	Non-regulated
B2FDH0;P52483	Ubiquitin-conjugating enzyme E2 E3	Ube2e3	58	Ube2e3 K58	9.19371	9.19371	0.513743	0.484562	Non-regulated	Non-regulated
B2KF05-2;B2KF05;A0A3B2WCP8;A0A3B2WD38;A0A3B2WCX7;A0A3B2W3T2;A0A3B2WD39;A0A3B2WAM7		Brpf3	89	Brpf3 K89	9.62881	9.62881	0.115344	0.0243777	Non-regulated	Non-regulated
B2KF05-2;B2KF05;A0A3B2WCP8;A0A3B2WD38;A0A3B2WCX7;A0A3B2W3T2;A0A3B2WD39;A0A3B2WAM7		Brpf3	91	Brpf3 K91	8.44223	8.44223	-0.18183	-0.374017	Non-regulated	Non-regulated
B2KF05-2;B2KF05;A0A3B2WCP8;A0A3B2WD38;A0A3B2WCX7;A0A3B2W3T2;A0A3B2WD39;A0A3B2WD05		Brpf3	540	Brpf3 K540	7.99947	7.99947	0.624477	0.28556	Non-regulated	Non-regulated
B2KF05-2;B2KF05;A0A3B2WCP8;A0A3B2WD38;A0A3B2WCX7;A0A3B2W3T2;A0A3B2WD39		Brpf3	105	Brpf3 K105	9.35875	9.35875	0.315986	0.163155	Non-regulated	Non-regulated
B2KF05-2;B2KF05;A0A3B2WCP8;A0A3B2WD38;A0A3B2WCX7;A0A3B2W3T2;A0A3B2WD39		Brpf3	447	Brpf3 K447	8.28867	8.28867	0.652857	-0.0133605	Non-regulated	Non-regulated
B2KF05-2;B2KF05;A0A3B2WCP8;A0A3B2WD38;A0A3B2WCX7;A0A3B2W3T2;A0A3B2WD39		Brpf3	451	Brpf3 K451	8.25801	8.25801	0.652857	0.286452	Non-regulated	Non-regulated
B2KF05-2;B2KF05;A0A3B2WD05		Brpf3	794	Brpf3 K794	9.09019	9.09019	0.324912	0.134788	Non-regulated	Non-regulated
B2KFW1;B2KFW1-2	Zinc finger and SCAN domain-containing protein 20	Zscan20	751	Zscan20 K751	9.94253	9.94253	0.026786	0.0163369	Non-regulated	Non-regulated
B2KGA7;Q505B7-2;Q505B7	Protein archease	Zbtb8os	119	Zbtb8os K119	7.97742	7.97742	0.0124463	-0.19788	Non-regulated	Non-regulated
B2KGF0;Q8VEE0	Ribulose-phosphate 3-epimerase	Rpe	230	Rpe K230	8.27226	8.27226	-0.180303	-0.0943654	Non-regulated	Non-regulated
E9QAI5;B2RQC6;G3UWN2;B2RQC6-2	CAD protein;Glutamine-dependent carbamoyl-phosphate synthase;Aspartate carbamoyltransferase;Dihydroorotase	Cad	1309	Cad K1309	8.3379	8.3379	0.1666	0.413525	Non-regulated	Non-regulated
E9QAI5;B2RQC6;G3UWN2;B2RQC6-2	CAD protein;Glutamine-dependent carbamoyl-phosphate synthase;Aspartate carbamoyltransferase;Dihydroorotase	Cad	1313	Cad K1313	8.77592	8.77592	0.00442886	0.250085	Non-regulated	Non-regulated
E9QAI5;B2RQC6;G3UWN2;B2RQC6-2	CAD protein;Glutamine-dependent carbamoyl-phosphate synthase;Aspartate carbamoyltransferase;Dihydroorotase	Cad	1211	Cad K1211	8.5051	8.5051	-0.0791205	0.140352	Non-regulated	Non-regulated
E9QAI5;B2RQC6;G3UWN2;B2RQC6-2	CAD protein;Glutamine-dependent carbamoyl-phosphate synthase;Aspartate carbamoyltransferase;Dihydroorotase	Cad	2019	Cad K2019	8.29106	8.29106	0.203741	0.32217	Non-regulated	Non-regulated
E9QAI5;B2RQC6;G3UWN2;B2RQC6-2	CAD protein;Glutamine-dependent carbamoyl-phosphate synthase;Aspartate carbamoyltransferase;Dihydroorotase	Cad	1127	Cad K1127	9.30094	9.30094	0.0590245	0.297858	Non-regulated	Non-regulated
E9QAI5;B2RQC6;G3UWN2;B2RQC6-2;E9QAT6	CAD protein;Glutamine-dependent carbamoyl-phosphate synthase;Aspartate carbamoyltransferase;Dihydroorotase	Cad	165	Cad K165	8.64979	8.64979	-0.031161	0.230896	Non-regulated	Non-regulated
E9QAI5;B2RQC6	CAD protein;Glutamine-dependent carbamoyl-phosphate synthase;Aspartate carbamoyltransferase;Dihydroorotase	Cad	1973	Cad K1973	8.48262	8.48262	-0.347258	-0.186326	Non-regulated	Non-regulated
E9QAI5;B2RQC6;G3UWN2;B2RQC6-2;E9QAT6	CAD protein;Glutamine-dependent carbamoyl-phosphate synthase;Aspartate carbamoyltransferase;Dihydroorotase	Cad	186	Cad K186	9.10779	9.10779	-0.00417067	0.231974	Non-regulated	Non-regulated
E9QAI5;B2RQC6;G3UWN2;B2RQC6-2;E9QAT6	CAD protein;Glutamine-dependent carbamoyl-phosphate synthase;Aspartate carbamoyltransferase;Dihydroorotase	Cad	760	Cad K760	8.67509	8.67509	0.196614	0.157938	Non-regulated	Non-regulated
E9QAI5;B2RQC6;G3UWN2;B2RQC6-2	CAD protein;Glutamine-dependent carbamoyl-phosphate synthase;Aspartate carbamoyltransferase;Dihydroorotase	Cad	1246	Cad K1246	8.91718	8.91718	0.225518	0.174011	Non-regulated	Non-regulated
E9QAI5;B2RQC6;G3UWN2;B2RQC6-2	CAD protein;Glutamine-dependent carbamoyl-phosphate synthase;Aspartate carbamoyltransferase;Dihydroorotase	Cad	1625	Cad K1625	8.47848	8.47848	-0.143547	0.00667077	Non-regulated	Non-regulated
E9QAI5;B2RQC6;G3UWN2;B2RQC6-2;E9QAT6	CAD protein;Glutamine-dependent carbamoyl-phosphate synthase;Aspartate carbamoyltransferase;Dihydroorotase	Cad	808	Cad K808	8.1506	8.1506	0.099166	0.137022	Non-regulated	Non-regulated
E9QAI5;B2RQC6;G3UWN2;B2RQC6-2;E9QAT6	CAD protein;Glutamine-dependent carbamoyl-phosphate synthase;Aspartate carbamoyltransferase;Dihydroorotase	Cad	739	Cad K739	8.72142	8.72142	0.067124	0.274638	Non-regulated	Non-regulated
E9QAI5;B2RQC6;G3UWN2;B2RQC6-2;E9QAT6	CAD protein;Glutamine-dependent carbamoyl-phosphate synthase;Aspartate carbamoyltransferase;Dihydroorotase	Cad	778	Cad K778	8.51339	8.51339	-0.0970145	0.279963	Non-regulated	Non-regulated
E9QAI5;B2RQC6;G3UWN2;B2RQC6-2	CAD protein;Glutamine-dependent carbamoyl-phosphate synthase;Aspartate carbamoyltransferase;Dihydroorotase	Cad	1460	Cad K1460	8.91385	8.91385	0.0492927	0.150605	Non-regulated	Non-regulated
E9QAI5;B2RQC6;G3UWN2;B2RQC6-2;E9QAT6	CAD protein;Glutamine-dependent carbamoyl-phosphate synthase;Aspartate carbamoyltransferase;Dihydroorotase	Cad	754	Cad K754	9.05797	9.05797	0.171544	0.077558	Non-regulated	Non-regulated
B2RQG2		Phf3	1634	Phf3 K1634	8.95008	8.95008	0.259352	0.247488	Non-regulated	Non-regulated
B2RQG2		Phf3	933	Phf3 K933	7.72285	7.72285	0.151506	0.14413	Non-regulated	Non-regulated
B2RQG2		Phf3	555	Phf3 K555	8.77333	8.77333	0.660506	0.0218936	Non-regulated	Non-regulated
B2RQS1;Q9ERG2	Striatin-3	Strn3	136	Strn3 K136	8.35116	8.35116	0.123159	0.0207318	Non-regulated	Non-regulated
E9QNG1;B2RR82;Q9Z0R6-2;Q9Z0R6	Intersectin-2	Itsn2	367	Itsn2 K367	7.8293	7.8293	-0.114562	-0.119519	Non-regulated	Non-regulated
E9QNG1;B2RR82;Q9Z0R6-2;Q9Z0R6;A0A1W2P775	Intersectin-2	Itsn2	701	Itsn2 K701	7.67372	7.67372	0.341031	0.247479	Non-regulated	Non-regulated
B2RR83;A0A0J9YV44	Probable ATP-dependent RNA helicase YTHDC2	Ythdc2	1030	Ythdc2 K1030	8.05026	8.05026	0.0372547	0.105852	Non-regulated	Non-regulated
B2RR83	Probable ATP-dependent RNA helicase YTHDC2	Ythdc2	1246	Ythdc2 K1246	8.29048	8.29048	0.259324	0.40783	Non-regulated	Non-regulated
K3W4L0;B2RRE2;E9QAX2;Q9JMH9-4;Q9JMH9-1;Q9JMH9;Q9JMH9-6	Unconventional myosin-XVIIIa	Myo18a	123	Myo18a K123	9.02193	9.02193	0.0156504	-0.0734607	Non-regulated	Non-regulated
K3W4L0;B2RRE2;E9QAX2;Q9JMH9-4;Q9JMH9-1;Q9JMH9;Q9JMH9-6;E9Q405;A0A1C7ZN10;Q9JMH9-5;Q9JMH9-7;Q9JMH9-2;E9QA74	Unconventional myosin-XVIIIa	Myo18a	1832	Myo18a K1832	7.49397	7.49397	0.152635	0.0744394	Non-regulated	Non-regulated
B2RRE4;J3QPN0;J3QNT5	Zinc finger protein 518B	Znf518b;Zfp518b	127	Znf518b K127	7.63466	7.63466	0.535792	0.385639	Non-regulated	Non-regulated
B2RRF6	Zinc finger protein 518A	Znf518a	526	Znf518a K526	7.85879	7.85879	0.434074	0.0116262	Non-regulated	Non-regulated
F7CVW0;B2RRI2;Q689Z5;Q689Z5-2	Protein strawberry notch homolog 1	Sbno1	858	Sbno1 K858	8.19229	8.19229	0.484376	0.274849	Non-regulated	Non-regulated
F7CVW0;B2RRI2;Q689Z5;Q689Z5-2;A0A1W2P7W8;Q7TNB8-2;Q7TNB8	Protein strawberry notch homolog 1;Protein strawberry notch homolog 2	Sbno1;Sbno2	865	Sbno1 K865	7.83792	7.83792	0.337959	0.146338	Non-regulated	Non-regulated
F7CVW0;B2RRI2;Q689Z5;Q689Z5-2;A0A0G2JG63;Q3TMM7;A0A0G2JGC7;A0A0G2JEM3	Protein strawberry notch homolog 1	Sbno1	377	Sbno1 K377	7.97727	7.97727	0.266256	0.518269	Non-regulated	Non-regulated
F7CVW0;B2RRI2;Q689Z5;Q689Z5-2	Protein strawberry notch homolog 1	Sbno1	922	Sbno1 K922	7.53901	7.53901	0.149841	-0.293611	Non-regulated	Non-regulated
F7CVW0;B2RRI2;Q689Z5;Q689Z5-2	Protein strawberry notch homolog 1	Sbno1	1095	Sbno1 K1095	7.81539	7.81539	0.645277	0.180202	Non-regulated	Non-regulated
B2RS91	RNA polymerase I-specific transcription initiation factor RRN3	Rrn3	413	Rrn3 K413	7.95832	7.95832	0.28486	0.198239	Non-regulated	Non-regulated
B2RSU7;Q8CHG3;E0CX24	GRIP and coiled-coil domain-containing protein 2	Gcc2	31	Gcc2 K31	7.55028	7.55028	0.377217	0.356865	Non-regulated	Non-regulated
B2RT41		Zfc3h1	494	Zfc3h1 K494	7.55207	7.55207	0.246664	0.0343573	Non-regulated	Non-regulated
[truncated: 9,923 more rows]

## Sheet: Figure2b
Figure 2b
Correlation between acetylation site changes after treatment with ActD and NVP-2
Proteins	Protein names	Gene names	Position	Name	ActD	NVP-2	Regulated
A0A023T778;Q9CQL1;P61327	Protein mago nashi homolog 2;Protein mago nashi homolog	Magohb;Magoh	41	Magohb K41	0.17407	0.27815	Non-regulated
A2ADP5;Q3UWJ5;A2ADP2;Q8CDM3;A0A067XG46;Q9R0X5-4;Q9R0X5-3;Q9R0X5-2;Q9R0X5;Q9R0X5-5	X-linked retinitis pigmentosa GTPase regulator	Rpgr	59	Rpgr K59	0.118621	-0.222284	Non-regulated
A0A087WP63;A0A087WNX7;A0A087WNL7;A0A087WQ44		Srcap	2559	Srcap K2559	-0.0641636	-0.0389218	Non-regulated
A0A087WP63;A0A087WNX7;A0A087WNL7;A0A087WQ44;A0A0U1RQA7		Srcap	3018	Srcap K3018	0.166809	0.14305	Non-regulated
L7N212;F8VPU7;A0A087WNP5;Q8BZW4-2;Q8BZW4;D3YUB7;A0A087WPN2;L7N201;A0A1Y7VJM8;K7N6H3;D3Z5Z2;A0A087WR27;E9QAG8;D3Z5Y8;D3Z1G5;K7N6R7;F7BFU5;E9Q981;A0A087WSF4;G3UY53;A0A0U1RQ46;A0A1B0GRI2;A0A338P6Q3;A0A6I8MX21;A0A6I8MX06;F7CEW8;A2ART4;A2ARW1;A2AHM2;A2BE23;B2KFW1;B2KFW1-2;B8JJZ4;E9QAH2;F6R9A8;Q99LG7;L7N1Z0;L7N248;P08043;Q8C0E6;E9PXJ4;Q8C879;Q3UZY6;Q8K0G9;G3X996;A0A087WPI5;D3Z5P9;A0A1D5RLK0;Q3UES6;A2AL…	Zinc finger protein 120;Zinc finger protein 431;Zinc finger and SCAN domain-containing protein 20;Zinc finger protein 2;Zinc finger protein 394;Zinc finger protein 48;Zinc finger protein 354C;Krueppel-like factor 3;Krueppel-like factor 12;Krueppel-like factor 5;Krueppel-like factor 7	Zfp120;Gm10778;Gm4767;Gm3604;Zfp934;Zfp932;Znf431;Gm15446;Gm17655;9830147E19Rik;Gm2381;Gm4631;Gm14434;Gm14410;Zfp931;Gm14305;Zscan20;Zfp808;Zfp605;Zfp958;Gm6871;Zfp2;Zfp286;Zfp712;Zfp202;Zfp956;Zfp119b;Zfp846;Zfp629;Klf7;Zkscan16;Znf394;Gm10324;Gm7221;Zfp935;Zfp217;Zfp936;Znf48;Zfp791;Znf354c;Zkscan7;Klf3;Klf12;Gm5595;Zfp663;Zfp180;AI987944;AW146154;Zfp933;Zfp263;Zfp959;Klf5	300	Zfp120 K300	0.266494	0.181169	Non-regulated
A0A087WNR7;Q0VG62;Q0VG62-1;A0A087WNL9	Uncharacterized protein C8orf59 homolog	1810022K09Rik	21	1810022K09Rik K21	0.355482	0.600468	Non-regulated
A0A087WQE6;A0A087WNT1;P83940;A0A087WPE4	Transcription elongation factor B polypeptide 1	Tceb1	32	Tceb1 K32	0.0808819	0.305163	Non-regulated
A0A087WP64;A0A087WPE6;A0A087WNT3;A0A087WNU9;A0A087WRS3;A0A087WPP8;Q6AXH6;Q6AXD2;P62484;A0A087WR90	Abl interactor 2	Abi2	161	Abi2 K161	-0.340277	-0.0545637	Non-regulated
A0A087WNV1;A0A087WSR7;A0A087WR52;Q8K2K6-3;Q8K2K6-2;Q8K2K6-1;Q8K2K6	Arf-GAP domain and FG repeat-containing protein 1	Agfg1	12	Agfg1 K12	0.140992	0.22139	Non-regulated
F8VQC7;A0A087WQQ5;A0A087WQ25;A0A087WRS1;A0A087WQI3;A0A087WNW3;A0A087WP85;A0A087WP14;A0A087WQG4;A0A087WQF8;A0A087WQD0;A0A087WPW5;A0A087WS29;A0A087WS23;A0A087WS04;A0A087WPX0;A0A087WP48;Q61595;Q61595-6;Q61595-15;Q61595-5;Q61595-9;Q61595-4;Q61595-11;Q61595-10;Q61595-13;Q61595-8;Q61595-7;Q61595-14;Q61595-3;Q61595-16;Q61595-12;Q61595-2	Kinectin	Ktn1	1040	Ktn1 K1040	0.00561796	-0.0404551	Non-regulated
F8VQC7;A0A087WQQ5;A0A087WQ25;A0A087WRS1;A0A087WQI3;A0A087WNW3;A0A087WP85;A0A087WP14;A0A087WQG4;A0A087WQF8;A0A087WQD0;A0A087WPW5;A0A087WS29;A0A087WS23;A0A087WS04;A0A087WPX0;A0A087WP48		Ktn1	656	Ktn1 K656	0.174409	0.231835	Non-regulated
F8VQC7;A0A087WQQ5;A0A087WQ25;A0A087WRS1;A0A087WQI3;A0A087WNW3;A0A087WP85;A0A087WP14;A0A087WQG4;A0A087WQF8;A0A087WQD0;A0A087WPW5;A0A087WS29;A0A087WS23;A0A087WS04;A0A087WPX0;A0A087WP48		Ktn1	673	Ktn1 K673	0.127217	0.0398389	Non-regulated
F8VQC7;A0A087WQQ5;A0A087WQ25;A0A087WRS1;A0A087WQI3;A0A087WNW3;A0A087WP85;A0A087WP14;A0A087WQG4;A0A087WQF8;A0A087WQD0;A0A087WPW5;A0A087WS29;A0A087WS23;A0A087WS04;A0A087WPX0;A0A087WP48;Q61595;Q61595-6;Q61595-15;Q61595-5;Q61595-9;Q61595-4;Q61595-11;Q61595-10;Q61595-13;Q61595-8;Q61595-7;Q61595-14;Q61595-3;Q61595-16;Q61595-12;Q61595-2	Kinectin	Ktn1	743	Ktn1 K743	0.0295167	0.0982766	Non-regulated
F8VQC7;A0A087WQQ5;A0A087WQ25;A0A087WRS1;A0A087WQI3;A0A087WNW3;A0A087WP85;A0A087WP14;A0A087WQG4;A0A087WQF8;A0A087WQD0;A0A087WPW5;A0A087WS29;A0A087WS23;A0A087WS04;A0A087WPX0;A0A087WP48;Q61595;Q61595-6;Q61595-15;Q61595-5;Q61595-9;Q61595-4;Q61595-11;Q61595-10;Q61595-13;Q61595-8;Q61595-7;Q61595-14;Q61595-3;Q61595-16;Q61595-12;Q61595-2	Kinectin	Ktn1	895	Ktn1 K895	0.155742	0.0525409	Non-regulated
F8VQC7;A0A087WQQ5;A0A087WQ25;A0A087WRS1;A0A087WQI3;A0A087WNW3;A0A087WP85;A0A087WP14;A0A087WQG4;A0A087WQF8;A0A087WQD0;A0A087WPW5;A0A087WS29;A0A087WS23;A0A087WS04;A0A087WPX0;A0A087WP48;Q61595;Q61595-6;Q61595-15;Q61595-5;Q61595-9;Q61595-4;Q61595-11;Q61595-10;Q61595-13;Q61595-8;Q61595-7;Q61595-14;Q61595-3;Q61595-16;Q61595-12;Q61595-2	Kinectin	Ktn1	959	Ktn1 K959	0.308109	0.407893	Non-regulated
F8VQC7;A0A087WQQ5;A0A087WQ25;A0A087WRS1;A0A087WQI3;A0A087WNW3;A0A087WP85;A0A087WP14;A0A087WQG4;A0A087WQF8;A0A087WQD0;A0A087WPW5;A0A087WS29;A0A087WS23;A0A087WS04;A0A087WPX0;A0A087WP48;Q61595;Q61595-6;Q61595-15;Q61595-5;Q61595-9;Q61595-4;Q61595-11;Q61595-10;Q61595-13;Q61595-8;Q61595-7;Q61595-14;Q61595-3;Q61595-16;Q61595-12;Q61595-2	Kinectin	Ktn1	928	Ktn1 K928	0.242393	0.0768298	Non-regulated
F8VQC7;A0A087WQQ5;A0A087WQ25;A0A087WRS1;A0A087WQI3;A0A087WNW3;A0A087WP85;A0A087WP14;A0A087WQG4;A0A087WQF8;A0A087WQD0;A0A087WPW5;A0A087WS29;A0A087WS23;A0A087WS04;A0A087WPX0;A0A087WP48;Q61595;Q61595-6;Q61595-15;Q61595-5;Q61595-9;Q61595-4;Q61595-11;Q61595-10;Q61595-13;Q61595-8;Q61595-7;Q61595-14;Q61595-3;Q61595-16;Q61595-12;Q61595-2	Kinectin	Ktn1	786	Ktn1 K786	-0.0915306	0.11635	Non-regulated
F8VQC7;A0A087WQQ5;A0A087WQ25;A0A087WRS1;A0A087WQI3;A0A087WNW3;A0A087WP85;A0A087WP14;A0A087WQG4;A0A087WQF8;A0A087WQD0;A0A087WPW5;A0A087WS29;A0A087WS23;A0A087WS04;A0A087WPX0;A0A087WP48;Q61595;Q61595-6;Q61595-15;Q61595-5;Q61595-9;Q61595-4;Q61595-11;Q61595-10;Q61595-13;Q61595-8;Q61595-7;Q61595-14;Q61595-3;Q61595-16;Q61595-12;Q61595-2	Kinectin	Ktn1	280	Ktn1 K280	0.142767	0.0831649	Non-regulated
F8VQC7;A0A087WQQ5;A0A087WQ25;A0A087WRS1;A0A087WQI3;A0A087WNW3;A0A087WP85;A0A087WP14;A0A087WQG4;A0A087WQF8;A0A087WQD0;A0A087WPW5;A0A087WS29;A0A087WS23;A0A087WS04;A0A087WPX0;A0A087WP48;Q61595;Q61595-6;Q61595-15;Q61595-5;Q61595-9;Q61595-4;Q61595-11;Q61595-10;Q61595-13;Q61595-8;Q61595-7;Q61595-14;Q61595-3;Q61595-16;Q61595-12;Q61595-2	Kinectin	Ktn1	388	Ktn1 K388	-0.00134821	0.0463391	Non-regulated
F8VQC7;A0A087WQQ5;A0A087WQ25;A0A087WRS1;A0A087WQI3;A0A087WNW3;A0A087WP85;A0A087WP14;A0A087WQG4;A0A087WQF8;A0A087WQD0;A0A087WPW5;A0A087WS29;A0A087WS23;A0A087WS04;A0A087WPX0;A0A087WP48;Q61595;Q61595-6;Q61595-15;Q61595-5;Q61595-9;Q61595-4;Q61595-11;Q61595-10;Q61595-13;Q61595-8;Q61595-7;Q61595-14;Q61595-3;Q61595-16;Q61595-12;Q61595-2;A0A087WPY8;A0A087WR91	Kinectin	Ktn1	150	Ktn1 K150	-0.0638558	-0.178002	Non-regulated
F8VQC7;A0A087WQQ5;A0A087WQ25;A0A087WRS1;A0A087WQI3;A0A087WNW3;A0A087WP85;A0A087WP14;A0A087WQG4;A0A087WQF8;A0A087WQD0;A0A087WPW5;A0A087WS29;A0A087WS23;A0A087WS04;A0A087WPX0;A0A087WP48;Q61595;Q61595-6;Q61595-15;Q61595-5;Q61595-9;Q61595-4;Q61595-11;Q61595-10;Q61595-13;Q61595-8;Q61595-7;Q61595-14;Q61595-3;Q61595-16;Q61595-12;Q61595-2	Kinectin	Ktn1	348	Ktn1 K348	0.0649372	0.0980028	Non-regulated
F8VQC7;A0A087WQQ5;A0A087WQ25;A0A087WRS1;A0A087WQI3;A0A087WNW3;A0A087WP85;A0A087WP14;A0A087WQG4;A0A087WQF8;A0A087WQD0;A0A087WPW5;A0A087WS29;A0A087WS23;A0A087WS04;A0A087WPX0;A0A087WP48;Q61595;Q61595-6;Q61595-15;Q61595-5;Q61595-9;Q61595-4;Q61595-11;Q61595-10;Q61595-13;Q61595-8;Q61595-7;Q61595-14;Q61595-3;Q61595-16;Q61595-12;Q61595-2	Kinectin	Ktn1	479	Ktn1 K479	-0.102031	0.0922498	Non-regulated
F8VQC7;A0A087WQQ5;A0A087WQ25;A0A087WRS1;A0A087WQI3;A0A087WNW3;A0A087WP85;A0A087WP14;A0A087WQG4;A0A087WQF8;A0A087WQD0;A0A087WPW5;A0A087WS29;A0A087WS23;A0A087WS04;A0A087WPX0;A0A087WP48;Q61595;Q61595-6;Q61595-15;Q61595-5;Q61595-9;Q61595-4;Q61595-11;Q61595-10;Q61595-13;Q61595-8;Q61595-7;Q61595-14;Q61595-3;Q61595-16;Q61595-12;Q61595-2	Kinectin	Ktn1	468	Ktn1 K468	0.159244	0.0160487	Non-regulated
F8VQC7;A0A087WQQ5;A0A087WQ25;A0A087WRS1;A0A087WQI3;A0A087WNW3;A0A087WP85;A0A087WP14;A0A087WQG4;A0A087WQF8;A0A087WQD0;A0A087WPW5;A0A087WS29;A0A087WS23;A0A087WS04;A0A087WPX0;A0A087WP48;Q61595;Q61595-6;Q61595-15;Q61595-5;Q61595-9;Q61595-4;Q61595-11;Q61595-10;Q61595-13;Q61595-8;Q61595-7;Q61595-14;Q61595-3;Q61595-16;Q61595-12;Q61595-2	Kinectin	Ktn1	471	Ktn1 K471	0.0882768	-0.158377	Non-regulated
F8VQC7;A0A087WQQ5;A0A087WQ25;A0A087WRS1;A0A087WQI3;A0A087WNW3;A0A087WP85;A0A087WP14;A0A087WQG4;A0A087WQF8;A0A087WQD0;A0A087WPW5;A0A087WS29;A0A087WS23;A0A087WS04;A0A087WPX0;A0A087WP48;Q61595;Q61595-6;Q61595-15;Q61595-5;Q61595-9;Q61595-4;Q61595-11;Q61595-10;Q61595-13;Q61595-8;Q61595-7;Q61595-14;Q61595-3;Q61595-16;Q61595-12;Q61595-2	Kinectin	Ktn1	809	Ktn1 K809	-3.25485e-05	-0.508206	Non-regulated
A0A087WSS9;A0A087WNW5;A0A087WQL3;A0A087WR99;A0A087WRK1;A0A087WRK3;A0A087WRL2;A0A087WRP6;A0A087WRT9;A0A087WRF5;A0A087WS79;A0A087WSL2;A0A087WSS0;A0A0A6YW38;A0A0A6YX04;A0A087WP35;A0A087WS97;A0A087WNQ6;A0A087WPP3;A0A087WQC7;J3QNV4;J3QNI1;A0A087WNW4;A0A087WSR0;A0A087WP97;Q810R0;Q8BS74;A0A087WR14;A0A087WQA3;A0A087WQ24;A0A087WP44;A0A087WPJ9;A0A087WPA5;A0A087WP28;P05531	X-linked lymphocyte-regulated protein PM1	Gm21996;Gm29276;Gm28102;Gm21488;Gm20814;Gm21497;Gm21865;Gm28576;Gm28490;Gm21739;Gm21294;Gm21650;Gm20911;Gm28870;Gm29866;Gm28919;Gm20824;Sly;Gm20820;Gm20736;Gm21209;Gm29554;Gm20837;Xlr;Gm21095;Gm20843;Gm21858;Gm29564;Gm21117;Gm28961;Gm28510	191	Gm21996 K191	-0.0510817	-0.386855	Non-regulated
Q80TV8;A0A087WQ95;E9QKH0;A0A087WRE8;E9QNY9;A0A087WP42;A0A087WRK0;A0A087WNW8;A0A087WQF1;A0A087WS18;J3QP81;E9Q6L0;A0A087WQ31;Q80TV8-2;A0A0A6YXZ1;A0A0N4SUT7	CLIP-associating protein 1	Clasp1	714	Clasp1 K714	-0.207268	-0.224134	Non-regulated
Q80TV8;A0A087WQ95;E9QKH0;A0A087WRE8;E9QNY9;A0A087WP42;A0A087WRK0;A0A087WNW8;A0A087WQF1;A0A087WS18;J3QP81;E9Q6L0;A0A087WQ31;Q80TV8-2;A0A0A6YXZ1;A0A0A6YWK1	CLIP-associating protein 1	Clasp1	1179	Clasp1 K1179	0.17234	0.0896877	Non-regulated
A0A087WNZ7;G5E870;A0A087WRV6	E3 ubiquitin-protein ligase TRIP12	Trip12	1977	Trip12 K1977	0.029616	-0.0214381	Non-regulated
A0A087WNZ7;G5E870;A0A0B4J1N9	E3 ubiquitin-protein ligase TRIP12	Trip12	757	Trip12 K757	0.0407806	-0.222079	Non-regulated
A0A087WNZ7;G5E870;A0A087WRV6	E3 ubiquitin-protein ligase TRIP12	Trip12	1507	Trip12 K1507	0.151826	0.341852	Non-regulated
A0A087WNZ7;G5E870	E3 ubiquitin-protein ligase TRIP12	Trip12	1099	Trip12 K1099	-0.117562	-0.0818332	Non-regulated
A0A087WNZ7;G5E870;A0A087WRV6	E3 ubiquitin-protein ligase TRIP12	Trip12	1267	Trip12 K1267	-0.172911	0.10429	Non-regulated
A0A087WNZ7;G5E870;A0A087WRV6	E3 ubiquitin-protein ligase TRIP12	Trip12	1259	Trip12 K1259	0.215641	0.0422616	Non-regulated
A0A087WNZ7;G5E870;A0A0B4J1N9	E3 ubiquitin-protein ligase TRIP12	Trip12	848	Trip12 K848	0.0903804	0.0883788	Non-regulated
A0A087WNZ7;G5E870;A0A087WRV6	E3 ubiquitin-protein ligase TRIP12	Trip12	1766	Trip12 K1766	0.132916	-0.144419	Non-regulated
A0A087WNZ7;G5E870;A0A087WS33	E3 ubiquitin-protein ligase TRIP12	Trip12	1001	Trip12 K1001	-0.00726343	0.0835047	Non-regulated
A0A087WNZ7;G5E870;A0A087WRV6	E3 ubiquitin-protein ligase TRIP12	Trip12	1177	Trip12 K1177	-0.0794365	0.16091	Non-regulated
A0A087WNZ7;G5E870;A0A087WRV6;A0A087WRK9	E3 ubiquitin-protein ligase TRIP12	Trip12	1692	Trip12 K1692	-0.0792207	-0.196991	Non-regulated
A0A087WNZ7;G5E870;A0A0B4J1N9;A0A087WP92;A0A087WQ02	E3 ubiquitin-protein ligase TRIP12	Trip12	177	Trip12 K177	0.176593	-0.140499	Non-regulated
A0A087WNZ7;G5E870;A0A0B4J1N9;A0A087WP92;A0A087WSG4	E3 ubiquitin-protein ligase TRIP12	Trip12	355	Trip12 K355	0.00781961	0.0275509	Non-regulated
A0A087WNZ7;G5E870;A0A0B4J1N9;A0A087WP92	E3 ubiquitin-protein ligase TRIP12	Trip12	298	Trip12 K298	0.0205307	-0.136676	Non-regulated
A0A087WNZ7;G5E870;A0A0B4J1N9;A0A087WP92;A0A087WQ02	E3 ubiquitin-protein ligase TRIP12	Trip12	259	Trip12 K259	-0.204422	0.0126546	Non-regulated
A0A087WNZ7;G5E870;A0A0B4J1N9;A0A087WP92;A0A087WQ02	E3 ubiquitin-protein ligase TRIP12	Trip12	276	Trip12 K276	-0.0732502	-0.189267	Non-regulated
A0A087WPL5;E9QNN1;O70133;O70133-2;Q3UR42;A0A0R4J2C3;A0A087WRT3	ATP-dependent RNA helicase A	Dhx9	201	Dhx9 K201	0.0232257	0.152573	Non-regulated
A0A087WPL5;E9QNN1;O70133;O70133-2;O70133-3	ATP-dependent RNA helicase A	Dhx9	859	Dhx9 K859	0.224721	0.208335	Non-regulated
A0A087WPL5;E9QNN1;O70133;O70133-2;O70133-3	ATP-dependent RNA helicase A	Dhx9	1026	Dhx9 K1026	0.179781	0.115061	Non-regulated
A0A087WPL5;E9QNN1;O70133;O70133-2;Q3UR42;A0A0R4J2C3	ATP-dependent RNA helicase A	Dhx9	33	Dhx9 K33	0.140254	0.265844	Non-regulated
A0A087WPL5;E9QNN1;O70133;O70133-2;O70133-3	ATP-dependent RNA helicase A	Dhx9	1165	Dhx9 K1165	0.637686	0.353868	Non-regulated
Q3UQA7;A0A087WPM0;A0A087WNU1	Selenoprotein H	Selh;2700094K13Rik	20	Selh K20	0.0550972	0.0430115	Non-regulated
D3YUB7;A0A087WPN2;A2A7A5;A2A7V0;Q8BJ45;B1AVN5;Q571J5	Zinc finger protein 354C	Gm3604;Gm13154;Zfp600;Zfp52;Gm13225;Znf354c	494	Gm3604 K494	0.394485	0.223193	Non-regulated
D3YUB7;A0A087WPN2;A0A0R4J0E2;Q7TQ40;P46684;A2AWK6;Q62521-2;Q62521;B8JJZ4	Zinc finger protein ZIC 5;Zinc finger protein ZIC 1;Zinc finger protein ZIC 3	Gm3604;Zic5;Zic1;Zic3;Zfp808	214	Gm3604 K214	-0.0804303	-0.120601	Non-regulated
D3YUB7;A0A087WPN2;L7N201;A0A1Y7VJM8;K7N6H3;A0A1Y7VN06;A0A1Y7VJW0;B8JJZ4		Gm3604;Zfp934;Zfp808	73	Gm3604 K73	0.19075	-0.23785	Non-regulated
A0A087WPV1;Q9CQ37	Ubiquitin-conjugating enzyme E2 T	Ube2t	49	Ube2t K49	0.183283	0.396426	Non-regulated
A0A087WQ11;Q9Z0Z3-3;Q9Z0Z3-2;Q9Z0Z3	S-phase kinase-associated protein 2	Skp2	77	Skp2 K77	0.197121	0.0245128	Non-regulated
A0A087WQ61;A0A087WQU0;Q8C134;Q9ERD6-3;Q9ERD6-4;Q9ERD6;Q9ERD6-2;A0A087WPL3	Ras-specific guanine nucleotide-releasing factor RalGPS2	Ralgps2	83	Ralgps2 K83	-0.0639473	0.188451	Non-regulated
A0A0R4J2B7;A0A087WRP5;A0A087WQ86;E9QM99;Q8BZN6;Q8BZN6-4;Q8BZN6-2;Q8BZN6-3	Dedicator of cytokinesis protein 10	Dock10	541	Dock10 K541	0.169473	-0.223495	Non-regulated
A0A087WQD1;A0A087WSB1;Q99M51	Cytoplasmic protein NCK1	Nck1	79	Nck1 K79	0.232566	0.0336925	Non-regulated
A0A087WQN7;F8VQ87		Xrn1	1253	Xrn1 K1253	0.268207	-0.0521436	Non-regulated
A0A087WQR9;Q9CY34;Q3UWQ3	NEDD8-conjugating enzyme UBE2F;NEDD8-conjugating enzyme UBE2F-B	Ube2f;Ube2fb	7	Ube2f K7	0.0618206	-0.0144539	Non-regulated
A0A087WQX8;H3BJV1		Tardbp	79	Tardbp K79	0.888541	-0.165046	Non-regulated
D3Z5Z2;A0A087WR27;E9QAG8;D3Z5Y8;F7BFU5;A0A1B0GT13	Zinc finger protein 431	Zfp932;Znf431;Gm15446;Gm17655	438	Zfp932 K438	-0.230803	-0.162599	Non-regulated
D3Z5Z2;A0A087WR27;E9QAG8;D3Z5Y8;A0A0J9YSF5;A0A286YE34;A0A286YDM2;Q80VN4;B8JJX8;Q4QQP3;E9Q5G8;A0A3B2W7H5;P15620;Q497V9;Q6PD29-2;Q6PD29;Q91VN1;Q9ERR8;E9Q218;E9Q462;A0A1L1SUE1;A0A0G2JEM5;F7A4H5;B2RRA8;Q3UTF4;E9QAA1;E9PY65;Q923D1;E9Q8W2;Q5U406;Q8BJ21;Q7M6X5;E9Q6M3;Q8BIQ6;A0A087WQQ0;Q5PPQ4;Q810A1;P16372;Q0VAW7-2;Q0VAW7	Zinc finger protein 431;Zinc finger protein 271;Zinc finger protein 513;Zinc finger protein 24;Zinc finger protein 319;Zinc finger protein 18;Zinc finger protein 58;Zinc finger protein 112	Zfp932;Znf431;Gm15446;Zfp729b;Zfp738;Zfp729a;Zfp820;Znf271;Zfp791;Znf513;Znf24;Znf319;Zfp58;Zfp758;D3Ertd254e;Zfp114;Zfp61;Zfp78;Rslcan18;2210404O09Rik;Zfp947;Gm28557;Zfp658;Znf18;Znf112	209	Zfp932 K209	0.177074	0.0513681	Non-regulated
A0A087WRJ1		2610044O15Rik8	122	2610044O15Rik8 K122	0.602097	0.437682	Non-regulated
A0A087WRJ1;A0A087WRL6;A2BFG5;A2AW67;E9QA51;A2ARW5;A2ARV7;E9Q981;A0A087WSF4;G3UY53;A0A0U1RQ46;A0A1B0GRI2;F8VPV1;A0A087WRH0;A0A1B0GRI9;A0A1B0GT13;F6YAM1;A0A1D5RM15;A0A338P6Q3;A0A6I8MX21;A0A6I8MX06;F7CEW8;A2ART4;A2ARW1;A2AHM2;L7N246;A2AW66;A2ARR6;A2BFU4;A2ARW8;A2ARX0;A2AU83;A2ANU6;F6ZS36;A2BE23;A2BG91;D3Z5L4;L7N267;E9PZP6;F6R9A8;Q99LG7;F7AIG4;Q3UT17;J3QPX0;K7N769;O88245;L7N1Z0;L7N248;P08043;Q9JIC0;A…	Zinc finger protein 2	2610044O15Rik8;Gm14325;Gm14326;Gm14399;Gm14393;Gm14401;9830147E19Rik;Gm2381;Zfp951;Zfp930;Gm4631;Gm14434;Gm14410;Zfp931;Gm14322;Gm14418;Gm14403;Gm14443;Gm14124;Gm14139;Gm14305;Gm14295;5430403G16Rik;Zfp960;Zfp97;Zfp958;Gm10772;5730507C01Rik;2410141K09Rik;Gm10139;Gm6871;Zfp2;Zfp119a;AU041133;Gm10324;Zfp180;AI987944;AW146154;Zfp933	213	2610044O15Rik8 K213	0.256845	0.21921	Non-regulated
A0A087WRL6;A2BFG5;A2AW67;A2ARW5;A2ARR8;A2ARL4;D3YYR3		Gm14325;Gm14326;Gm14393;Gm14409;Gm14296;2210418O10Rik	177	Gm14325 K177	-0.0156475	-0.266785	Non-regulated
A0A087WRL6;A2BFG5;A2AW67;E9QA51;A2ARW5;A2ARR8;A2ARL4;D3YYR3;A2ARV7;F7APL9;Q3UVL3;E9Q2M4;E9Q951;Q3UTQ6;Q6PGD2;Q9DC47;Q8BIB6;G5E8Y1;Q3URY5;G5E8Z9;Q6PCM4;G3X964;Q6NV92;Q8R1D1;A0A1B0GRI2;F8VPV1;A0A087WRH0;A0A1B0GT13;F6YAM1;A0A1D5RM15;A2ANU7;F7CEW8;A2ART4;A2ARW1;A2AHM2;L7N246;A2AW66;A2ARR6;A2BFG8;A2ARW8;A2ARX0;A2BE23;A2BG91;E9QAG4;G3XA08;P10076;Q6NXM6;Q99K45;Q02525	Zinc finger protein 426;Zinc finger protein 26;Zinc finger protein 39	Gm14325;Gm14326;Gm14399;Gm14393;Gm14409;Gm14296;2210418O10Rik;Gm14401;Zfp872;Zfp867;Zfp426;Zfp868;Zfp866;Zfp869;2810021J22Rik;Zfp941;Zfp157;2610008E11Rik;Znf426;Zfp951;Zfp930;Zfp937;Gm4631;Gm14434;Gm14410;Zfp931;Gm14322;Gm14418;Etohi1;Gm14443;Gm14305;Gm14295;4930522L14Rik;Zfp26;Zfp663;Zfp810;Zfp39	213	Gm14325 K213	0.0453276	-0.176951	Non-regulated
A0A087WRL6;A2BFG5;A2AW67;E9QA51;A2ARR8;F7CEW8;A2ART4;A2ARW1;A2ARW8		Gm14325;Gm14326;Gm14399;Gm14409;Gm4631;Gm14434;Gm14410	122	Gm14325 K122	-0.0259513	-0.0357359	Non-regulated
A0A087WRU5;P31245	Homeobox protein Hox-A2	Gm28308;Hoxa2	18	Gm28308 K18	0.0997882	-0.812807	Non-regulated
A0A087WRY3;Q80XU3	Nuclear ubiquitous casein and cyclin-dependent kinase substrate 1	Nucks1	35	Nucks1 K35	0.340059	0.0171827	Non-regulated
A0A087WRY3;Q80XU3	Nuclear ubiquitous casein and cyclin-dependent kinase substrate 1	Nucks1	200	Nucks1 K200	-0.11705	-0.24696	Non-regulated
A0A087WRY3;Q80XU3	Nuclear ubiquitous casein and cyclin-dependent kinase substrate 1	Nucks1	67	Nucks1 K67	-0.0436468	0.311658	Non-regulated
A0A087WRY3;Q80XU3	Nuclear ubiquitous casein and cyclin-dependent kinase substrate 1	Nucks1	195	Nucks1 K195	0.0071109	-0.0464698	Non-regulated
E9Q981;A0A087WSF4;G3UY53;Q6NVD6		9830147E19Rik;Gm2381;Gm5595	85	9830147E19Rik K85	0.533869	0.224151	Non-regulated
A0A087WSI8;A0A0R4J0I6;Q80XL6;D3YTQ5	Acyl-CoA dehydrogenase family member 11	Acad11	166	Acad11 K166	0.392378	0.262861	Non-regulated
F6RUP6;F6YX19;A0A087WSN5;F7DFD7;Q99LV7	Phosphatidylinositol-glycan biosynthesis class X protein	Pigx	62	Pigx K62	0.337516	0.401756	Non-regulated
Q8C3V4;A0A087WSP5;Q99K94;P42225	Signal transducer and activator of transcription;Signal transducer and activator of transcription 1	Stat1	216	Stat1 K216	0.562854	0.540118	Non-regulated
F6PX41;A0A087WSQ0;F8WID3;P01108	Myc proto-oncogene protein	Myc	163	Myc K163	-0.300681	-0.91056	Non-regulated
A0A087WSS1;G3X9J4;E9QM90;Q148V7-3;Q148V7-2;Q148V7	LisH domain and HEAT repeat-containing protein KIAA1468	2310035C23Rik;Kiaa1468	774	2310035C23Rik K774	-0.227987	-0.482222	Non-regulated
A0A087WSS1;G3X9J4;E9QM90;Q148V7-3;Q148V7-2;Q148V7	LisH domain and HEAT repeat-containing protein KIAA1468	2310035C23Rik;Kiaa1468	365	2310035C23Rik K365	-0.110961	0.0151408	Non-regulated
A0A087WSS1;G3X9J4;E9QM90;Q148V7-3;Q148V7-2;Q148V7;A0A087WRM8	LisH domain and HEAT repeat-containing protein KIAA1468	2310035C23Rik;Kiaa1468	242	2310035C23Rik K242	-0.084413	-0.0591592	Non-regulated
A0A0A0MQ68;Q60759	Glutaryl-CoA dehydrogenase, mitochondrial	Gcdh	380	Gcdh K380	0.282281	0.210891	Non-regulated
A0A0A0MQ68;Q60759	Glutaryl-CoA dehydrogenase, mitochondrial	Gcdh	262	Gcdh K262	0.132088	0.124628	Non-regulated
Q6PDK2;A0A0A0MQ73	Histone-lysine N-methyltransferase 2D;Histone-lysine N-methyltransferase	Kmt2d	4604	Kmt2d K4604	0.13984	0.222804	Non-regulated
Q6PDK2;A0A0A0MQ73	Histone-lysine N-methyltransferase 2D;Histone-lysine N-methyltransferase	Kmt2d	2285	Kmt2d K2285	0.0204338	0.794337	Non-regulated
Q6PDK2;A0A0A0MQ73	Histone-lysine N-methyltransferase 2D;Histone-lysine N-methyltransferase	Kmt2d	2425	Kmt2d K2425	-0.00460925	0.0878472	Non-regulated
Q6PDK2;A0A0A0MQ73	Histone-lysine N-methyltransferase 2D;Histone-lysine N-methyltransferase	Kmt2d	3176	Kmt2d K3176	0.025089	0.424592	Non-regulated
Q6PDK2;A0A0A0MQ73	Histone-lysine N-methyltransferase 2D;Histone-lysine N-methyltransferase	Kmt2d	3071	Kmt2d K3071	-0.0480013	-0.0334683	Non-regulated
Q6PDK2;A0A0A0MQ73	Histone-lysine N-methyltransferase 2D;Histone-lysine N-methyltransferase	Kmt2d	3570	Kmt2d K3570	0.227793	0.268594	Non-regulated
Q6PDK2;A0A0A0MQ73	Histone-lysine N-methyltransferase 2D;Histone-lysine N-methyltransferase	Kmt2d	3430	Kmt2d K3430	0.257369	0.391483	Non-regulated
Q6PDK2;A0A0A0MQ73	Histone-lysine N-methyltransferase 2D;Histone-lysine N-methyltransferase	Kmt2d	2713	Kmt2d K2713	0.168182	0.313099	Non-regulated
Q6PDK2;A0A0A0MQ73	Histone-lysine N-methyltransferase 2D;Histone-lysine N-methyltransferase	Kmt2d	3147	Kmt2d K3147	0.111276	0.0302913	Non-regulated
Q6PDK2;A0A0A0MQ73	Histone-lysine N-methyltransferase 2D;Histone-lysine N-methyltransferase	Kmt2d	2601	Kmt2d K2601	0.144122	0.33996	Non-regulated
A0A0A0MQ80;Q3UMC0;A0A0G2JFY0	Spermatogenesis-associated protein 5	Spata5	471	Spata5 K471	-0.00866959	-0.0153528	Non-regulated
A0A0A0MQ80;Q3UMC0;A0A0G2JFY0	Spermatogenesis-associated protein 5	Spata5	307	Spata5 K307	0.0178307	0.0819876	Non-regulated
A0A0A0MQ80;Q3UMC0;A0A0G2JFY0	Spermatogenesis-associated protein 5	Spata5	700	Spata5 K700	0.357505	0.178135	Non-regulated
A0A0A0MQ88;Q8K4R4	Cytoplasmic phosphatidylinositol transfer protein 1	Pitpnc1	302	Pitpnc1 K302	0.167082	0.0993436	Non-regulated
A0A0A0MQ90;P97352	Protein S100-A13	S100a13	121	S100a13 K121	-0.570438	-0.655285	Non-regulated
A0A0A0MQ90;P97352	Protein S100-A13	S100a13	153	S100a13 K153	-0.514807	-0.815224	Non-regulated
A0A0A0MQ90;P97352	Protein S100-A13	S100a13	113	S100a13 K113	-0.58091	-0.809826	Non-regulated
A0A0A0MQA5;P68368	Tubulin alpha-4A chain	Tuba4a	365	Tuba4a K365	0.328797	0.424288	Non-regulated
A0A0A0MQA5;P68368;P05213;P05214;P68369;P68373;Q9JJZ2	Tubulin alpha-4A chain;Tubulin alpha-1B chain;Tubulin alpha-3 chain;Tubulin alpha-1A chain;Tubulin alpha-1C chain;Tubulin alpha-8 chain	Tuba4a;Tuba1b;Tuba3a;Tuba1a;Tuba1c;Tuba8	401	Tuba4a K401	-0.0231716	0.1836	Non-regulated
A0A0A0MQA5;P68368;P05213;P68369;P68373	Tubulin alpha-4A chain;Tubulin alpha-1B chain;Tubulin alpha-1A chain;Tubulin alpha-1C chain	Tuba4a;Tuba1b;Tuba1a;Tuba1c	311	Tuba4a K311	0.0695409	0.121453	Non-regulated
A0A0A0MQA5;P68368;P05213;P05214;P68369;P68373;Q3UX10;Q9JJZ2	Tubulin alpha-4A chain;Tubulin alpha-1B chain;Tubulin alpha-3 chain;Tubulin alpha-1A chain;Tubulin alpha-1C chain;Tubulin alpha chain-like 3;Tubulin alpha-8 chain	Tuba4a;Tuba1b;Tuba3a;Tuba1a;Tuba1c;Tubal3;Tuba8	394	Tuba4a K394	-0.0203269	0.234343	Non-regulated
A0A0A0MQA5;P68368;P05213;A0A2R8VHF3;P05214;P68369;P68373	Tubulin alpha-4A chain;Tubulin alpha-1B chain;Tubulin alpha-3 chain;Tubulin alpha-1A chain;Tubulin alpha-1C chain	Tuba4a;Tuba1b;Tuba3a;Tuba1a;Tuba1c	163	Tuba4a K163	0.344099	0.438378	Non-regulated
A0A0A0MQA5;P68368;P05213;P05214;P68369;P68373;Q9JJZ2	Tubulin alpha-4A chain;Tubulin alpha-1B chain;Tubulin alpha-3 chain;Tubulin alpha-1A chain;Tubulin alpha-1C chain;Tubulin alpha-8 chain	Tuba4a;Tuba1b;Tuba3a;Tuba1a;Tuba1c;Tuba8	370	Tuba4a K370	0.0900081	0.24912	Non-regulated
B1AQW2;A0A0A0MQC7;A2A5Y6;P10637-4;P10637-6;P10637-3;P10637-5;P10637-2;P10637	Microtubule-associated protein;Microtubule-associated protein tau	Mapt	324	Mapt K324	-0.109043	-0.2353	Non-regulated
B1AQW2;A0A0A0MQC7;A2A5Y6;P10637-4;P10637-6;P10637-3;P10637-5;P10637-2;P10637	Microtubule-associated protein;Microtubule-associated protein tau	Mapt	292	Mapt K292	-0.13186	-0.0516982	Non-regulated
A0A0A0MQE5;A2AHC3;A2AHC4;A2AHC3-2	Calmodulin-regulated spectrin-associated protein 1	Camsap1	988	Camsap1 K988	-0.116764	0.208044	Non-regulated
B7ZCJ0;A0A0A0MQE8;B7ZCJ1;Q6DFV3	Rho GTPase-activating protein 21	Arhgap21	1644	Arhgap21 K1644	-0.0803848	-0.41917	Non-regulated
B7ZCJ0;A0A0A0MQE8;B7ZCJ1;Q6DFV3;G3UWM5	Rho GTPase-activating protein 21	Arhgap21	276	Arhgap21 K276	-0.240009	-0.256844	Non-regulated
A0A0A0MQF6;P16858;A0A1D5RLD8;S4R257;S4R1W1;S4R1W8	Glyceraldehyde-3-phosphate dehydrogenase	Gapdh;Gm3839	64	Gapdh K64	-0.0654816	-0.260571	Non-regulated
A0A0A0MQF6;P16858;A0A1D5RLD8;S4R257;S4R1W1	Glyceraldehyde-3-phosphate dehydrogenase	Gapdh;Gm3839	111	Gapdh K111	0.0587134	0.117756	Non-regulated
A0A0A0MQF6;P16858;A0A1D5RLD8;S4R257;S4R1W1	Glyceraldehyde-3-phosphate dehydrogenase	Gapdh;Gm3839	217	Gapdh K217	0.151745	0.278449	Non-regulated
A0A0A0MQF6;P16858;A0A1D5RLD8;S4R257;S4R1W1	Glyceraldehyde-3-phosphate dehydrogenase	Gapdh;Gm3839	225	Gapdh K225	0.119364	0.0533271	Non-regulated
A0A0A0MQF6;P16858;A0A1D5RLD8;S4R257;S4R1W1	Glyceraldehyde-3-phosphate dehydrogenase	Gapdh;Gm3839	213	Gapdh K213	0.113057	0.283191	Non-regulated
A0A0A0MQF6;P16858;A0A1D5RLD8;S4R257;S4R1W1	Glyceraldehyde-3-phosphate dehydrogenase	Gapdh;Gm3839	261	Gapdh K261	0.0773937	0.0662484	Non-regulated
A0A0A0MQF6;P16858;A0A1D5RLD8;S4R257	Glyceraldehyde-3-phosphate dehydrogenase	Gapdh	249	Gapdh K249	0.0979594	0.231736	Non-regulated
A0A0A0MQF6;P16858;A0A1D5RLD8;S4R257	Glyceraldehyde-3-phosphate dehydrogenase	Gapdh	252	Gapdh K252	0.110239	0.11795	Non-regulated
A0A0A0MQF6;P16858;A0A1D5RLD8;S4R257;S4R1W1	Glyceraldehyde-3-phosphate dehydrogenase	Gapdh;Gm3839	137	Gapdh K137	0.0366575	0.0770707	Non-regulated
A0A0A0MQF6;P16858;A0A1D5RLD8;S4R257;V9GXA7	Glyceraldehyde-3-phosphate dehydrogenase	Gapdh;Gm15294	143	Gapdh K143	0.224456	0.198739	Non-regulated
A0A0A0MQF6;P16858;A0A1D5RLD8;S4R257;V9GXA7;S4R1W1	Glyceraldehyde-3-phosphate dehydrogenase	Gapdh;Gm15294;Gm3839	192	Gapdh K192	0.0306585	0.0945897	Non-regulated
A0A0A0MQK3;F6XZS9;Q9WTN3-3;Q9WTN3	Sterol regulatory element-binding protein 1;Processed sterol regulatory element-binding protein 1	Srebf1	82	Srebf1 K82	0.41678	0.329115	Non-regulated
A0A0A0MQM0;P63242;Q8BGY2	Eukaryotic translation initiation factor 5A;Eukaryotic translation initiation factor 5A-1;Eukaryotic translation initiation factor 5A-2	Eif5a;Eif5a2	47	Eif5a K47	-0.0657466	-0.11973	Non-regulated
A0A0A0MQM0;P63242;Q8BGY2	Eukaryotic translation initiation factor 5A;Eukaryotic translation initiation factor 5A-1;Eukaryotic translation initiation factor 5A-2	Eif5a;Eif5a2	50	Eif5a K50	0.35452	-0.172967	Non-regulated
A0A0A0MQM0;P63242;Q8BGY2	Eukaryotic translation initiation factor 5A;Eukaryotic translation initiation factor 5A-1;Eukaryotic translation initiation factor 5A-2	Eif5a;Eif5a2	34	Eif5a K34	0.127473	0.263001	Non-regulated
A0A0A0MQM0;P63242;Q8BGY2	Eukaryotic translation initiation factor 5A;Eukaryotic translation initiation factor 5A-1;Eukaryotic translation initiation factor 5A-2	Eif5a;Eif5a2	68	Eif5a K68	0.212273	0.294546	Non-regulated
A0A0A0MQM0;P63242;Q8BGY2	Eukaryotic translation initiation factor 5A;Eukaryotic translation initiation factor 5A-1;Eukaryotic translation initiation factor 5A-2	Eif5a;Eif5a2	85	Eif5a K85	0.0832881	0.167506	Non-regulated
A0A0A0MQM0;P63242;Q8BGY2	Eukaryotic translation initiation factor 5A;Eukaryotic translation initiation factor 5A-1;Eukaryotic translation initiation factor 5A-2	Eif5a;Eif5a2	67	Eif5a K67	0.189011	0.253421	Non-regulated
A0A0A6YVS2;Q921L3	Transmembrane and coiled-coil domain-containing protein 1	Tmco1	198	Tmco1 K198	0.0711873	0.194264	Non-regulated
Q9JKV1;A0A0A6YVU8;D3YUD8	Proteasomal ubiquitin receptor ADRM1	Adrm1;Gm9774	397	Adrm1 K397	0.0563293	-0.119787	Non-regulated
Q9JKV1;A0A0A6YVU8;D3YUD8	Proteasomal ubiquitin receptor ADRM1	Adrm1;Gm9774	21	Adrm1 K21	0.097288	0.0703067	Non-regulated
Q9JKV1;A0A0A6YVU8;D3YUD8	Proteasomal ubiquitin receptor ADRM1	Adrm1;Gm9774	42	Adrm1 K42	-0.144239	0.0404357	Non-regulated
Q9JKV1;A0A0A6YVU8;D3YUD8	Proteasomal ubiquitin receptor ADRM1	Adrm1;Gm9774	83	Adrm1 K83	0.23455	0.29935	Non-regulated
A0A0A6YY19;A0A0A6YWD2;A0A0A6YVY9;A0A0A6YXV2;A0A0A6YY76;Q9CR59;B5TVM2	Growth arrest and DNA damage-inducible proteins-interacting protein 1;Immunoglobulin-like domain-containing receptor 2	Ildr2;Gadd45gip1	319	Ildr2 K319	-0.203019	-0.194231	Non-regulated
A0A0A6YVZ7;Q8C735;A0A0A6YWF7;A0A0A6YWD3;Q8C735-3;Q8C735-2	Protein lin-9 homolog	Lin9	99	Lin9 K99	-0.0351653	-0.0642855	Non-regulated
A0A0A6YVZ7;Q8C735;A0A0A6YWF7;Q8C735-3;Q8C735-2	Protein lin-9 homolog	Lin9	89	Lin9 K89	0.363884	0.207618	Non-regulated
A0A0A6YXC8;E9QKR1;A0A0A6YW06;J3QNM3;E9QKQ9;E9QLZ9;Q03173-6;Q03173-3;Q03173-4;Q03173-5;Q03173;Q03173-2	Protein enabled homolog	Enah	437	Enah K437	0.128694	-0.00681335	Non-regulated
A0A0A6YXC8;E9QKR1;A0A0A6YW06;J3QNM3;E9QKQ9;E9QLZ9;Q03173-6;Q03173-3;Q03173-4;Q03173-5;Q03173;Q03173-2	Protein enabled homolog	Enah	415	Enah K415	0.0814116	-0.0296321	Non-regulated
A0A0A6YXC8;E9QKR1;A0A0A6YW06;J3QNM3;E9QKQ9;E9QLZ9;Q03173-6;Q03173-3;Q03173-4;Q03173-5;Q03173;Q03173-2	Protein enabled homolog	Enah	381	Enah K381	0.066231	0.0320062	Non-regulated
A0A0A6YW28;P35123;A0A0A6YVY7	Ubiquitin carboxyl-terminal hydrolase;Ubiquitin carboxyl-terminal hydrolase 4	Usp4	167	Usp4 K167	-0.00522082	0.030134	Non-regulated
A0A0A6YW28;P35123;A0A0A6YWM7;A0A0A6YW63	Ubiquitin carboxyl-terminal hydrolase;Ubiquitin carboxyl-terminal hydrolase 4	Usp4	789	Usp4 K789	-0.0154852	0.0423319	Non-regulated
A0A0A6YW28;P35123;A0A0A6YWM7;A0A0A6YW63	Ubiquitin carboxyl-terminal hydrolase;Ubiquitin carboxyl-terminal hydrolase 4	Usp4	778	Usp4 K778	-0.0392788	0.249821	Non-regulated
A0A0A6YW28;P35123;A0A0A6YWM7;A0A0A6YW63	Ubiquitin carboxyl-terminal hydrolase;Ubiquitin carboxyl-terminal hydrolase 4	Usp4	683	Usp4 K683	0.197732	0.093601	Non-regulated
A0A0A6YW60;Q8BKH7-2;Q8BKH7	Target of rapamycin complex 2 subunit MAPKAP1	Mapkap1	114	Mapkap1 K114	-0.226806	-0.31782	Non-regulated
A0A0A6YWM5;E9QKE4;Q8BMG7	Rab3 GTPase-activating protein non-catalytic subunit	Rab3gap2	445	Rab3gap2 K445	-0.137064	0.0578155	Non-regulated
A0A0A6YWV7;Q9D8U0		Ifrd2	87	Ifrd2 K87	-0.229986	0.0235404	Non-regulated
E9Q9M5;A0A0A6YWX1;J3KMM1;Q3UJD6-2;Q3UJD6;A0A0A6YWN9	Ubiquitin carboxyl-terminal hydrolase;Ubiquitin carboxyl-terminal hydrolase 19	Usp19	469	Usp19 K469	0.234992	0.0312065	Non-regulated
A0A0A6YX73;Q8K1M3;P12367;A0A0A6YY28	cAMP-dependent protein kinase type II-alpha regulatory subunit	Prkar2a	278	Prkar2a K278	-0.140231	0.0336553	Non-regulated
A0A0A6YXF6;Q9QUI0	Transforming protein RhoA	Rhoa	162	Rhoa K162	-0.0655879	0.243057	Non-regulated
E9PWX8;A0A0A6YXG1;E9QPR4;A0A668KMA1;Q811L6	Microtubule-associated serine/threonine-protein kinase 4	Mast4	2404	Mast4 K2404	0.0471989	-0.0273504	Non-regulated
F6UHR6;E9PXZ2;A0A0A6YXH3;A2A8Z1;Q5FWX7;E9Q6C1;A2A8Z1-2	Oxysterol-binding protein;Oxysterol-binding protein-related protein 9	Osbpl9	598	Osbpl9 K598	0.212806	0.243998	Non-regulated
F6UHR6;E9PXZ2;A0A0A6YXH3;A2A8Z1;Q5FWX7;E9Q6C1;A2A8Z1-2	Oxysterol-binding protein;Oxysterol-binding protein-related protein 9	Osbpl9	628	Osbpl9 K628	0.282018	0.186149	Non-regulated
A0A1D5RM41;A0A0A6YXX3;A0A0A6YXL6;E9Q3Y4;Q9ESE1-3;Q9ESE1-2;Q9ESE1	Lipopolysaccharide-responsive and beige-like anchor protein	Lrba	1240	Lrba K1240	-0.159985	-0.281931	Non-regulated
A0A0A6YXR4;P47199;V9GXY8;D3YWU6;D3Z4Q4;D3Z2X0;D3YUG9;A0A0G2JFU5	Quinone oxidoreductase	Cryz	6	Cryz K6	0.00573024	-0.16282	Non-regulated
A0A0A6YXR4;P47199;A0A0A6YVS7;V9GXY8	Quinone oxidoreductase	Cryz	208	Cryz K208	-0.0639252	0.243296	Non-regulated
A0A0A6YXW4;Q9D7N6	39S ribosomal protein L30, mitochondrial	Mrpl30	44	Mrpl30 K44	0.0469183	0.120183	Non-regulated
A0A0A6YXW4;Q9D7N6	39S ribosomal protein L30, mitochondrial	Mrpl30	65	Mrpl30 K65	0.0278012	0.190676	Non-regulated
A0A0B4J1E2;Q9CSN1	SNW domain-containing protein 1	Snw1	170	Snw1 K170	0.219261	0.0265835	Non-regulated
A0A0B4J1E2;Q9CSN1	SNW domain-containing protein 1	Snw1	115	Snw1 K115	0.484681	0.336189	Non-regulated
A0A0B4J1E2;Q9CSN1	SNW domain-containing protein 1	Snw1	323	Snw1 K323	0.2629	0.172269	Non-regulated
A0A0B4J1E2;Q9CSN1	SNW domain-containing protein 1	Snw1	476	Snw1 K476	0.257834	0.128167	Non-regulated
A0A0B4J1E2;Q9CSN1	SNW domain-containing protein 1	Snw1	97	Snw1 K97	-0.215908	-0.0932285	Non-regulated
A0A0B4J1E2;Q9CSN1	SNW domain-containing protein 1	Snw1	153	Snw1 K153	0.764451	0.330526	Non-regulated
O35343;A0A0B4J1E7;D3YTN1	Importin subunit alpha-3	Kpna4	47	Kpna4 K47	0.175788	0.151526	Non-regulated
A0A0B4J1G5;Q9JHC9-3;Q9JHC9-4;Q9JHC9-2;Q9JHC9	ETS-related transcription factor Elf-2	Elf2	264	Elf2 K264	0.161831	0.0403346	Non-regulated
A0A0D2X7Z2;Q9CY45	Protein-lysine N-methyltransferase N6amt2	N6amt2	197	N6amt2 K197	0.0619039	0.0861785	Non-regulated
A0A0G2JE44;A0A0G2JDI2;E9Q9T0		Fbrsl1	235	Fbrsl1 K235	0.0678809	0.0400515	Non-regulated
A0A0G2JDJ6;A0A0G2JEQ9;Q3U0I9;Q8CFD4	Sorting nexin-8	Snx8	32	Snx8 K32	0.0645252	0.146118	Non-regulated
A0A0G2JDV8;Q9DAW9;A0A0G2JFC8;A0A0G2JFG3	Calponin-3	Cnn3	205	Cnn3 K205	0.0438392	-0.126701	Non-regulated
A0A0G2JDV8;Q9DAW9;A0A0G2JFI6	Calponin-3	Cnn3	110	Cnn3 K110	0.193161	-0.0725686	Non-regulated
A0A0G2JDV8;Q9DAW9	Calponin-3	Cnn3	17	Cnn3 K17	0.134688	0.192318	Non-regulated
A0A0G2JDV8;Q9DAW9	Calponin-3	Cnn3	23	Cnn3 K23	0.00881758	-0.113553	Non-regulated
A0A0G2JDV8;Q9DAW9;A0A0G2JFI6	Calponin-3	Cnn3	151	Cnn3 K151	0.11157	0.081258	Non-regulated
A0A0G2JDV8;Q9DAW9;A0A0G2JFI6	Calponin-3	Cnn3	101	Cnn3 K101	0.055004	-0.00697763	Non-regulated
A0A0G2JDW7;Q6ZWU9;A0A0G2JG29	40S ribosomal protein S27	Rps27	16	Rps27 K16	0.0403236	0.0950127	Non-regulated
A0A0G2JEC4;Q9JK48-3;Q9JK48;Q9JK48-2	Endophilin-B1	Sh3glb1	29	Sh3glb1 K29	0.0167669	-0.0847569	Non-regulated
A0A0G2JEG8;A0A668KM31;Q7TQF7;S4R1Q1;A0A3Q4EBK4;Q6P1B9;O08539-2;O08539;S4R270;A0A5F8MQ05;D3Z6Q9;S4R2J8;S4R171	Amphiphysin;Myc box-dependent-interacting protein 1;Bridging integrator 2	Amph;Bin2;Bin1	27	Amph K27	-0.065164	-0.252111	Non-regulated
A0A0G2JEG8;A0A668KM31;Q7TQF7;S4R1Q1;A0A3Q4EBK4;Q6P1B9;O08539-2;O08539;S4R270;A0A5F8MQ05;D3Z6Q9;S4R2J8;S4R171	Amphiphysin;Myc box-dependent-interacting protein 1;Bridging integrator 2	Amph;Bin2;Bin1	31	Amph K31	-0.125015	-0.386451	Non-regulated
A0A0G2JEP4;A0A0R4J169;Q91WK0-2;A0A0G2JDR6	Leucine-rich repeat flightless-interacting protein 2	Lrrfip2	63	Lrrfip2 K63	0.0251624	-0.0744183	Non-regulated
A0A0G2JEP4;A0A0R4J169;A0A1L1SSC0;A0A668KLE1;Q91WK0-2;A0A0G2JDR6;A0A1L1SVG1;E9QN52;A0A0G2JFV5;Q91WK0;A0A0G2JGZ1;A0A1L1SQW1;A0A0G2JEF6	Leucine-rich repeat flightless-interacting protein 2	Lrrfip2	66	Lrrfip2 K66	-0.422913	-0.200123	Non-regulated
A0A0G2JEP4;A0A0R4J169;A0A1L1SSC0;A0A668KLE1;Q91WK0-2;A0A0G2JDR6;A0A1L1SVG1;E9QN52;A0A0G2JFV5;Q91WK0;A0A0G2JGZ1;A0A1L1SQW1	Leucine-rich repeat flightless-interacting protein 2	Lrrfip2	146	Lrrfip2 K146	0.0529329	-0.248381	Non-regulated
A0A0G2JEP4;A0A0R4J169;A0A1L1SSC0;A0A668KLE1;Q91WK0-2;A0A1L1SVG1;E9QN52;A0A0G2JFV5;Q91WK0	Leucine-rich repeat flightless-interacting protein 2	Lrrfip2	280	Lrrfip2 K280	0.0901618	0.131342	Non-regulated
A0A0G2JEY4;Q9CXL3	Uncharacterized protein C7orf50 homolog		14	A0A0G2JEY4 K14	0.220272	0.155226	Non-regulated
A0A0G2JF55;Q4JK59	Methylcytosine dioxygenase TET2	Tet2	111	Tet2 K111	-0.0967801	-0.14575	Non-regulated
A0A0G2JF55;Q4JK59	Methylcytosine dioxygenase TET2	Tet2	191	Tet2 K191	-0.0996946	0.057699	Non-regulated
A0A0G2JF55;Q4JK59	Methylcytosine dioxygenase TET2	Tet2	933	Tet2 K933	-0.267416	0.0193657	Non-regulated
A0A0G2JF85;Q3UHD6-2;Q3UHD6	Sorting nexin-27	Snx27	402	Snx27 K402	0.073955	-0.0220998	Non-regulated
A0A0G2JF85;Q3UHD6-2;Q3UHD6;A0A0G2JGD5	Sorting nexin-27	Snx27	206	Snx27 K206	0.115167	0.124827	Non-regulated
A0A0G2JFA5;A6PWK8;A6PWK7;A6PWK9;A0A0G2JF42		Atrx	15	Atrx K15	-0.0228891	-0.0543404	Non-regulated
A0A0G2JFA5;Q61687;F6RDB7	Transcriptional regulator ATRX	Atrx	405	Atrx K405	-0.242651	-0.250382	Non-regulated
A0A0G2JFA5;Q61687;F6RDB7	Transcriptional regulator ATRX	Atrx	394	Atrx K394	-0.00615783	0.0792335	Non-regulated
A0A0G2JFA5;Q61687;F6RDB7	Transcriptional regulator ATRX	Atrx	400	Atrx K400	-0.0522854	-0.0626606	Non-regulated
A0A0G2JFA5;A6PWK8;Q61687;F6RDB7;Q8C2S3;Q3UY26	Transcriptional regulator ATRX	Atrx	264	Atrx K264	-0.103167	0.0835048	Non-regulated
A0A0G2JFA5;Q61687;F6RDB7;Q8C2S3;Q3UY26	Transcriptional regulator ATRX	Atrx	355	Atrx K355	0.122675	-0.103048	Non-regulated
A0A0G2JFC9;Q80UK7-2;Q80UK7	Spindle assembly abnormal protein 6 homolog	Sass6	427	Sass6 K427	0.0695723	0.174452	Non-regulated
A0A0G2JFJ6;Q7TPD0	Integrator complex subunit 3	Ints3	850	Ints3 K850	0.160507	0.27912	Non-regulated
A0A0G2JFJ6;Q7TPD0;Q7TPD0-2	Integrator complex subunit 3	Ints3	132	Ints3 K132	0.0102946	0.0415283	Non-regulated
A0A0G2JFJ6;Q7TPD0	Integrator complex subunit 3	Ints3	465	Ints3 K465	0.115308	0.178163	Non-regulated
A0A0G2JFT8;Q9D394-2;Q9D394;Q9D394-3;Q9D394-4	Protein RUFY3	Rufy3	455	Rufy3 K455	-0.000474334	0.257438	Non-regulated
A0A0G2JFW6;Q6NXI6-2;Q6NXI6	Regulation of nuclear pre-mRNA domain-containing protein 2	Rprd2	798	Rprd2 K798	0.541896	0.411943	Non-regulated
A0A0G2JG00;Q3TUE1;A0A0G2JGW9;A0A0G2JFY5;Q3UUU2;Q91WJ8;Q91WJ8-2;A0A0G2JFK2;A0A3B2WCD8;Q3U0V1	Far upstream element-binding protein 1;Far upstream element-binding protein 2	Fubp1;Khsrp	199	Fubp1 K199	0.162121	0.104611	Non-regulated
A0A0G2JG00;Q3TUE1;A0A0G2JGW9;A0A0G2JFY5;Q3UUU2;Q91WJ8;Q91WJ8-2	Far upstream element-binding protein 1	Fubp1	308	Fubp1 K308	0.294341	0.355875	Non-regulated
A0A0G2JG00;Q3TUE1;A0A0G2JGW9;A0A0G2JFY5;Q3UUU2;Q91WJ8;Q91WJ8-2;A0A0G2JFK2	Far upstream element-binding protein 1	Fubp1	129	Fubp1 K129	0.361185	0.155924	Non-regulated
A0A0G2JG00;Q3TUE1;A0A0G2JGW9;A0A0G2JFY5;Q3UUU2;Q91WJ8;Q91WJ8-2;A0A0G2JFK2	Far upstream element-binding protein 1	Fubp1	166	Fubp1 K166	0.180904	0.186556	Non-regulated
A0A0G2JG00;Q3TUE1;A0A0G2JGW9;A0A0G2JFY5;Q3UUU2;Q91WJ8;Q91WJ8-2;A0A0G2JFK2	Far upstream element-binding protein 1	Fubp1	229	Fubp1 K229	0.392156	0.336895	Non-regulated
A0A0G2JG00;Q3TUE1;A0A0G2JGW9;A0A0G2JFY5;Q3UUU2;Q91WJ8;Q91WJ8-2;A0A0G2JG96	Far upstream element-binding protein 1	Fubp1	421	Fubp1 K421	0.176934	0.421114	Non-regulated
A0A0G2JG00;Q3TUE1;A0A0G2JGW9;A0A0G2JFY5;Q3UUU2;Q91WJ8;Q91WJ8-2;A0A0G2JG96	Far upstream element-binding protein 1	Fubp1	390	Fubp1 K390	0.364354	0.0811373	Non-regulated
A0A0G2JFZ4;E9Q7M2;H3BLI9;D3YW86;D3Z0V7;E9QLZ1;P62500-2;P62500-3;P62500	TSC22 domain family protein 1	Tsc22d2;Tsc22d1	678	Tsc22d2 K678	-0.110215	0.11621	Non-regulated
A0A0G2JG60;Q6P9Z1;Q61466;A0A2R8VKP3;Q99JR8-2;Q99JR8	SWI/SNF-related matrix-associated actin-dependent regulator of chromatin subfamily D member 3;SWI/SNF-related matrix-associated actin-dependent regulator of chromatin subfamily D member 1;SWI/SNF-related matrix-associated actin-dependent regulator of chromatin subfamily D member 2	Smarcd3;Smarcd1;Smarcd2	171	Smarcd3 K171	0.125673	0.0187104	Non-regulated
A0A0G2JG60;Q6P9Z1;A0A2R8VHB7;A0A2R8VI28;Q61466;A0A2R8VKP3;A0A2R8VI06	SWI/SNF-related matrix-associated actin-dependent regulator of chromatin subfamily D member 3;SWI/SNF-related matrix-associated actin-dependent regulator of chromatin subfamily D member 1	Smarcd3;Smarcd1	69	Smarcd3 K69	0.281977	0.184982	Non-regulated
A0A0G2JGL0;P61079;Q6ZWY6	Ubiquitin-conjugating enzyme E2 D3;Ubiquitin-conjugating enzyme E2 D2B	Ube2d3;Ube2d2b	133	Ube2d3 K133	-0.163749	-0.183801	Non-regulated
A0A0G2JGL8;Q99PU8-2;Q99PU8;Q99PU8-3	Putative ATP-dependent RNA helicase DHX30	Dhx30	822	Dhx30 K822	0.193305	0.0550131	Non-regulated
A0A0G2JGL8;Q99PU8-2;Q99PU8;Q99PU8-3;A0A0G2JE53	Putative ATP-dependent RNA helicase DHX30	Dhx30	161	Dhx30 K161	-0.205518	-0.0585798	Non-regulated
A0A0G2JGN6;Q9CR00	26S proteasome non-ATPase regulatory subunit 9	Psmd9	150	Psmd9 K150	0.60073	-0.182866	Non-regulated
A0A0G2JGQ4;P54729	NEDD8 ultimate buster 1	Nub1	184	Nub1 K184	0.505963	0.109509	Non-regulated
A0A0G2JGQ4;P54729	NEDD8 ultimate buster 1	Nub1	359	Nub1 K359	0.0737343	0.0893383	Non-regulated
A0A0G2JGQ4;P54729	NEDD8 ultimate buster 1	Nub1	328	Nub1 K328	0.0104911	0.147055	Non-regulated
A0A0G2JGQ4;P54729	NEDD8 ultimate buster 1	Nub1	207	Nub1 K207	0.189516	0.0215316	Non-regulated
A0A0G2JH04;P63073;A0A0G2JGT5;A0A0G2JG98	Eukaryotic translation initiation factor 4E	Eif4e	21	Eif4e K21	0.0272485	0.0537239	Non-regulated
K3W4P2;A0A0G2JH17;Q6P4S8	Integrator complex subunit 1	Ints1	224	Ints1 K224	0.133021	0.0731279	Non-regulated
K3W4P2;A0A0G2JH17;Q6P4S8;A0A0G2JDG8	Integrator complex subunit 1	Ints1	127	Ints1 K127	0.182197	-0.0297801	Non-regulated
K3W4P2;A0A0G2JH17;Q6P4S8;A0A0G2JDG8	Integrator complex subunit 1	Ints1	74	Ints1 K74	0.0396514	-0.106252	Non-regulated
A0A0H2UH13;Q8BK75-2;Q8BK75	Elongator complex protein 6	Elp6	245	Elp6 K245	0.00517283	-0.0210042	Non-regulated
E9Q5A3;Z4YJZ7;A0A0H2UH19;Q5DW34-2;Q5DW34-3;Q5DW34	Histone-lysine N-methyltransferase EHMT1	Ehmt1	611	Ehmt1 K611	0.283071	0.624484	Non-regulated
E9Q5A3;Z4YJZ7;A0A0H2UH19;Q5DW34-2;Q5DW34-3;Q5DW34;A0A0A6YXD1	Histone-lysine N-methyltransferase EHMT1	Ehmt1	952	Ehmt1 K952	0.0747503	-0.150436	Non-regulated
E9Q5A3;Z4YJZ7;A0A0H2UH19;Q5DW34-2;Q5DW34-3;Q5DW34;A0A0G2JFI9;A2AIS5;A0A1B0GXE2	Histone-lysine N-methyltransferase EHMT1	Ehmt1	220	Ehmt1 K220	-0.38384	-0.0406381	Non-regulated
A0A0J9YUR2;A0A0J9YTU3;Q5SXY1-3;Q5SXY1;A0A0J9YV86;A0A0J9YUF8;Q5SXY1-2	Cytospin-B	Specc1	650	Specc1 K650	0.143434	-0.390123	Non-regulated
Q9JI57;Q9JI57-6;A0A0J9YTX7;Q6PD35;Q9JI57-7;Q9JI57-2;Q9JI57-5;Q9JI57-4;Q9JI57-8;Q9JI57-9;Q9JI57-10;Q9JI57-3;A0A0J9YV21;A0A0J9YUK2;A0A0J9YUW7	General transcription factor II-I repeat domain-containing protein 1	Gtf2ird1	436	Gtf2ird1 K436	0.0868503	0.323022	Non-regulated
A0A0J9YTY0;A0A0J9YUL3;Q8C1B7-3;Q8C1B7-2;Q8C1B7;Q9R1T4-2;Q9R1T4-3;Q9R1T4	Septin-11;Septin-6	Sept11;Sept6	326	Sept11 K326	-0.049352	-0.26533	Non-regulated
A0A0J9YTY0;A0A0J9YUL3;Q8C1B7-3;Q8C1B7-2;Q8C1B7	Septin-11	Sept11	361	Sept11 K361	0.165118	0.179214	Non-regulated
A0A0J9YTY0;A0A0J9YUL3;Q8C1B7-3;Q8C1B7-2;Q8C1B7	Septin-11	Sept11	366	Sept11 K366	0.220604	0.0972102	Non-regulated
A0A0J9YTY0;A0A0J9YUL3;Q8C1B7-3;Q8C1B7-2;Q8C1B7;Q9R1T4-2;Q9R1T4-3;Q9R1T4	Septin-11;Septin-6	Sept11;Sept6	357	Sept11 K357	0.187027	0.117344	Non-regulated
A0A0J9YTY0;A0A0J9YUL3;Q8C1B7-3;Q8C1B7-2;Q8C1B7;Q9R1T4-2;Q9R1T4-3;Q9R1T4	Septin-11;Septin-6	Sept11;Sept6	352	Sept11 K352	0.177075	0.11016	Non-regulated
A0A0J9YTY0;A0A0J9YUL3;Q8C1B7-3;Q8C1B7-2;Q8C1B7	Septin-11	Sept11	397	Sept11 K397	0.13668	0.0291993	Non-regulated
A0A0J9YTY0;A0A0J9YUL3;Q8C1B7-3;Q8C1B7-2;Q8C1B7;A0A0J9YVA6	Septin-11	Sept11	195	Sept11 K195	0.0737728	0.0973731	Non-regulated
A0A0J9YTY0;A0A0J9YUL3;Q8C1B7-3;Q8C1B7-2;Q8C1B7;A0A0J9YVA6;B7ZC46;B1AQY9;B1AQZ0;Q8CHH9;Q8CHH9-2;Q9R1T4-2;Q9R1T4-3;Q9R1T4	Septin-11;Septin-8;Septin-6	Sept11;Sept8;Sept6	170	Sept11 K170	0.405662	0.105635	Non-regulated
A0A0J9YTY0;A0A0J9YUL3;Q8C1B7-3;Q8C1B7-2;Q8C1B7;A0A0J9YUV6	Septin-11	Sept11	65	Sept11 K65	-0.173383	0.00381554	Non-regulated
V9GWS2;Q80X52;A0A0J9YVJ3;E9Q579;A0A0J9YTY6;E9PV90;E9PY45;E9Q6M6;Q9D6M3	Mitochondrial glutamate carrier 1	Slc25a22	83	Slc25a22 K83	0.164809	-0.0956753	Non-regulated
A0A0J9YUM4;A0A0J9YU62;O88712-2;O88712;O88712-3;P56546;Q91YZ2;P56546-2	C-terminal-binding protein 1;C-terminal-binding protein 2	Ctbp1;Ctbp2	269	Ctbp1 K269	0.156756	0.0141179	Non-regulated
A0A0J9YUM4;A0A0J9YU62;O88712-2;O88712;A0A0J9YVI3;A0A0J9YUR5;O88712-3;A0A0J9YTW3;P56546;Q91YZ2;P56546-2;E9PWQ9;E9Q0T4	C-terminal-binding protein 1;C-terminal-binding protein 2	Ctbp1;Ctbp2	77	Ctbp1 K77	0.0263964	0.350566	Non-regulated
A0A0J9YUM4;A0A0J9YU62;O88712-2;O88712;O88712-3;P56546;Q91YZ2;P56546-2	C-terminal-binding protein 1;C-terminal-binding protein 2	Ctbp1;Ctbp2	262	Ctbp1 K262	0.364668	0.192046	Non-regulated
A0A0J9YUD5;B9EJ54;E9Q880		Nup205	212	Nup205 K212	-0.0819868	0.00206939	Non-regulated
A0A0J9YUD5;B9EJ54		Nup205	1332	Nup205 K1332	0.0851753	0.179955	Non-regulated
A0A0J9YUD5;B9EJ54		Nup205	1283	Nup205 K1283	-0.00830737	0.136734	Non-regulated
A0A0J9YUD5;B9EJ54;E9Q880		Nup205	66	Nup205 K66	0.134688	-0.138473	Non-regulated
A0A0J9YUD5;B9EJ54		Nup205	1785	Nup205 K1785	0.101886	0.322515	Non-regulated
A0A0J9YUD5;B9EJ54		Nup205	549	Nup205 K549	0.0446165	0.17413	Non-regulated
A0A0J9YUD5;B9EJ54		Nup205	1027	Nup205 K1027	-0.16878	-0.356859	Non-regulated
A0A0J9YUI1;P61087;D3Z4U3;F8WIC2;A0A0J9YU07	Ubiquitin-conjugating enzyme E2 K	Ube2k	14	Ube2k K14	0.140364	0.0469112	Non-regulated
A0A0J9YUI1;P61087;D3Z4U3;F8WIC2;A0A0J9YU07	Ubiquitin-conjugating enzyme E2 K	Ube2k	18	Ube2k K18	-0.012288	-0.0371008	Non-regulated
A0A0J9YUK4;O55033	Cytoplasmic protein NCK2	Nck2	79	Nck2 K79	-0.0417567	-0.1817	Non-regulated
A0A0J9YUS4			50	A0A0J9YUS4 K50	-0.081885	0.301314	Non-regulated
A0A0J9YUZ4;P63158;A0A0J9YUD8;D3YZ18;D3YVC6	High mobility group protein B1	Hmgb1	57	Hmgb1 K57	-0.0922491	0.133783	Non-regulated
A0A0J9YUZ4;P63158;A0A0J9YUD8;D3YZ18;D3YVC6	High mobility group protein B1	Hmgb1	59	Hmgb1 K59	0.252151	0.406557	Non-regulated
A0A0J9YUZ4;P63158;A0A0J9YUD8;P30681	High mobility group protein B1;High mobility group protein B2	Hmgb1;Hmgb2	154	Hmgb1 K154	0.0922839	0.195406	Non-regulated
A0A0J9YUZ4;P63158;A0A0J9YUD8;P30681	High mobility group protein B1;High mobility group protein B2	Hmgb1;Hmgb2	157	Hmgb1 K157	0.111142	0.146517	Non-regulated
A0A0J9YUZ4;P63158;A0A0J9YUD8	High mobility group protein B1	Hmgb1	127	Hmgb1 K127	0.336894	0.346462	Non-regulated
A0A0J9YUZ4;P63158;A0A0J9YUD8;D3YZ18;D3YVC6;P30681;A0A1B0GQX9	High mobility group protein B1;High mobility group protein B2	Hmgb1;Hmgb2	12	Hmgb1 K12	0.684086	0.290073	Non-regulated
A0A0J9YUZ4;P63158	High mobility group protein B1	Hmgb1	191	Hmgb1 K191	0.191673	0.254875	Non-regulated
A0A0J9YUZ4;P63158;A0A0J9YUD8;D3YZ18;D3YVC6	High mobility group protein B1	Hmgb1	43	Hmgb1 K43	0.379677	0.345663	Non-regulated
A0A0J9YUZ4;P63158;A0A0J9YUD8;D3YZ18	High mobility group protein B1	Hmgb1	88	Hmgb1 K88	0.285647	0.109052	Non-regulated
A0A0J9YUZ4;P63158;A0A0J9YUD8	High mobility group protein B1	Hmgb1	141	Hmgb1 K141	-0.384964	-0.201982	Non-regulated
A0A0J9YUZ4;P63158;A0A0J9YUD8	High mobility group protein B1	Hmgb1	146	Hmgb1 K146	0.150145	0.210059	Non-regulated
A0A0J9YV20;A0A0R4J0B7;Q80UZ2-2;Q80UZ2	Protein SDA1 homolog	Sdad1	254	Sdad1 K254	0.968936	0.621202	Non-regulated
A0A0J9YV20;A0A0R4J0B7;Q80UZ2-2;Q80UZ2	Protein SDA1 homolog	Sdad1	557	Sdad1 K557	0.727236	0.0458302	Non-regulated
A0A0M3HEP3;Q99M04	Lipoyl synthase, mitochondrial	Lias	242	Lias K242	-0.161404	0.104202	Non-regulated
A0A0N4SUH4;Q8BKS9	Pumilio domain-containing protein KIAA0020	Kiaa0020	579	Kiaa0020 K579	0.260929	0.0808284	Non-regulated
A0A0N4SUH4;Q8BKS9;A0A494BBI7;A0A494BB98;A0A494B9B8	Pumilio domain-containing protein KIAA0020	Kiaa0020	13	Kiaa0020 K13	-0.13527	-0.179773	Non-regulated
A0A0N4SUH4;Q8BKS9;A0A494BBI7;A0A494BB98	Pumilio domain-containing protein KIAA0020	Kiaa0020	93	Kiaa0020 K93	-0.140648	-0.145771	Non-regulated
Q9QZ23;A0A0N4SUH8	NFU1 iron-sulfur cluster scaffold homolog, mitochondrial	Nfu1	205	Nfu1 K205	0.282305	0.619391	Non-regulated
B2RRD7;A0A0N4SVG7;E9PXP1;Q80XK2;Q3U109;A0A0N4SUT9		Brpf1	898	Brpf1 K898	0.0978006	-0.362198	Non-regulated
B2RRD7;A0A0N4SVG7;E9PXP1;Q80XK2;Q3U109;A0A0N4SUT9		Brpf1	894	Brpf1 K894	0.0966861	0.0907393	Non-regulated
B2RRD7;A0A0N4SVG7;E9PXP1;Q80XK2;Q3U109;A0A0N4SUT9;A0A0N4SUS4		Brpf1	1159	Brpf1 K1159	0.347989	0.0162568	Non-regulated
A0A0N4SV65;A0A0N4SUY3;A0A0N4SWF5;A0A0N4SUU0;A0A0N4SWD7;E9Q6H8;A0A1L1SQF5		Plekha5	206	Plekha5 K206	0.00889583	-0.263551	Non-regulated
A0A0N4SV65;A0A0N4SUY3;A0A0N4SWF5;A0A0N4SUU0;A0A0N4SWD7;E9Q6H8;A0A1L1SQF5		Plekha5	226	Plekha5 K226	-0.46548	-0.220069	Non-regulated
A0A0N4SV65;A0A0N4SUY3;A0A0N4SWF5;A0A0N4SUU0;A0A0N4SWD7;E9Q6H8;A0A0N4SUV0;A0A0N4SW19		Plekha5	70	Plekha5 K70	-0.261591	0.129653	Non-regulated
P17183;A0A0N4SUX5;D3Z6E4	Gamma-enolase;Enolase	Eno2	256	Eno2 K256	0.439264	0.323901	Non-regulated
A0A0N4SV29;Q80V62	Fanconi anemia group D2 protein homolog	Fancd2	320	Fancd2 K320	-0.129312	-0.0593338	Non-regulated
A0A0N4SV45;Q9Z0E1	Meiosis 1 arrest protein	M1ap	50	M1ap K50	0.0479167	-0.0798628	Non-regulated
A0A0N4SV66;Q8R1M2	Histone H2A.J	H2afj	6	H2afj K6	0.194086	0.0346377	Non-regulated
A0A0N4SV66;Q8R1M2	Histone H2A.J	H2afj	10	H2afj K10	0.194086	0.0346377	Non-regulated
A0A0N4SV66;Q8R1M2;Q8CGP4;C0HKE9;C0HKE8;C0HKE7;C0HKE6;C0HKE5;C0HKE4;C0HKE3;C0HKE2;C0HKE1;Q8CGP6;Q8BFU2;Q8CGP5;Q8CGP7	Histone H2A.J;Histone H2A;Histone H2A type 1-H;Histone H2A type 3;Histone H2A type 1-F;Histone H2A type 1-K	H2afj;Hist1h2aa;Hist1h2ah;Hist3h2a;Hist1h2af;Hist1h2ak	96	H2afj K96	-0.00941418	0.0498037	Non-regulated
A0A0N4SV66;Q8R1M2;Q8CGP4;C0HKE9;C0HKE8;C0HKE7;C0HKE6;C0HKE5;C0HKE4;C0HKE3;C0HKE2;C0HKE1;Q8CGP6;Q8BFU2;Q6GSS7;Q64523;Q8CGP5;Q8CGP7	Histone H2A.J;Histone H2A;Histone H2A type 1-H;Histone H2A type 3;Histone H2A type 2-A;Histone H2A type 2-C;Histone H2A type 1-F;Histone H2A type 1-K	H2afj;Hist1h2aa;Hist1h2ah;Hist3h2a;Hist2h2aa1;Hist2h2ac;Hist1h2af;Hist1h2ak	119	H2afj K119	-0.113525	-0.0105121	Non-regulated
A0A0N4SV80;E9QML5;Q61464-4;Q61464	Zinc finger protein 638	Zfml;Znf638	1302	Zfml K1302	0.978662	0.60259	Non-regulated
A0A0N4SV80;E9QML5;Q61464-4;Q61464	Zinc finger protein 638	Zfml;Znf638	1567	Zfml K1567	0.809726	0.456686	Non-regulated
A0A0N4SV80;E9QML5;Q61464-4;Q61464	Zinc finger protein 638	Zfml;Znf638	1440	Zfml K1440	0.593571	0.273443	Non-regulated
A0A0N4SV80;E9QML5;Q61464-4;Q61464;A0A0N4SV38;A0A0N4SVI8;E9QKZ7;Q61464-7;Q61464-5;Q61464-2;Q3TZK9;A0A0N4SVM8;Q61464-3	Zinc finger protein 638	Zfml;Znf638	86	Zfml K86	0.259399	0.28313	Non-regulated
A0A0N4SV80;E9QML5;Q61464-4;Q61464	Zinc finger protein 638	Zfml;Znf638	1343	Zfml K1343	0.363219	0.293311	Non-regulated
A0A0N4SV80;E9QML5;Q61464-4;Q61464	Zinc finger protein 638	Zfml;Znf638	1351	Zfml K1351	0.133325	0.0679993	Non-regulated
A0A0N4SV80;E9QML5;Q61464-4;Q61464;A0A0N4SV38;A0A0N4SVI8;E9QKZ7;Q61464-7;Q61464-5;Q61464-2;Q3TZK9;A0A0N4SVM8;Q61464-3	Zinc finger protein 638	Zfml;Znf638	401	Zfml K401	0.441197	0.223316	Non-regulated
A0A0N4SV80;E9QML5;Q61464-4;Q61464	Zinc finger protein 638	Zfml;Znf638	1789	Zfml K1789	0.0168623	-0.0700797	Non-regulated
A0A0N4SV80;E9QML5;Q61464-4;Q61464	Zinc finger protein 638	Zfml;Znf638	1804	Zfml K1804	0.203704	0.0716999	Non-regulated
A0A0N4SV80;E9QML5;Q61464-4;Q61464	Zinc finger protein 638	Zfml;Znf638	1821	Zfml K1821	0.431412	0.300433	Non-regulated
A0A0N4SV80;E9QML5;Q61464-4;Q61464	Zinc finger protein 638	Zfml;Znf638	1481	Zfml K1481	0.274678	0.176982	Non-regulated
A0A0N4SVC2;E9QP00;Q6PFR5	Transformer-2 protein homolog alpha	Tra2a	196	Tra2a K196	0.517552	0.260259	Non-regulated
A0A0N4SVJ6;Q8C8N2	Protein SCAI	Scai	405	Scai K405	-0.154778	-0.198381	Non-regulated
H3BKC5;A0A0N4SVK3;P62322	U6 snRNA-associated Sm-like protein LSm5	Lsm5	31	Lsm5 K31	0.123438	-0.166933	Non-regulated
Z4YKC4;A0A0R4J112;A2AMI2;A0A0N4SVL0;Q80XI3-2;Q80XI3-4;Q80XI3;Q80XI3-3;A2AMI7	Eukaryotic translation initiation factor 4 gamma 3	Eif4g3	939	Eif4g3 K939	0.386487	0.282732	Non-regulated
Z4YKC4;A0A0R4J112;A2AMI2;A0A0N4SVL0;Q80XI3-2;Q80XI3-4;Q80XI3;Q80XI3-3;A2AMI7;E9PVC6;E9Q9E1;E9PVC5;Q6NZJ6-2;Q6NZJ6;A0A0J9YUS5;A0A0J9YVC1;A0A0J9YUC1;E9Q770	Eukaryotic translation initiation factor 4 gamma 3;Eukaryotic translation initiation factor 4 gamma 1	Eif4g3;Eif4g1	896	Eif4g3 K896	0.219	0.414338	Non-regulated
Z4YKC4;A0A0R4J112;A2AMI2;A0A0N4SVL0;Q80XI3-2;Q80XI3-4;Q80XI3;Q80XI3-3;A2AMI7;E9PVC6;E9Q9E1;E9PVC5;Q6NZJ6-2;Q6NZJ6;A0A0J9YUS5;A0A0J9YVC1;A0A0J9YUC1;E9Q770	Eukaryotic translation initiation factor 4 gamma 3;Eukaryotic translation initiation factor 4 gamma 1	Eif4g3;Eif4g1	911	Eif4g3 K911	0.247909	0.351758	Non-regulated
Z4YKC4;A0A0R4J112;A2AMI2;A0A0N4SVL0;Q80XI3-2;Q80XI3-4;Q80XI3;Q80XI3-3;A2AMI7	Eukaryotic translation initiation factor 4 gamma 3	Eif4g3	1046	Eif4g3 K1046	0.135182	-0.113599	Non-regulated
A0A0N4SVQ1;Q62425	Cytochrome c oxidase subunit NDUFA4	Ndufa4	41	Ndufa4 K41	0.151177	0.122284	Non-regulated
A0A0N4SW48;D3Z0C1;Q8C8M1;D3Z1Z9	Protein FAM60A	Fam60a	61	Fam60a K61	0.15974	0.208065	Non-regulated
A0A0N4SW73			916	A0A0N4SW73 K916	-0.347552	-0.199769	Non-regulated
A0A0N4SW73;Q8R361	Rab11 family-interacting protein 5	Rab11fip5	478	Rab11fip5 K478	0.135179	-0.0604467	Non-regulated
A0A0N4SW73;Q8R361	Rab11 family-interacting protein 5	Rab11fip5	447	Rab11fip5 K447	-0.142787	-0.171355	Non-regulated
A0A0N4SW73;Q8R361	Rab11 family-interacting protein 5	Rab11fip5	122	Rab11fip5 K122	0.00298947	-0.311499	Non-regulated
A0A0R3P9C8;Q9DC69	NADH dehydrogenase [ubiquinone] 1 alpha subcomplex subunit 9, mitochondrial	Ndufa9	185	Ndufa9 K185	0.0355496	0.0914262	Non-regulated
A0A0R4IZW5;P09803	Cadherin-1;E-Cad/CTF1;E-Cad/CTF2;E-Cad/CTF3	Cdh1	670	Cdh1 K670	0.468771	0.560065	Non-regulated
A0A0R4IZW5;P09803	Cadherin-1;E-Cad/CTF1;E-Cad/CTF2;E-Cad/CTF3	Cdh1	666	Cdh1 K666	0.104195	-0.0299776	Non-regulated
H3BKS8;E9PWD4;A0A0R4IZW7;Q3TX08;H3BL74	tRNA (guanine(26)-N(2))-dimethyltransferase	Trmt1	370	Trmt1 K370	-0.0197731	0.0868884	Non-regulated
Q6NS54;A0A0R4IZX2;Q9JHL1	Na(+)/H(+) exchange regulatory cofactor NHE-RF;Na(+)/H(+) exchange regulatory cofactor NHE-RF2	Slc9a3r2	29	Slc9a3r2 K29	0.201059	0.151186	Non-regulated
A0A0R4IZX3;Q921D4	Mediator of RNA polymerase II transcription subunit 6	Med6	185	Med6 K185	0.109208	0.163197	Non-regulated
A0A0R4IZX3;Q921D4	Mediator of RNA polymerase II transcription subunit 6	Med6	190	Med6 K190	-0.360897	-0.134946	Non-regulated
A0A0R4IZX3;Q921D4	Mediator of RNA polymerase II transcription subunit 6	Med6	149	Med6 K149	0.1391	0.103853	Non-regulated
A0A0R4IZY0;Q8C1A5	Thimet oligopeptidase	Thop1	257	Thop1 K257	0.141054	0.57897	Non-regulated
A0A0R4IZY0;Q8C1A5	Thimet oligopeptidase	Thop1	2	Thop1 K2	0.00813062	-0.00945876	Non-regulated
A0A0R4IZY0;Q8C1A5	Thimet oligopeptidase	Thop1	92	Thop1 K92	-0.242623	0.121518	Non-regulated
A0A0R4IZY0;Q8C1A5	Thimet oligopeptidase	Thop1	538	Thop1 K538	0.197388	0.233171	Non-regulated
A0A0R4IZY0;Q8C1A5	Thimet oligopeptidase	Thop1	220	Thop1 K220	0.041915	0.515913	Non-regulated
A0A0R4IZY0;Q8C1A5	Thimet oligopeptidase	Thop1	229	Thop1 K229	0.110293	0.171724	Non-regulated
A0A0R4IZY9;Q91XI1;Q91XI1-2	tRNA-dihydrouridine(47) synthase [NAD(P)(+)]-like	Dus3l	285	Dus3l K285	0.136686	0.0348358	Non-regulated
A0A0R4IZY9;Q91XI1	tRNA-dihydrouridine(47) synthase [NAD(P)(+)]-like	Dus3l	403	Dus3l K403	0.392735	0.00332513	Non-regulated
A0A5F8MPU2;A0A0R4IZZ6;Q6ZQ03	Formin-binding protein 4	Fnbp4	660	Fnbp4 K660	0.157012	0.0237083	Non-regulated
A0A5F8MPU2;A0A0R4IZZ6;Q6ZQ03;Q6ZQ03-2;Q6ZQ03-3	Formin-binding protein 4	Fnbp4	301	Fnbp4 K301	0.109282	-0.2533	Non-regulated
A0A0R4J000;Q8VC57	BTB/POZ domain-containing protein KCTD5	Kctd5	223	Kctd5 K223	0.186261	0.384587	Non-regulated
A0A0R4J005;A0A5F8MPJ3;E9QP62;Q99JW4;Q91XD2	LIM and senescent cell antigen-like-containing domain protein 1;LIM and senescent cell antigen-like-containing domain protein 2	Lims1;Lims2	302	Lims1 K302	0.236709	0.124395	Non-regulated
A0A0R4J007;P70261	Paladin	Pald1	152	Pald1 K152	0.0498379	0.0805545	Non-regulated
P70288;A0A0R4J008;Q8BQ10	Histone deacetylase 2	Hdac2	67	Hdac2 K67	0.0220762	0.161652	Non-regulated
P70288;A0A0R4J008;Q8BQ10	Histone deacetylase 2	Hdac2	75	Hdac2 K75	0.191289	-0.0263472	Non-regulated
P70288;A0A0R4J008;Q8BQ10	Histone deacetylase 2	Hdac2	243	Hdac2 K243	0.261431	0.267516	Non-regulated
P70288;A0A0R4J008	Histone deacetylase 2	Hdac2	474	Hdac2 K474	0.0257243	0.0169199	Non-regulated
P70288;A0A0R4J008	Histone deacetylase 2	Hdac2	451	Hdac2 K451	0.075687	-0.0844133	Non-regulated
A0A0R4J009;Q9D864	Actin-related protein 6	Actr6	260	Actr6 K260	0.128505	0.0587092	Non-regulated
D3Z380;A0A0R4J018;O55060;D3YWK6;D3Z217;D6RIK3	Thiopurine S-methyltransferase	Tpmt	140	Tpmt K140	0.092768	0.0224939	Non-regulated
D3Z380;A0A0R4J018;O55060	Thiopurine S-methyltransferase	Tpmt	200	Tpmt K200	0.306359	0.39734	Non-regulated
A0A0R4J023;Q9JLZ3;F6R307;F6RT60	Methylglutaconyl-CoA hydratase, mitochondrial	Auh	186	Auh K186	0.231531	0.472843	Non-regulated
A0A0R4J023;Q9JLZ3;F6R307;F6RT60	Methylglutaconyl-CoA hydratase, mitochondrial	Auh	179	Auh K179	0.267287	0.200167	Non-regulated
A0A0R4J1Y0;A0A0R4J024;Q924T3-2;Q924T3	DNA repair protein XRCC4	Xrcc4	187	Xrcc4 K187	0.179371	0.333374	Non-regulated
A0A0R4J025			373	A0A0R4J025 K373	-0.0737625	0.00168442	Non-regulated
A0A0R4J034;Q99K01-3;Q99K01;Q99K01-2;Q99K01-4	Pyridoxal-dependent decarboxylase domain-containing protein 1	Pdxdc1	406	Pdxdc1 K406	0.140676	0.00672221	Non-regulated
A0A0R4J036;P08553;D3YZ35	Neurofilament medium polypeptide	Nefm	100	Nefm K100	0.203507	-0.106884	Non-regulated
A0A0R4J036;P08553;D3YZ35	Neurofilament medium polypeptide	Nefm	296	Nefm K296	-0.0584191	-0.200918	Non-regulated
A0A0R4J045;A0A3B2WB30;A0A3B2WBC2			134	A0A0R4J045 K134	-0.0675529	-0.124206	Non-regulated
A0A0R4J047;Q9CYI4;Q9CYI4-2;D3Z765;Q7TNC4-2;Q7TNC4-3;Q7TNC4-4;Q7TNC4;E9Q715;Q05CX5	Putative RNA-binding protein Luc7-like 1;Putative RNA-binding protein Luc7-like 2	Luc7l;Luc7l2	186	Luc7l K186	0.085012	0.168285	Non-regulated
A0A0R4J047;Q9CYI4;Q9CYI4-2;D3Z765;F6QU81	Putative RNA-binding protein Luc7-like 1	Luc7l	235	Luc7l K235	0.379209	-0.00275526	Non-regulated
A0A0R4J047;Q9CYI4	Putative RNA-binding protein Luc7-like 1	Luc7l	29	Luc7l K29	0.121204	0.0956405	Non-regulated
Q8CIG8;A0A0R4J049;F6QQQ6	Protein arginine N-methyltransferase 5	Prmt5	240	Prmt5 K240	0.0313966	0.00603796	Non-regulated
Q8CIG8;A0A0R4J049	Protein arginine N-methyltransferase 5	Prmt5	490	Prmt5 K490	0.00914998	0.0859929	Non-regulated
A0A1L1SS90;A0A0R4J050;Q99JW2;A0A1L1SRW7;A0A1L1SRL5;A0A1L1SRC1	Aminoacylase-1	Acy1	288	Acy1 K288	0.0722119	0.187504	Non-regulated
A0A1L1SS90;A0A0R4J050;Q99JW2;A0A1L1SRW7;A0A1L1SRL5	Aminoacylase-1	Acy1	218	Acy1 K218	0.0168526	0.39687	Non-regulated
A0A1L1SS90;A0A0R4J050;Q99JW2;A0A1L1SRW7;A0A1L1SRL5	Aminoacylase-1	Acy1	284	Acy1 K284	0.528663	0.401524	Non-regulated
A0A0R4J052;G5E8T9;Q99KB8-2;Q99KB8;E9PYA3	Hydroxyacylglutathione hydrolase, mitochondrial	Hagh	256	Hagh K256	-0.169369	-0.188888	Non-regulated
A0A0R4J052;G5E8T9;Q99KB8-2;Q99KB8;E9Q2H8;D3YUX8;D3YWI0	Hydroxyacylglutathione hydrolase, mitochondrial	Hagh	68	Hagh K68	0.00639085	-0.140052	Non-regulated
A0A0R4J060;J3QNK5;Q8BIH0-2;Q8BIH0	Histone deacetylase complex subunit SAP130	Sap130	1037	Sap130 K1037	0.46711	0.420035	Non-regulated
A0A0R4J183;E9Q577;A0A0R4J073;Q5U5Q9-3;Q5U5Q9	BRCA1-A complex subunit RAP80	Uimc1	436	Uimc1 K436	0.117063	0.409111	Non-regulated
A0A0R4J078;Q8VCH8	UBX domain-containing protein 4	Ubxn4	238	Ubxn4 K238	-0.16337	-0.232586	Non-regulated
A0A0R4J079;Q8BMP6	Golgi resident protein GCP60	Acbd3	106	Acbd3 K106	-0.0149068	0.0990675	Non-regulated
A0A0R4J079;Q8BMP6	Golgi resident protein GCP60	Acbd3	108	Acbd3 K108	0.0557874	0.0724169	Non-regulated
A0A0R4J1F6;A0A0R4J085;Q3UHZ7;Q91YN5-2;Q91YN5-3;Q91YN5	UDP-N-acetylhexosamine pyrophosphorylase;UDP-N-acetylgalactosamine pyrophosphorylase;UDP-N-acetylglucosamine pyrophosphorylase	Uap1	145	Uap1 K145	-0.130259	-0.0057705	Non-regulated
A0A0R4J1F6;A0A0R4J085;Q3UHZ7;Q91YN5-2;Q91YN5-3;Q91YN5	UDP-N-acetylhexosamine pyrophosphorylase;UDP-N-acetylgalactosamine pyrophosphorylase;UDP-N-acetylglucosamine pyrophosphorylase	Uap1	152	Uap1 K152	-0.228789	-0.189398	Non-regulated
A0A0R4J094;Q3TC72	Fumarylacetoacetate hydrolase domain-containing protein 2A	Fahd2	233	Fahd2 K233	0.151831	-0.238337	Non-regulated
A0A0R4J098;O88291	DBIRD complex subunit ZNF326	Znf326	140	Znf326 K140	0.025378	-0.0196117	Non-regulated
A0A0R4J099;Q3UY34	Uncharacterized protein C12orf43 homolog		229	A0A0R4J099 K229	-0.0278465	0.181629	Non-regulated
E9Q9N6;A0A0R4J227;Q05512;Q05512-2;Q05512-4;Q05512-3;E9QMP6;F6ZS70;Q3T9A3;A0A0R4J0B1;E9PYX3;F7CRG8;F7A3Q3;F7CVZ7;F6ZEX4;F6UY70	Serine/threonine-protein kinase MARK2	Mark2	584	Mark2 K584	0.0344154	0.18302	Non-regulated
E9Q9N6;A0A0R4J227;Q05512;Q05512-2;Q05512-4;Q05512-3;E9QMP6;F6ZS70;Q3T9A3;A0A0R4J0B1;E9PYX3;F7CRG8;F7A3Q3;F7CVZ7;F6ZEX4;F6UY70	Serine/threonine-protein kinase MARK2	Mark2	580	Mark2 K580	0.211906	0.0280167	Non-regulated
E9Q9N6;A0A0R4J227;Q05512;Q05512-2;Q05512-4;Q05512-3;E9QMP6;F6ZS70;Q3T9A3;A0A0R4J0B1;E9PYX3	Serine/threonine-protein kinase MARK2	Mark2	376	Mark2 K376	0.287329	0.212279	Non-regulated
S4R2E1;A0A0R4J0B6;Q7TMS5	ATP-binding cassette sub-family G member 2	Abcg2	171	Abcg2 K171	-0.26498	-0.126192	Non-regulated
Q62421;A0A0R4J0B8;J3QQ44	Endophilin-A3	Sh3gl3	76	Sh3gl3 K76	-0.116161	-0.254618	Non-regulated
Q9D720;A0A0R4J0C0;F6VZ99	Non-structural maintenance of chromosomes element 1 homolog	Nsmce1	152	Nsmce1 K152	-0.180937	-0.011032	Non-regulated
A0A0R4J0C8;Q7TMF2	3'-5' exoribonuclease 1	Eri1	48	Eri1 K48	0.0944643	0.000604421	Non-regulated
A0A0R4J0C8;Q7TMF2;A0A1B0GSW4;A0A1B0GRC5	3'-5' exoribonuclease 1	Eri1	88	Eri1 K88	-0.0848545	0.173136	Non-regulated
A0A0R4J0E0;Q91W78	U6 snRNA phosphodiesterase	Usb1	260	Usb1 K260	0.0632596	0.007039	Non-regulated
A0A0R4J0E2;Q7TQ40;P46684;F8VPV3;Q62520;G3UYE7;Q61467;A2AWK6;Q62521-2;Q62521	Zinc finger protein ZIC 5;Zinc finger protein ZIC 1;Zinc finger protein ZIC 2;Zinc finger protein ZIC 4;Zinc finger protein ZIC 3	Zic5;Zic1;Zic2;Zic4;Zic3	448	Zic5 K448	-0.357913	-0.160666	Non-regulated
A0A0R4J0E4;Q7TQK1;Q7TQK1-2	Integrator complex subunit 7	Ints7	37	Ints7 K37	0.027384	0.060346	Non-regulated
A0A0R4J0E4;Q7TQK1	Integrator complex subunit 7	Ints7	867	Ints7 K867	-0.0783366	0.145354	Non-regulated
A0A0R4J0F6;Q99KY4;Q99KY4-2;D6RHK5	Cyclin-G-associated kinase	Gak	90	Gak K90	0.203618	0.365048	Non-regulated
A0A0R4J0F6;Q99KY4;Q99KY4-2	Cyclin-G-associated kinase	Gak	462	Gak K462	-0.280131	-0.0850691	Non-regulated
A0A0R4J0F6;Q99KY4;Q99KY4-2;F6SLK1;Q80TZ3-2;Q80TZ3;Q80TZ3-3	Cyclin-G-associated kinase;Putative tyrosine-protein phosphatase auxilin	Gak;Dnajc6	1272	Gak K1272	-0.0370384	-0.0652276	Non-regulated
A0A0R4J0F6;Q99KY4	Cyclin-G-associated kinase	Gak	746	Gak K746	-0.0104054	-0.192098	Non-regulated
A0A0R4J0F6;Q99KY4;Q99KY4-2;F6SLK1;A0A0G2JFZ0;F7BG02	Cyclin-G-associated kinase	Gak	683	Gak K683	0.157137	-0.000949823	Non-regulated
A0A0R4J0F6;Q99KY4;Q99KY4-2;F7BG02	Cyclin-G-associated kinase	Gak	588	Gak K588	0.109405	-0.176566	Non-regulated
A0A2I3BPW9;A0A0R4J0G7;Q8K4R9-2;Q8K4R9;A0A2I3BQS1;Q8K4R9-3	Disks large-associated protein 5	Dlgap5	143	Dlgap5 K143	-0.122404	-0.123836	Non-regulated
A0A2I3BPW9;A0A0R4J0G7;Q8K4R9-2;Q8K4R9;A0A2I3BQS1;Q8K4R9-3;E9QQ48	Disks large-associated protein 5	Dlgap5	235	Dlgap5 K235	0.00173816	-0.14074	Non-regulated
A0A2I3BPW9;A0A0R4J0G7;Q8K4R9-2;Q8K4R9;A0A2I3BQS1;Q8K4R9-3;E9QQ48	Disks large-associated protein 5	Dlgap5	268	Dlgap5 K268	0.0340439	0.0122679	Non-regulated
A0A2I3BPW9;A0A0R4J0G7;Q8K4R9-2;Q8K4R9;A0A2I3BQS1;Q8K4R9-3	Disks large-associated protein 5	Dlgap5	73	Dlgap5 K73	-0.14209	0.0321061	Non-regulated
A0A2I3BPW9;A0A0R4J0G7;Q8K4R9-2;Q8K4R9;A0A2I3BQS1;Q8K4R9-3	Disks large-associated protein 5	Dlgap5	82	Dlgap5 K82	0.242393	-0.041854	Non-regulated
A0A0R4J0H7;Q8K2Z4;Q8K2Z4-2	Condensin complex subunit 1	Ncapd2	1278	Ncapd2 K1278	0.322794	0.463906	Non-regulated
A0A0R4J0H7;Q8K2Z4;Q8K2Z4-2	Condensin complex subunit 1	Ncapd2	1199	Ncapd2 K1199	0.221287	0.314553	Non-regulated
A0A0R4J0H7;Q8K2Z4;Q8K2Z4-2;A0A087WNQ1;A0A087WRK6	Condensin complex subunit 1	Ncapd2	86	Ncapd2 K86	0.0386512	-0.0130201	Non-regulated
A0A0R4J0H7;Q8K2Z4;Q8K2Z4-2	Condensin complex subunit 1	Ncapd2	416	Ncapd2 K416	0.105859	0.106178	Non-regulated
A0A0R4J0H7;Q8K2Z4;Q8K2Z4-2	Condensin complex subunit 1	Ncapd2	893	Ncapd2 K893	-0.21023	-0.324162	Non-regulated
A0A0R4J0H7;Q8K2Z4;Q8K2Z4-2	Condensin complex subunit 1	Ncapd2	794	Ncapd2 K794	0.149618	0.172576	Non-regulated
A0A0R4J0J5;Q8K114-2;Q8K114	Integrator complex subunit 9	Ints9	510	Ints9 K510	0.455296	0.134682	Non-regulated
A0A0R4J0J5;Q8K114-2;Q8K114	Integrator complex subunit 9	Ints9	66	Ints9 K66	0.0139629	0.478122	Non-regulated
Q5SVF9;A0A0R4J0J6;Q8BKT7	THO complex subunit 5 homolog	Thoc5	610	Thoc5 K610	0.392895	0.11928	Non-regulated
Q5SVF9;A0A0R4J0J6;Q8BKT7	THO complex subunit 5 homolog	Thoc5	590	Thoc5 K590	0.239396	0.275095	Non-regulated
Q5SVF9;A0A0R4J0J6;Q8BKT7;Q5SVF8	THO complex subunit 5 homolog	Thoc5	336	Thoc5 K336	0.0184793	0.122733	Non-regulated
Q5SVF9;A0A0R4J0J6;Q8BKT7	THO complex subunit 5 homolog	Thoc5	24	Thoc5 K24	0.32045	0.0625825	Non-regulated
Q5SVF9;A0A0R4J0J6;Q8BKT7	THO complex subunit 5 homolog	Thoc5	424	Thoc5 K424	0.160967	0.0046704	Non-regulated
Z4YL78;A0A0R4J0K2;K3W4R5;A2AGT5-2;A2AGT5-3;A2AGT5	Cytoskeleton-associated protein 5	Ckap5	530	Ckap5 K530	0.0611196	-0.0432987	Non-regulated
Z4YL78;A0A0R4J0K2;K3W4R5;A2AGT5-2;A2AGT5-3;A2AGT5	Cytoskeleton-associated protein 5	Ckap5	473	Ckap5 K473	0.0660571	0.0758039	Non-regulated
Z4YL78;A0A0R4J0K2;K3W4R5;A2AGT5-2;A2AGT5-3;A2AGT5	Cytoskeleton-associated protein 5	Ckap5	496	Ckap5 K496	-0.0945063	0.152118	Non-regulated
Z4YL78;A0A0R4J0K2;K3W4R5;A2AGT5-2;A2AGT5-3;A2AGT5	Cytoskeleton-associated protein 5	Ckap5	1857	Ckap5 K1857	-0.16626	-0.0500626	Non-regulated
Z4YL78;A0A0R4J0K2;K3W4R5;A2AGT5-2;A2AGT5-3;A2AGT5	Cytoskeleton-associated protein 5	Ckap5	1463	Ckap5 K1463	0.065346	-0.164876	Non-regulated
Z4YL78;A0A0R4J0K2;K3W4R5;A2AGT5-2;A2AGT5-3;A2AGT5	Cytoskeleton-associated protein 5	Ckap5	354	Ckap5 K354	-0.232761	-0.307865	Non-regulated
Z4YL78;A0A0R4J0K2;K3W4R5;A2AGT5-2;A2AGT5-3;A2AGT5	Cytoskeleton-associated protein 5	Ckap5	511	Ckap5 K511	0.233087	-0.1279	Non-regulated
Z4YL78;A0A0R4J0K2;K3W4R5;A2AGT5-2;A2AGT5-3;A2AGT5	Cytoskeleton-associated protein 5	Ckap5	1411	Ckap5 K1411	0.19651	0.226795	Non-regulated
Z4YL78;A0A0R4J0K2;K3W4R5;A2AGT5-2;A2AGT5-3;A2AGT5	Cytoskeleton-associated protein 5	Ckap5	1176	Ckap5 K1176	-0.204696	0.318518	Non-regulated
Z4YL78;A0A0R4J0K2;K3W4R5;A2AGT5-2;A2AGT5-3;A2AGT5	Cytoskeleton-associated protein 5	Ckap5	311	Ckap5 K311	0.290528	0.158896	Non-regulated
Z4YL78;A0A0R4J0K2;K3W4R5;A2AGT5-2;A2AGT5-3;A2AGT5	Cytoskeleton-associated protein 5	Ckap5	1921	Ckap5 K1921	-0.0941821	-0.13364	Non-regulated
Z4YL78;A0A0R4J0K2;K3W4R5;A2AGT5-2;A2AGT5-3;A2AGT5	Cytoskeleton-associated protein 5	Ckap5	1815	Ckap5 K1815	0.0336426	-0.230257	Non-regulated
Z4YL78;A0A0R4J0K2;K3W4R5;A2AGT5-2;A2AGT5-3;A2AGT5	Cytoskeleton-associated protein 5	Ckap5	1769	Ckap5 K1769	0.086558	-0.0129491	Non-regulated
Z4YL78;A0A0R4J0K2;K3W4R5;A2AGT5-2;A2AGT5-3;A2AGT5	Cytoskeleton-associated protein 5	Ckap5	1125	Ckap5 K1125	-0.0805662	-0.0645189	Non-regulated
Z4YL78;A0A0R4J0K2;K3W4R5;A2AGT5-2;A2AGT5-3;A2AGT5	Cytoskeleton-associated protein 5	Ckap5	1151	Ckap5 K1151	0.0669392	-0.0378473	Non-regulated
Z4YL78;A0A0R4J0K2;K3W4R5;A2AGT5-2;A2AGT5-3;A2AGT5	Cytoskeleton-associated protein 5	Ckap5	171	Ckap5 K171	-0.0267092	-0.25252	Non-regulated
Z4YL78;A0A0R4J0K2;K3W4R5;A2AGT5-2;A2AGT5-3;A2AGT5	Cytoskeleton-associated protein 5	Ckap5	1838	Ckap5 K1838	0.356792	-0.101883	Non-regulated
Q8BRB0;A0A0R4J0L5;Q8R3I3	Conserved oligomeric Golgi complex subunit 6	Cog6	51	Cog6 K51	0.153702	-3.00836e-05	Non-regulated
Q9CPV1;A0A0R4J0M5	Spindle and kinetochore-associated protein 1	Ska1	189	Ska1 K189	-0.067812	0.0605759	Non-regulated
Q9CPV1;A0A0R4J0M5	Spindle and kinetochore-associated protein 1	Ska1	116	Ska1 K116	0.232596	0.130483	Non-regulated
A0A0R4J0M9;Q8CDG3;Q8CDG3-2	Deubiquitinating protein VCIP135	Vcpip1	656	Vcpip1 K656	0.156193	0.283814	Non-regulated
A2T4N6;A0A0R4J0N5;P46718	Programmed cell death protein 2	Pdcd2	242	Pdcd2 K242	0.0490723	-0.0699805	Non-regulated
A0A0R4J0P6;Q8VDG3	Poly(A)-specific ribonuclease PARN	Parn	341	Parn K341	0.18755	0.193311	Non-regulated
A0A0R4J0P6;Q8VDG3;A0A2R8VKA3	Poly(A)-specific ribonuclease PARN	Parn	149	Parn K149	-0.0178199	0.123239	Non-regulated
A0A0R4J0P6;Q8VDG3	Poly(A)-specific ribonuclease PARN	Parn	227	Parn K227	0.182192	0.195605	Non-regulated
A0A0R4J0P6;Q8VDG3;A0A2R8VKA3	Poly(A)-specific ribonuclease PARN	Parn	190	Parn K190	0.0855894	0.0603853	Non-regulated
A0A0R4J0P6;Q8VDG3	Poly(A)-specific ribonuclease PARN	Parn	508	Parn K508	0.098227	0.0305338	Non-regulated
A0A0R4J0P6;Q8VDG3	Poly(A)-specific ribonuclease PARN	Parn	319	Parn K319	0.366732	0.550053	Non-regulated
A0A0R4J0P6;Q8VDG3	Poly(A)-specific ribonuclease PARN	Parn	406	Parn K406	0.499259	0.238781	Non-regulated
A0A0R4J0Q5;P21619	Lamin-B2	Lmnb2	192	Lmnb2 K192	0.0596703	0.757468	Non-regulated
A0A0R4J0Q5;P21619	Lamin-B2	Lmnb2	78	Lmnb2 K78	0.0488439	-0.107176	Non-regulated
A0A0R4J0Q5;P21619;P21619-2	Lamin-B2	Lmnb2	287	Lmnb2 K287	0.290113	0.0862076	Non-regulated
A0A0R4J0Q5;P21619;P21619-2;P14733	Lamin-B2;Lamin-B1	Lmnb2;Lmnb1	400	Lmnb2 K400	0.131323	0.152917	Non-regulated
A0A0R4J0Q5;P21619;P14733	Lamin-B2;Lamin-B1	Lmnb2;Lmnb1	44	Lmnb2 K44	0.0971878	0.102904	Non-regulated
A0A0R4J0Q5;P21619;P21619-2	Lamin-B2	Lmnb2	282	Lmnb2 K282	0.11449	0.253694	Non-regulated
Q3TR20;A0A0R4J0Q9;Q3UM29	Conserved oligomeric Golgi complex subunit 7	Cog7	556	Cog7 K556	0.209286	0.18421	Non-regulated
Q3TR20;A0A0R4J0Q9;Q3UM29	Conserved oligomeric Golgi complex subunit 7	Cog7	521	Cog7 K521	0.0118087	-0.129903	Non-regulated
A0A0R4J0R3;Q3U1G5	Interferon-stimulated 20 kDa exonuclease-like 2	Isg20l2	71	Isg20l2 K71	0.406468	0.150176	Non-regulated
A0A0R4J0R3;Q3U1G5	Interferon-stimulated 20 kDa exonuclease-like 2	Isg20l2	52	Isg20l2 K52	0.562687	0.471162	Non-regulated
A0A1L1SVG0;A0A0R4J0S7;Q8CGB3-2;Q8CGB3;Q8CGB3-3;A0A1L1STY4	Uveal autoantigen with coiled-coil domains and ankyrin repeats	Uaca	810	Uaca K810	0.146952	0.393155	Non-regulated
A0A1L1SVG0;A0A0R4J0S7;Q8CGB3-2;Q8CGB3;Q8CGB3-3;A0A1L1STY4	Uveal autoantigen with coiled-coil domains and ankyrin repeats	Uaca	986	Uaca K986	0.125037	0.0342494	Non-regulated
A0A0R4J0T4;Q5D0E0;O88351;Q3U141	Inhibitor of nuclear factor kappa-B kinase subunit beta	Ikbkb	158	Ikbkb K158	-0.0833138	-0.256488	Non-regulated
A0A0R4J0T4;Q5D0E0;O88351	Inhibitor of nuclear factor kappa-B kinase subunit beta	Ikbkb	467	Ikbkb K467	-0.00584151	-0.313942	Non-regulated
A0A0R4J0T8;Q9D8S3	ADP-ribosylation factor GTPase-activating protein 3	Arfgap3	247	Arfgap3 K247	-0.161358	-0.332984	Non-regulated
A0A0R4J0U2;Q0VGB7;A0A0N4SV05;A0A0N4SVH3	Serine/threonine-protein phosphatase 4 regulatory subunit 2	Ppp4r2	285	Ppp4r2 K285	0.101865	0.0692554	Non-regulated
A0A0R4J0U2;Q0VGB7;A0A0N4SV05;A0A0N4SVH3	Serine/threonine-protein phosphatase 4 regulatory subunit 2	Ppp4r2	252	Ppp4r2 K252	0.223729	0.0989714	Non-regulated
A0A0R4J0U2;Q0VGB7;A0A0N4SV05	Serine/threonine-protein phosphatase 4 regulatory subunit 2	Ppp4r2	84	Ppp4r2 K84	0.142465	0.283932	Non-regulated
A0A0R4J0U2;Q0VGB7	Serine/threonine-protein phosphatase 4 regulatory subunit 2	Ppp4r2	55	Ppp4r2 K55	-0.111833	0.0274207	Non-regulated
A0A0R4J0U2;Q0VGB7;A0A0N4SV05;A0A0N4SVH3	Serine/threonine-protein phosphatase 4 regulatory subunit 2	Ppp4r2	249	Ppp4r2 K249	0.0363184	0.0986107	Non-regulated
A0A0R4J0U2;Q0VGB7	Serine/threonine-protein phosphatase 4 regulatory subunit 2	Ppp4r2	15	Ppp4r2 K15	0.22781	0.144008	Non-regulated
A0A0R4J0U2;Q0VGB7;A0A0N4SV05;A0A0N4SVH3	Serine/threonine-protein phosphatase 4 regulatory subunit 2	Ppp4r2	246	Ppp4r2 K246	0.0742077	-0.16039	Non-regulated
A0A0R4J0U2;Q0VGB7;A0A0N4SVH3	Serine/threonine-protein phosphatase 4 regulatory subunit 2	Ppp4r2	141	Ppp4r2 K141	0.071679	0.0438676	Non-regulated
A0A0R4J0U2;Q0VGB7;A0A0N4SV05;A0A0N4SVH3	Serine/threonine-protein phosphatase 4 regulatory subunit 2	Ppp4r2	120	Ppp4r2 K120	0.260826	0.138032	Non-regulated
A0A0R4J0U8;A2RSY6-2;A2RSY6;A2RSY6-3;A2RSY6-4	TRMT1-like protein	Trmt1l	133	Trmt1l K133	0.0555993	0.397469	Non-regulated
E9Q361;E9Q360;A0A0R4J0V1;Q8K2A7	Integrator complex subunit 10	Ints10	551	Ints10 K551	0.0847878	-0.0556771	Non-regulated
E9Q361;E9Q360;A0A0R4J0V1;Q8K2A7	Integrator complex subunit 10	Ints10	239	Ints10 K239	0.256058	0.101812	Non-regulated
A0A0R4J0V5;P08775	DNA-directed RNA polymerase II subunit RPB1	Polr2a	803	Polr2a K803	-0.410358	-0.455959	Non-regulated
A0A0R4J0V5;P08775	DNA-directed RNA polymerase II subunit RPB1	Polr2a	279	Polr2a K279	-0.0697022	0.126841	Non-regulated
A0A0R4J0V5;P08775	DNA-directed RNA polymerase II subunit RPB1	Polr2a	226	Polr2a K226	-0.301277	-0.0203648	Non-regulated
A0A0R4J0V5;P08775	DNA-directed RNA polymerase II subunit RPB1	Polr2a	1350	Polr2a K1350	-0.75132	-0.379216	Non-regulated
A0A0R4J0V5;P08775	DNA-directed RNA polymerase II subunit RPB1	Polr2a	32	Polr2a K32	-0.411618	-0.167444	Non-regulated
[truncated: 11,444 more rows]

## Sheet: Figure2c
Figure 2c
[truncated: 5,756 more rows]

## Sheet: Figure2d
Figure 2d
[truncated: 3,968 more rows]

## Sheet: Figure2e
Figure 2e
[truncated: 5,480 more rows]

[truncated: 5 more sheets: Figure3a, Figure3b, Figure4b, Figure4c, Figure5c]
